# Supplementary material for: Two distinct regions in micellar aggregates identified with pyrene-labeled dendrimers
Source: Sci Adv. 2026 Jul 8;12(28):eaed4545. doi: 10.1126/sciadv.aed4545 (PMC13344352; doi:10.1126/sciadv.aed4545)
Supplement: Supplementary file 2 — Data S1 to S3 [file sciadv.aed4545_data_s1_to_s3.zip]

Archive with 3 entries (3 files):
- aed4545_data_s1.xlsx
- aed4545_data_s2.xlsx
- aed4545_data_s3.xlsx
