# Supplementary material for: Two distinct regions in micellar aggregates identified with pyrene-labeled dendrimers
Source: Sci Adv. 2026 Jul 8;12(28):eaed4545. doi: 10.1126/sciadv.aed4545 (PMC13344352; doi:10.1126/sciadv.aed4545)
Supplement: Supplementary file 2 — Data S1 to S3 [file sciadv.aed4545_data_s1_to_s3.zip › aed4545_data_s1.xlsx]

## Sheet: Sheet1
PyC4-PAMAM-G0																														PyC6-PAMAM-G0
[NaCl] (mol/L)	0		0.0105969		0.0200836		0.0485599		0.0930445		0.193165		0.28413		0.373351		0.457998		0.540682		0.566247		0.59168		0.618187					[NaCl] (mol/L)	0		0.010161		0.0203225		0.0482597		0.0915997		0.197723		0.288851		0.376445		0.459916		0.542105
l (nm)	Fluo. Int.	l (nm)	Fluo. Int.	l (nm)	Fluo. Int.	l (nm)	Fluo. Int.	l (nm)	Fluo. Int.	l (nm)	Fluo. Int.	l (nm)	Fluo. Int.	l (nm)	Fluo. Int.	l (nm)	Fluo. Int.	l (nm)	Fluo. Int.	l (nm)	Fluo. Int.	l (nm)	Fluo. Int.	l (nm)	Fluo. Int.					l (nm)	Fluo. Int.	l (nm)	Fluo. Int.	l (nm)	Fluo. Int.	l (nm)	Fluo. Int.	l (nm)	Fluo. Int.	l (nm)	Fluo. Int.	l (nm)	Fluo. Int.	l (nm)	Fluo. Int.	l (nm)	Fluo. Int.	l (nm)	Fluo. Int.
350	0.00535114	350	0.00620672	350	0.00742755	350	0.0104559	350	0.0117245	350	0.0157431	350	0.0109119	350	0.0149886	350	0.0196402	350	0.0170428	350	0.0196927	350	0.0216415	350	0.0234583					350	0.0121261	350	0.0102623	350	0.0153168	350	0.0173847	350	0.0229773	350	0.0172503	350	0.0261497	350	0.0193115	350	0.0318539	350	0.0338114
351	0.00502364	351	0.00561512	351	0.00575437	351	0.00760476	351	0.00965767	351	0.011119	351	0.0129623	351	0.0118237	351	0.0137324	351	0.0133848	351	0.014732	351	0.0166497	351	0.0185895					351	0.00918642	351	0.0101159	351	0.0112643	351	0.0157023	351	0.0171892	351	0.0143859	351	0.0201851	351	0.0190007	351	0.0258472	351	0.0265152
352	0.00501135	352	0.00466781	352	0.00617082	352	0.00657465	352	0.00760182	352	0.00817287	352	0.0101667	352	0.010625	352	0.0123577	352	0.0107205	352	0.0123408	352	0.0150639	352	0.0156839					352	0.00687294	352	0.00804887	352	0.0131742	352	0.014438	352	0.0161469	352	0.0108333	352	0.0152978	352	0.0141175	352	0.0187403	352	0.0180973
353	0.00382823	353	0.00458573	353	0.00536949	353	0.0056228	353	0.00570736	353	0.00679548	353	0.0070909	353	0.00923963	353	0.00994044	353	0.00904343	353	0.0112792	353	0.0121397	353	0.015833					353	0.0045717	353	0.0062329	353	0.0086342	353	0.012503	353	0.0143999	353	0.00968604	353	0.0143504	353	0.0129121	353	0.015812	353	0.0153945
354	0.00389853	354	0.00286032	354	0.00457278	354	0.00647487	354	0.00569593	354	0.00697564	354	0.00786301	354	0.00562969	354	0.00992053	354	0.00776369	354	0.0108814	354	0.0117308	354	0.0118508					354	0.00608341	354	0.00586154	354	0.00913136	354	0.00908717	354	0.00967549	354	0.00896615	354	0.00872307	354	0.0117147	354	0.0150288	354	0.0142085
355	0.0045126	355	0.00499485	355	0.00456296	355	0.00423549	355	0.00583327	355	0.00454374	355	0.00725766	355	0.00610188	355	0.00770993	355	0.00861858	355	0.00936035	355	0.0086352	355	0.00880021					355	0.00637387	355	0.00668453	355	0.00667336	355	0.0064962	355	0.00965472	355	0.0107643	355	0.0084445	355	0.0114298	355	0.0153715	355	0.0147543
356	0.00411348	356	0.00526735	356	0.00483628	356	0.00537094	356	0.00611741	356	0.00761871	356	0.00557665	356	0.0063768	356	0.00750115	356	0.0092737	356	0.00672291	356	0.00823121	356	0.00850432					356	0.00696382	356	0.00464388	356	0.00716911	356	0.0064803	356	0.00920618	356	0.00683317	356	0.011275	356	0.00881044	356	0.0134638	356	0.0148332
357	0.00410172	357	0.00582012	357	0.0049643	357	0.00621251	357	0.00699262	357	0.00759694	357	0.00741432	357	0.00655127	357	0.00596481	357	0.00876556	357	0.0097763	357	0.00782592	357	0.00902713					357	0.00618914	357	0.00558049	357	0.006638	357	0.00888498	357	0.00847371	357	0.00862138	357	0.00891667	357	0.00943124	357	0.011685	357	0.0122683
358	0.00617103	358	0.00629627	358	0.00530146	358	0.00569392	358	0.00689555	358	0.00632599	358	0.00690383	358	0.00556952	358	0.00736083	358	0.00768071	358	0.00705294	358	0.0096077	358	0.00808868					358	0.00662024	358	0.00627228	358	0.00687072	358	0.00979514	358	0.00661597	358	0.00623692	358	0.00759939	358	0.00940033	358	0.0104076	358	0.0103995
359	0.00592068	359	0.00486579	359	0.00542549	359	0.00567576	359	0.00753877	359	0.00611473	359	0.00620332	359	0.0074662	359	0.00978321	359	0.00756052	359	0.00878811	359	0.00824953	359	0.00733813					359	0.00899885	359	0.00530853	359	0.00634149	359	0.00749009	359	0.0115061	359	0.00594072	359	0.0093727	359	0.00770165	359	0.010992	359	0.00831584
360	0.0059052	360	0.00583777	360	0.00576269	360	0.00566093	360	0.00633958	360	0.00562227	360	0.00744388	360	0.00658743	360	0.00609846	360	0.00754075	360	0.00710434	360	0.00775508	360	0.00695751					360	0.0077786	360	0.00576529	360	0.00796941	360	0.00667009	360	0.00895681	360	0.00675197	360	0.0107569	360	0.00921784	360	0.00997779	360	0.0106801
361	0.00642802	361	0.00659707	361	0.00596052	361	0.00607225	361	0.00742913	361	0.00789212	361	0.00771706	361	0.00657309	361	0.00898741	361	0.00800056	361	0.00810158	361	0.00792693	361	0.00901609					361	0.00611975	361	0.00633976	361	0.00807828	361	0.00785358	361	0.0108924	361	0.00659976	361	0.00792225	361	0.00779253	361	0.00786648	361	0.00906964
362	0.00824842	362	0.00749472	362	0.00818844	362	0.0101477	362	0.00954355	362	0.00844604	362	0.0105902	362	0.00865189	362	0.00868946	362	0.0101712	362	0.00882076	362	0.00941834	362	0.00971829					362	0.00819334	362	0.00820211	362	0.00781047	362	0.00797102	362	0.0101741	362	0.010292	362	0.00892694	362	0.0105822	362	0.0121447	362	0.00939129
363	0.00884205	363	0.0109056	363	0.0108268	363	0.00808809	363	0.0108437	363	0.0124076	363	0.0113381	363	0.0106276	363	0.0106308	363	0.0106257	363	0.0105459	363	0.0106219	363	0.0132917					363	0.0104075	363	0.0105249	363	0.00880099	363	0.0124635	363	0.0111279	363	0.0117783	363	0.0122187	363	0.00954345	363	0.0137125	363	0.014003
364	0.00988681	364	0.0101136	364	0.00989623	364	0.0106663	364	0.0107461	364	0.0107729	364	0.011696	364	0.010793	364	0.0123745	364	0.0113589	364	0.010339	364	0.0101289	364	0.0129928					364	0.00993889	364	0.00991772	364	0.0104119	364	0.0137583	364	0.0108251	364	0.011615	364	0.0116831	364	0.0137116	364	0.0134372	364	0.0141967
365	0.0107709	365	0.011826	365	0.0100786	365	0.010498	365	0.0115196	365	0.0111214	365	0.0133861	365	0.0110477	365	0.0120634	365	0.0126506	365	0.0121368	365	0.0144985	365	0.012869					365	0.0106523	365	0.0122189	365	0.0108848	365	0.0108191	365	0.0135649	365	0.0107665	365	0.0121588	365	0.0115226	365	0.0125488	365	0.0148333
366	0.0153551	366	0.0144987	366	0.0135856	366	0.0140981	366	0.0143959	366	0.0182337	366	0.0156373	366	0.0138418	366	0.014991	366	0.0181701	366	0.014651	366	0.0152044	366	0.0158633					366	0.0125406	366	0.0154342	366	0.0147222	366	0.016973	366	0.0150454	366	0.014542	366	0.0151562	366	0.0152787	366	0.0149437	366	0.0137834
367	0.0205187	367	0.021378	367	0.0188717	367	0.0190019	367	0.018635	367	0.0193089	367	0.0216808	367	0.0236648	367	0.0208568	367	0.0217825	367	0.0216902	367	0.0204656	367	0.0229307					367	0.0180978	367	0.0164338	367	0.017544	367	0.0198137	367	0.016794	367	0.0188397	367	0.0176342	367	0.015363	367	0.0199921	367	0.0169869
368	0.025054	368	0.0264278	368	0.0276472	368	0.0259634	368	0.0289279	368	0.0276719	368	0.027314	368	0.0260373	368	0.0259562	368	0.0273435	368	0.0272449	368	0.0304322	368	0.0262385					368	0.0218653	368	0.020892	368	0.0214687	368	0.0215933	368	0.026223	368	0.0243322	368	0.0265072	368	0.0286358	368	0.0246521	368	0.024187
369	0.0354929	369	0.0316564	369	0.0378198	369	0.0329565	369	0.0354866	369	0.0379478	369	0.0320649	369	0.0356828	369	0.0321292	369	0.0380112	369	0.0313246	369	0.0346075	369	0.0333296					369	0.0289783	369	0.0317726	369	0.0301988	369	0.0334132	369	0.0343686	369	0.0319519	369	0.0337033	369	0.0319412	369	0.0321792	369	0.0352392
370	0.0437863	370	0.0418735	370	0.0424565	370	0.0458577	370	0.044822	370	0.0444546	370	0.0463253	370	0.0394121	370	0.0436771	370	0.0437836	370	0.0461035	370	0.0424575	370	0.0450624					370	0.0388317	370	0.0370887	370	0.0366649	370	0.0394471	370	0.0409736	370	0.0415532	370	0.0403662	370	0.0418556	370	0.0444801	370	0.0367017
371	0.0534787	371	0.0505535	371	0.0540033	371	0.0521011	371	0.0549944	371	0.0508567	371	0.0538533	371	0.0508582	371	0.0521738	371	0.0531731	371	0.0522057	371	0.0490911	371	0.0570235					371	0.0451588	371	0.0423952	371	0.0437321	371	0.045729	371	0.0494729	371	0.0476376	371	0.0406541	371	0.0468783	371	0.044625	371	0.0499021
372	0.0563729	372	0.0554626	372	0.057604	372	0.0566251	372	0.0579139	372	0.0558685	372	0.0563019	372	0.055044	372	0.0590209	372	0.0532702	372	0.0541824	372	0.0540674	372	0.0542048					372	0.0495924	372	0.0513625	372	0.0475952	372	0.0511006	372	0.0500709	372	0.0511758	372	0.0498002	372	0.0471737	372	0.0522162	372	0.0518076
373	0.0570502	373	0.0581971	373	0.059378	373	0.0563509	373	0.0552666	373	0.0570972	373	0.0536053	373	0.0592433	373	0.0576742	373	0.0604376	373	0.060928	373	0.0569419	373	0.059932					373	0.0533099	373	0.052215	373	0.0549091	373	0.054926	373	0.0531368	373	0.0501776	373	0.0513572	373	0.0530851	373	0.0510769	373	0.050642
374	0.0681764	374	0.0673051	374	0.0695011	374	0.0707362	374	0.0711133	374	0.0660287	374	0.0668915	374	0.0645761	374	0.0661938	374	0.06197	374	0.0624075	374	0.0694777	374	0.0633102					374	0.0584985	374	0.0615419	374	0.0572031	374	0.0631732	374	0.0596187	374	0.0597707	374	0.0562922	374	0.0636089	374	0.0620395	374	0.057884
375	0.104091	375	0.101881	375	0.100978	375	0.0976231	375	0.101556	375	0.10095	375	0.0965021	375	0.0950229	375	0.0964785	375	0.0937085	375	0.087624	375	0.0891754	375	0.0910736					375	0.0924295	375	0.0816044	375	0.081844	375	0.0892874	375	0.0760195	375	0.0811322	375	0.0788768	375	0.0732681	375	0.0825664	375	0.0794624
376	0.229444	376	0.233851	376	0.229564	376	0.22469	376	0.217252	376	0.212581	376	0.207967	376	0.195373	376	0.201834	376	0.190242	376	0.195258	376	0.189134	376	0.19736					376	0.178557	376	0.175369	376	0.182653	376	0.184598	376	0.178862	376	0.168757	376	0.158569	376	0.155549	376	0.162808	376	0.155678
377	0.566948	377	0.549442	377	0.56656	377	0.549542	377	0.552769	377	0.521247	377	0.518937	377	0.503758	377	0.514116	377	0.490961	377	0.499031	377	0.518232	377	0.494336					377	0.463843	377	0.476069	377	0.459522	377	0.483176	377	0.459352	377	0.458565	377	0.438212	377	0.437358	377	0.435876	377	0.435228
378	0.936191	378	0.939906	378	0.93324	378	0.918638	378	0.935075	378	0.91755	378	0.912687	378	0.88767	378	0.900744	378	0.891498	378	0.87788	378	0.901054	378	0.886115					378	0.859081	378	0.867197	378	0.858826	378	0.847758	378	0.854973	378	0.865504	378	0.840042	378	0.82814	378	0.834873	378	0.823381
379	1	379	1	379	1	379	1	379	1	379	1	379	1	379	1	379	1	379	1	379	1	379	1	379	1					379	1	379	1	379	1	379	1	379	1	379	1	379	1	379	1	379	1	379	1
380	0.786493	380	0.782072	380	0.786763	380	0.783584	380	0.79937	380	0.79225	380	0.805983	380	0.778879	380	0.787958	380	0.782167	380	0.783296	380	0.800793	380	0.783616					380	0.8169	380	0.817162	380	0.809527	380	0.819131	380	0.834343	380	0.870586	380	0.841256	380	0.828121	380	0.844513	380	0.824509
381	0.527009	381	0.527527	381	0.528185	381	0.5231	381	0.542935	381	0.529864	381	0.546453	381	0.521862	381	0.53826	381	0.519635	381	0.534153	381	0.536604	381	0.527849					381	0.546078	381	0.551833	381	0.550961	381	0.560588	381	0.552956	381	0.582525	381	0.578366	381	0.574745	381	0.555989	381	0.549629
382	0.375507	382	0.375313	382	0.379644	382	0.374156	382	0.368811	382	0.382627	382	0.379072	382	0.37602	382	0.369805	382	0.37521	382	0.377446	382	0.372674	382	0.368155					382	0.37781	382	0.365044	382	0.370021	382	0.375081	382	0.375717	382	0.394782	382	0.380416	382	0.384045	382	0.38409	382	0.373879
383	0.32471	383	0.331275	383	0.336669	383	0.331017	383	0.3303	383	0.33009	383	0.326988	383	0.321342	383	0.327547	383	0.326286	383	0.313954	383	0.326956	383	0.322291					383	0.312444	383	0.309232	383	0.306439	383	0.315395	383	0.305483	383	0.317226	383	0.308101	383	0.315355	383	0.297448	383	0.295081
384	0.349317	384	0.347329	384	0.346155	384	0.353845	384	0.345305	384	0.345248	384	0.347335	384	0.346911	384	0.332895	384	0.340163	384	0.341452	384	0.338136	384	0.331495					384	0.31962	384	0.306514	384	0.31073	384	0.313426	384	0.334659	384	0.317588	384	0.31518	384	0.315848	384	0.306773	384	0.311446
385	0.362645	385	0.36729	385	0.363287	385	0.358272	385	0.364389	385	0.364411	385	0.355465	385	0.357738	385	0.356776	385	0.359067	385	0.356424	385	0.361661	385	0.350202					385	0.330449	385	0.331874	385	0.328099	385	0.333533	385	0.336003	385	0.345994	385	0.341246	385	0.326573	385	0.330054	385	0.33663
386	0.352497	386	0.34218	386	0.339152	386	0.351103	386	0.350635	386	0.343524	386	0.353315	386	0.35218	386	0.333184	386	0.350157	386	0.339182	386	0.346288	386	0.348055					386	0.316136	386	0.316291	386	0.310791	386	0.322675	386	0.331411	386	0.338008	386	0.324993	386	0.314292	386	0.336306	386	0.312412
387	0.33297	387	0.334645	387	0.325973	387	0.325104	387	0.331386	387	0.333788	387	0.33569	387	0.333006	387	0.336902	387	0.335841	387	0.322455	387	0.335064	387	0.318886					387	0.30049	387	0.300685	387	0.299267	387	0.308684	387	0.315074	387	0.326128	387	0.310721	387	0.309642	387	0.329018	387	0.307918
388	0.32701	388	0.334911	388	0.324632	388	0.331734	388	0.333427	388	0.329742	388	0.336511	388	0.325016	388	0.333215	388	0.326361	388	0.328132	388	0.334492	388	0.332078					388	0.299905	388	0.293228	388	0.294045	388	0.311139	388	0.308847	388	0.313009	388	0.309974	388	0.302113	388	0.314964	388	0.300648
389	0.358816	389	0.351019	389	0.353497	389	0.356284	389	0.363178	389	0.353971	389	0.355676	389	0.347023	389	0.355338	389	0.363389	389	0.352158	389	0.367766	389	0.354301					389	0.321947	389	0.319384	389	0.327086	389	0.322906	389	0.332703	389	0.331238	389	0.323941	389	0.305235	389	0.316694	389	0.315784
390	0.37072	390	0.367889	390	0.368904	390	0.373405	390	0.369429	390	0.373046	390	0.3754	390	0.373363	390	0.36951	390	0.387224	390	0.372197	390	0.386272	390	0.371811					390	0.342908	390	0.327569	390	0.321013	390	0.334063	390	0.34191	390	0.34167	390	0.335315	390	0.333718	390	0.338938	390	0.332776
391	0.358679	391	0.361576	391	0.363155	391	0.363001	391	0.362262	391	0.367293	391	0.378157	391	0.369297	391	0.366355	391	0.370549	391	0.363005	391	0.36826	391	0.364971					391	0.322639	391	0.315371	391	0.316194	391	0.339776	391	0.32217	391	0.332318	391	0.330842	391	0.328863	391	0.32129	391	0.323731
392	0.337861	392	0.332799	392	0.336009	392	0.329838	392	0.341051	392	0.34331	392	0.348188	392	0.334394	392	0.339222	392	0.347857	392	0.341815	392	0.347561	392	0.335198					392	0.31029	392	0.299637	392	0.298845	392	0.304322	392	0.318289	392	0.309569	392	0.317872	392	0.30334	392	0.321997	392	0.31939
393	0.338009	393	0.325861	393	0.337817	393	0.332341	393	0.324018	393	0.334977	393	0.336085	393	0.330573	393	0.336425	393	0.335632	393	0.344126	393	0.337052	393	0.33091					393	0.29606	393	0.292551	393	0.285645	393	0.287859	393	0.305739	393	0.310881	393	0.303656	393	0.295955	393	0.311296	393	0.294119
394	0.372143	394	0.371156	394	0.374073	394	0.372563	394	0.375335	394	0.375267	394	0.360581	394	0.360371	394	0.359945	394	0.366578	394	0.363981	394	0.361886	394	0.355379					394	0.323868	394	0.323591	394	0.325364	394	0.34551	394	0.334056	394	0.336455	394	0.321853	394	0.327889	394	0.326396	394	0.323105
395	0.419295	395	0.434029	395	0.428966	395	0.420326	395	0.437064	395	0.416762	395	0.4116	395	0.411148	395	0.421107	395	0.415076	395	0.412453	395	0.417773	395	0.408621					395	0.378123	395	0.369977	395	0.365704	395	0.380736	395	0.370656	395	0.380212	395	0.378005	395	0.363474	395	0.406276	395	0.364751
396	0.465191	396	0.473233	396	0.483271	396	0.473907	396	0.471304	396	0.477019	396	0.46563	396	0.458686	396	0.458006	396	0.467492	396	0.467124	396	0.464515	396	0.463352					396	0.435384	396	0.431117	396	0.425395	396	0.4402	396	0.437438	396	0.440494	396	0.432302	396	0.427838	396	0.421392	396	0.426315
397	0.502707	397	0.505156	397	0.505165	397	0.510073	397	0.50195	397	0.504586	397	0.512965	397	0.491141	397	0.482949	397	0.501308	397	0.494107	397	0.49318	397	0.495966					397	0.45123	397	0.457398	397	0.468526	397	0.484858	397	0.478463	397	0.487966	397	0.474299	397	0.475979	397	0.465638	397	0.454913
398	0.53234	398	0.531686	398	0.543579	398	0.536769	398	0.541341	398	0.52348	398	0.531064	398	0.522625	398	0.521734	398	0.534259	398	0.530355	398	0.528294	398	0.521851					398	0.505182	398	0.472426	398	0.505498	398	0.525029	398	0.515867	398	0.530392	398	0.498707	398	0.491883	398	0.489393	398	0.482502
399	0.580397	399	0.580891	399	0.590796	399	0.589502	399	0.585846	399	0.57116	399	0.566537	399	0.551958	399	0.570407	399	0.576649	399	0.570443	399	0.571438	399	0.570345					399	0.534254	399	0.53665	399	0.529314	399	0.543653	399	0.540804	399	0.553488	399	0.533896	399	0.532729	399	0.54579	399	0.522346
400	0.579572	400	0.590575	400	0.574465	400	0.575555	400	0.589408	400	0.582305	400	0.581134	400	0.570511	400	0.57665	400	0.581536	400	0.581199	400	0.580596	400	0.577067					400	0.549183	400	0.539717	400	0.52938	400	0.542593	400	0.542999	400	0.546225	400	0.53694	400	0.56197	400	0.550446	400	0.530962
401	0.531778	401	0.522853	401	0.536731	401	0.537336	401	0.536808	401	0.534538	401	0.52724	401	0.527084	401	0.541558	401	0.552519	401	0.539412	401	0.522329	401	0.534514					401	0.478902	401	0.486669	401	0.490963	401	0.512335	401	0.511316	401	0.520806	401	0.504429	401	0.509898	401	0.504754	401	0.504479
402	0.479898	402	0.473576	402	0.475267	402	0.463811	402	0.470535	402	0.46603	402	0.461049	402	0.475952	402	0.468025	402	0.481023	402	0.473331	402	0.471194	402	0.480599					402	0.443362	402	0.429542	402	0.414368	402	0.447722	402	0.448591	402	0.452919	402	0.45719	402	0.436852	402	0.444556	402	0.433431
403	0.403086	403	0.401989	403	0.422444	403	0.405661	403	0.412489	403	0.411965	403	0.407949	403	0.409314	403	0.402346	403	0.438132	403	0.415854	403	0.419108	403	0.419088					403	0.379569	403	0.367204	403	0.368029	403	0.375437	403	0.381566	403	0.393152	403	0.398214	403	0.385554	403	0.383054	403	0.385479
404	0.359501	404	0.35214	404	0.360356	404	0.351665	404	0.355686	404	0.353881	404	0.355935	404	0.347198	404	0.354383	404	0.352515	404	0.343956	404	0.368176	404	0.342127					404	0.329572	404	0.315034	404	0.324185	404	0.339281	404	0.337582	404	0.343114	404	0.334214	404	0.341608	404	0.341558	404	0.325632
405	0.308874	405	0.306989	405	0.321115	405	0.314382	405	0.311365	405	0.309561	405	0.312655	405	0.319161	405	0.313364	405	0.314394	405	0.314131	405	0.31461	405	0.310424					405	0.289261	405	0.270897	405	0.276048	405	0.293854	405	0.27982	405	0.310749	405	0.300361	405	0.283587	405	0.290697	405	0.278512
406	0.291056	406	0.282083	406	0.282358	406	0.290359	406	0.279158	406	0.290567	406	0.2891	406	0.286878	406	0.296039	406	0.287513	406	0.277434	406	0.292076	406	0.283242					406	0.259857	406	0.258666	406	0.265984	406	0.264428	406	0.260836	406	0.272995	406	0.266228	406	0.263261	406	0.271568	406	0.257853
407	0.27293	407	0.263464	407	0.260778	407	0.256508	407	0.254268	407	0.264605	407	0.254259	407	0.262039	407	0.263914	407	0.267413	407	0.259625	407	0.267981	407	0.27022					407	0.23711	407	0.237277	407	0.231984	407	0.243268	407	0.24177	407	0.261807	407	0.236958	407	0.238882	407	0.254393	407	0.244847
408	0.250985	408	0.253359	408	0.251767	408	0.255191	408	0.253852	408	0.245228	408	0.261197	408	0.246277	408	0.246886	408	0.262743	408	0.254922	408	0.262774	408	0.249747					408	0.228189	408	0.218952	408	0.224268	408	0.236507	408	0.233191	408	0.235879	408	0.232467	408	0.234928	408	0.241984	408	0.237432
409	0.238582	409	0.237592	409	0.238201	409	0.241462	409	0.238213	409	0.24566	409	0.245503	409	0.241257	409	0.248498	409	0.249939	409	0.240344	409	0.252256	409	0.253213					409	0.20821	409	0.212883	409	0.212981	409	0.221972	409	0.225892	409	0.229998	409	0.22518	409	0.22406	409	0.219422	409	0.22858
410	0.231877	410	0.233112	410	0.236364	410	0.228036	410	0.229489	410	0.237871	410	0.228222	410	0.237218	410	0.226282	410	0.239164	410	0.227618	410	0.247113	410	0.230163					410	0.214766	410	0.218926	410	0.198743	410	0.208477	410	0.220605	410	0.223237	410	0.222132	410	0.21581	410	0.21637	410	0.210459
411	0.214566	411	0.21921	411	0.231449	411	0.22794	411	0.220192	411	0.23085	411	0.228536	411	0.227786	411	0.229641	411	0.232034	411	0.238075	411	0.231283	411	0.225315					411	0.211535	411	0.188879	411	0.201218	411	0.204952	411	0.206093	411	0.218325	411	0.204099	411	0.208998	411	0.214734	411	0.208746
412	0.223884	412	0.221338	412	0.224769	412	0.221643	412	0.225638	412	0.225319	412	0.222804	412	0.224336	412	0.227352	412	0.218989	412	0.227832	412	0.219453	412	0.227767					412	0.197183	412	0.185558	412	0.198835	412	0.203393	412	0.205601	412	0.208792	412	0.203835	412	0.201771	412	0.201757	412	0.197526
413	0.231516	413	0.217065	413	0.21452	413	0.219277	413	0.222147	413	0.223387	413	0.227946	413	0.22983	413	0.229615	413	0.230892	413	0.223374	413	0.223293	413	0.217996					413	0.209504	413	0.195232	413	0.198322	413	0.199463	413	0.207634	413	0.206757	413	0.206019	413	0.202062	413	0.220852	413	0.190079
414	0.222118	414	0.219013	414	0.218313	414	0.221912	414	0.229619	414	0.236645	414	0.229456	414	0.23275	414	0.230417	414	0.228171	414	0.220452	414	0.236257	414	0.225914					414	0.195553	414	0.198025	414	0.194475	414	0.212551	414	0.204076	414	0.208206	414	0.199709	414	0.216147	414	0.20784	414	0.205975
415	0.223639	415	0.226277	415	0.232945	415	0.217749	415	0.225355	415	0.239606	415	0.238467	415	0.233778	415	0.21672	415	0.244862	415	0.230132	415	0.229579	415	0.225854					415	0.222233	415	0.197731	415	0.199587	415	0.211186	415	0.21666	415	0.216682	415	0.218596	415	0.215016	415	0.220714	415	0.216096
416	0.245019	416	0.232794	416	0.233126	416	0.229238	416	0.228612	416	0.247377	416	0.232452	416	0.233924	416	0.234079	416	0.23581	416	0.239219	416	0.236959	416	0.236005					416	0.212392	416	0.208589	416	0.20395	416	0.214087	416	0.219686	416	0.220845	416	0.217355	416	0.223426	416	0.221654	416	0.222324
417	0.234821	417	0.232937	417	0.23237	417	0.230194	417	0.226656	417	0.250871	417	0.242841	417	0.236862	417	0.248803	417	0.248334	417	0.24132	417	0.24928	417	0.234306					417	0.21225	417	0.212153	417	0.216209	417	0.216191	417	0.215899	417	0.23846	417	0.213953	417	0.226608	417	0.233813	417	0.214325
418	0.241281	418	0.234181	418	0.232782	418	0.234616	418	0.232553	418	0.245347	418	0.242061	418	0.243347	418	0.251117	418	0.249851	418	0.258915	418	0.248464	418	0.235642					418	0.227214	418	0.221082	418	0.223862	418	0.222641	418	0.222171	418	0.240163	418	0.239521	418	0.231915	418	0.231459	418	0.236502
419	0.250884	419	0.237741	419	0.23921	419	0.245967	419	0.235833	419	0.252534	419	0.252341	419	0.245705	419	0.251667	419	0.255114	419	0.244407	419	0.239326	419	0.242177					419	0.231871	419	0.220491	419	0.223306	419	0.2253	419	0.240876	419	0.246066	419	0.248521	419	0.243912	419	0.2262	419	0.234194
420	0.248132	420	0.238139	420	0.244328	420	0.247392	420	0.2346	420	0.250822	420	0.25456	420	0.246127	420	0.258516	420	0.255885	420	0.249333	420	0.252201	420	0.239393					420	0.250636	420	0.22931	420	0.215229	420	0.232309	420	0.233125	420	0.249491	420	0.250128	420	0.23692	420	0.241538	420	0.237643
421	0.24831	421	0.244761	421	0.24395	421	0.242405	421	0.24324	421	0.259809	421	0.261264	421	0.246197	421	0.254069	421	0.251643	421	0.252051	421	0.256924	421	0.248706					421	0.244515	421	0.231393	421	0.229832	421	0.235282	421	0.231796	421	0.247816	421	0.233498	421	0.252612	421	0.248403	421	0.235158
422	0.259458	422	0.243857	422	0.245878	422	0.246032	422	0.242322	422	0.262153	422	0.273009	422	0.248907	422	0.264856	422	0.265608	422	0.253015	422	0.260277	422	0.24946					422	0.242191	422	0.230355	422	0.236085	422	0.227608	422	0.242439	422	0.260321	422	0.255455	422	0.257483	422	0.257808	422	0.237047
423	0.254037	423	0.242216	423	0.254704	423	0.241286	423	0.248779	423	0.258011	423	0.259	423	0.262563	423	0.259776	423	0.259069	423	0.255663	423	0.261339	423	0.261349					423	0.238504	423	0.227987	423	0.233497	423	0.236031	423	0.242567	423	0.258116	423	0.253735	423	0.259272	423	0.262259	423	0.254941
424	0.252191	424	0.246117	424	0.23758	424	0.237588	424	0.241679	424	0.260946	424	0.263347	424	0.258601	424	0.244148	424	0.255409	424	0.258019	424	0.25036	424	0.256853					424	0.252675	424	0.215784	424	0.231301	424	0.234848	424	0.24315	424	0.258157	424	0.262677	424	0.259381	424	0.273767	424	0.24665
425	0.247064	425	0.240308	425	0.238406	425	0.233109	425	0.238617	425	0.262778	425	0.249008	425	0.24938	425	0.262549	425	0.258695	425	0.258086	425	0.251312	425	0.251557					425	0.255118	425	0.216734	425	0.22605	425	0.229717	425	0.239142	425	0.268094	425	0.25493	425	0.260649	425	0.250517	425	0.251468
426	0.246474	426	0.229782	426	0.237604	426	0.2264	426	0.233567	426	0.249526	426	0.252286	426	0.258546	426	0.25803	426	0.261456	426	0.242207	426	0.247434	426	0.246999					426	0.249391	426	0.219193	426	0.232582	426	0.233914	426	0.236263	426	0.264784	426	0.259669	426	0.26626	426	0.251827	426	0.242203
427	0.233708	427	0.229351	427	0.231194	427	0.230822	427	0.220626	427	0.260311	427	0.251832	427	0.242967	427	0.244406	427	0.254168	427	0.254806	427	0.250042	427	0.234474					427	0.254526	427	0.21484	427	0.226482	427	0.232468	427	0.231439	427	0.26845	427	0.261573	427	0.26734	427	0.257774	427	0.249376
428	0.235028	428	0.229771	428	0.225813	428	0.217963	428	0.223851	428	0.243815	428	0.244863	428	0.245974	428	0.251056	428	0.241344	428	0.241836	428	0.246306	428	0.244508					428	0.252603	428	0.214582	428	0.235646	428	0.2351	428	0.254765	428	0.25946	428	0.268292	428	0.254358	428	0.270459	428	0.250474
429	0.236716	429	0.220886	429	0.218417	429	0.217619	429	0.216774	429	0.246421	429	0.255851	429	0.240127	429	0.242934	429	0.241904	429	0.241798	429	0.244667	429	0.225238					429	0.26108	429	0.219876	429	0.234833	429	0.233727	429	0.247712	429	0.272814	429	0.272504	429	0.260511	429	0.274987	429	0.245347
430	0.234758	430	0.223315	430	0.220357	430	0.216368	430	0.21459	430	0.244401	430	0.246196	430	0.238178	430	0.248038	430	0.248901	430	0.239442	430	0.237009	430	0.242035					430	0.263874	430	0.217236	430	0.233841	430	0.261496	430	0.248607	430	0.274304	430	0.271236	430	0.277811	430	0.268968	430	0.256797
431	0.237075	431	0.21615	431	0.218043	431	0.206072	431	0.219021	431	0.246301	431	0.251732	431	0.253359	431	0.256218	431	0.255367	431	0.250497	431	0.245407	431	0.246242					431	0.266466	431	0.227985	431	0.236226	431	0.241411	431	0.264042	431	0.290733	431	0.282809	431	0.279402	431	0.293817	431	0.247186
432	0.236809	432	0.224869	432	0.231886	432	0.224059	432	0.224266	432	0.258993	432	0.255152	432	0.250237	432	0.258094	432	0.261599	432	0.247715	432	0.253701	432	0.252983					432	0.278534	432	0.238228	432	0.26505	432	0.270558	432	0.26839	432	0.298443	432	0.301836	432	0.304092	432	0.292168	432	0.285776
433	0.252376	433	0.227276	433	0.231107	433	0.219756	433	0.218227	433	0.274151	433	0.259887	433	0.25436	433	0.254368	433	0.257695	433	0.254572	433	0.267433	433	0.246315					433	0.305706	433	0.234403	433	0.254181	433	0.272931	433	0.264896	433	0.315622	433	0.322298	433	0.321486	433	0.314393	433	0.297125
434	0.246428	434	0.232061	434	0.241959	434	0.235339	434	0.230604	434	0.275891	434	0.276225	434	0.265661	434	0.270556	434	0.264077	434	0.267439	434	0.263384	434	0.262119					434	0.298623	434	0.245417	434	0.278664	434	0.28836	434	0.274402	434	0.334396	434	0.326347	434	0.336701	434	0.328065	434	0.292679
435	0.268336	435	0.23579	435	0.244758	435	0.247099	435	0.236155	435	0.273403	435	0.281378	435	0.273691	435	0.2865	435	0.289274	435	0.267479	435	0.282685	435	0.267892					435	0.349479	435	0.2662	435	0.301223	435	0.298587	435	0.303399	435	0.362608	435	0.346581	435	0.34487	435	0.33566	435	0.325978
436	0.276105	436	0.251182	436	0.255945	436	0.249261	436	0.255566	436	0.302648	436	0.307929	436	0.278425	436	0.293194	436	0.299061	436	0.290141	436	0.288636	436	0.277861					436	0.354958	436	0.282874	436	0.311307	436	0.315157	436	0.332086	436	0.37743	436	0.368712	436	0.361499	436	0.357388	436	0.342148
437	0.292175	437	0.265746	437	0.260368	437	0.254496	437	0.261428	437	0.326293	437	0.308268	437	0.306767	437	0.308796	437	0.299926	437	0.299474	437	0.316888	437	0.286127					437	0.369494	437	0.303234	437	0.328077	437	0.334484	437	0.352695	437	0.386105	437	0.400586	437	0.393029	437	0.41576	437	0.36455
438	0.303661	438	0.281624	438	0.276864	438	0.268493	438	0.268561	438	0.334779	438	0.329323	438	0.323434	438	0.325106	438	0.31946	438	0.325218	438	0.322281	438	0.301772					438	0.398496	438	0.322808	438	0.351356	438	0.3635	438	0.379867	438	0.423405	438	0.423782	438	0.415578	438	0.404185	438	0.394897
439	0.317518	439	0.299408	439	0.287235	439	0.286047	439	0.287044	439	0.351413	439	0.351264	439	0.327318	439	0.33184	439	0.348064	439	0.325566	439	0.334386	439	0.326822					439	0.426865	439	0.337554	439	0.370065	439	0.400947	439	0.390953	439	0.441261	439	0.462883	439	0.432448	439	0.45339	439	0.415375
440	0.342327	440	0.303612	440	0.310779	440	0.298828	440	0.307983	440	0.368759	440	0.359318	440	0.353826	440	0.359843	440	0.362247	440	0.345334	440	0.347366	440	0.33884					440	0.456533	440	0.354207	440	0.387262	440	0.415669	440	0.399586	440	0.4728	440	0.487351	440	0.48465	440	0.480042	440	0.43792
441	0.345323	441	0.312003	441	0.319292	441	0.308664	441	0.309855	441	0.384527	441	0.379143	441	0.362354	441	0.373781	441	0.367068	441	0.359979	441	0.361321	441	0.361376					441	0.486597	441	0.39031	441	0.437884	441	0.425673	441	0.437889	441	0.502459	441	0.51078	441	0.498438	441	0.494274	441	0.464975
442	0.367939	442	0.336936	442	0.33202	442	0.329469	442	0.324557	442	0.405949	442	0.407886	442	0.389061	442	0.391016	442	0.393685	442	0.377988	442	0.381663	442	0.367031					442	0.511074	442	0.407492	442	0.43856	442	0.463614	442	0.465048	442	0.547493	442	0.526317	442	0.522499	442	0.524166	442	0.51292
443	0.387091	443	0.351441	443	0.353188	443	0.355711	443	0.341365	443	0.423683	443	0.414415	443	0.404761	443	0.411822	443	0.411254	443	0.398074	443	0.421513	443	0.388429					443	0.549522	443	0.429246	443	0.4676	443	0.481043	443	0.490298	443	0.572231	443	0.574459	443	0.576171	443	0.567611	443	0.518463
444	0.406295	444	0.373389	444	0.366934	444	0.363018	444	0.350591	444	0.442679	444	0.436645	444	0.438515	444	0.434595	444	0.436115	444	0.40922	444	0.432216	444	0.404055					444	0.576455	444	0.459556	444	0.498228	444	0.523312	444	0.526906	444	0.611503	444	0.600173	444	0.589138	444	0.602015	444	0.565762
445	0.423262	445	0.382591	445	0.395423	445	0.383097	445	0.379174	445	0.465583	445	0.451295	445	0.456879	445	0.450486	445	0.468695	445	0.440521	445	0.442071	445	0.429981					445	0.62519	445	0.493038	445	0.537189	445	0.547921	445	0.540785	445	0.618506	445	0.623628	445	0.637245	445	0.630305	445	0.572058
446	0.435196	446	0.404492	446	0.410559	446	0.396934	446	0.399085	446	0.488232	446	0.489359	446	0.458957	446	0.470888	446	0.47578	446	0.465562	446	0.462443	446	0.442157					446	0.642955	446	0.52178	446	0.54931	446	0.56846	446	0.582939	446	0.635313	446	0.68241	446	0.667749	446	0.677498	446	0.613151
447	0.463733	447	0.418155	447	0.428254	447	0.421745	447	0.410784	447	0.514272	447	0.503053	447	0.491709	447	0.509125	447	0.489136	447	0.468915	447	0.481591	447	0.459894					447	0.671574	447	0.564342	447	0.587167	447	0.611947	447	0.616524	447	0.703734	447	0.733266	447	0.687434	447	0.669054	447	0.660994
448	0.479247	448	0.442417	448	0.44468	448	0.440871	448	0.435767	448	0.52866	448	0.533911	448	0.518584	448	0.522957	448	0.50969	448	0.500594	448	0.501583	448	0.499701					448	0.718477	448	0.568636	448	0.627107	448	0.639237	448	0.638899	448	0.731503	448	0.74887	448	0.755861	448	0.756884	448	0.696275
449	0.505436	449	0.47439	449	0.484485	449	0.459616	449	0.452008	449	0.56855	449	0.541287	449	0.533951	449	0.537788	449	0.533493	449	0.523304	449	0.506066	449	0.509884					449	0.74966	449	0.607042	449	0.653439	449	0.658848	449	0.672602	449	0.787597	449	0.777354	449	0.777321	449	0.762737	449	0.718041
450	0.527935	450	0.49172	450	0.492025	450	0.459981	450	0.477604	450	0.59036	450	0.57916	450	0.563282	450	0.557821	450	0.560048	450	0.542388	450	0.547976	450	0.529468					450	0.789786	450	0.622988	450	0.699935	450	0.719799	450	0.711019	450	0.809011	450	0.829522	450	0.809937	450	0.794524	450	0.747452
451	0.553451	451	0.509008	451	0.513588	451	0.502933	451	0.48593	451	0.604577	451	0.599223	451	0.584613	451	0.58167	451	0.567906	451	0.566034	451	0.584647	451	0.550436					451	0.831715	451	0.667029	451	0.727575	451	0.748997	451	0.767112	451	0.870384	451	0.841221	451	0.873846	451	0.833594	451	0.775072
452	0.572286	452	0.536366	452	0.539161	452	0.523063	452	0.508236	452	0.637022	452	0.633522	452	0.610136	452	0.606204	452	0.602458	452	0.597784	452	0.590507	452	0.573995					452	0.884689	452	0.71029	452	0.757992	452	0.779071	452	0.772958	452	0.931895	452	0.887644	452	0.907721	452	0.877792	452	0.809781
453	0.590442	453	0.538695	453	0.543866	453	0.548803	453	0.529079	453	0.658539	453	0.656376	453	0.618206	453	0.624091	453	0.627925	453	0.611347	453	0.622999	453	0.600224					453	0.946305	453	0.739773	453	0.782318	453	0.803028	453	0.811454	453	0.939485	453	0.954074	453	0.948559	453	0.939493	453	0.844298
454	0.622566	454	0.554987	454	0.573689	454	0.560653	454	0.538804	454	0.678091	454	0.677628	454	0.66944	454	0.658497	454	0.647145	454	0.638339	454	0.638858	454	0.6194					454	0.968182	454	0.745499	454	0.823495	454	0.844554	454	0.883284	454	0.995199	454	0.979378	454	0.987609	454	0.982547	454	0.874843
455	0.656984	455	0.606671	455	0.583375	455	0.589251	455	0.576737	455	0.684999	455	0.70099	455	0.686023	455	0.681053	455	0.667801	455	0.668292	455	0.673401	455	0.65696					455	1.01135	455	0.780719	455	0.864503	455	0.882737	455	0.88802	455	1.02439	455	1.02936	455	1.01353	455	0.987916	455	0.921759
456	0.648792	456	0.605768	456	0.607029	456	0.585018	456	0.594196	456	0.73787	456	0.719909	456	0.705666	456	0.699296	456	0.713581	456	0.691932	456	0.704024	456	0.665969					456	1.04146	456	0.827842	456	0.914856	456	0.924202	456	0.932156	456	1.07188	456	1.05989	456	1.04411	456	1.06872	456	0.983045
457	0.675979	457	0.658242	457	0.633811	457	0.628037	457	0.603273	457	0.762655	457	0.760231	457	0.721879	457	0.72536	457	0.730612	457	0.702902	457	0.690882	457	0.702164					457	1.10012	457	0.884666	457	0.9194	457	0.979843	457	0.968331	457	1.09568	457	1.10664	457	1.09005	457	1.11407	457	1.00282
458	0.706838	458	0.655782	458	0.640479	458	0.655881	458	0.622512	458	0.776431	458	0.788326	458	0.753357	458	0.75027	458	0.736622	458	0.733857	458	0.748942	458	0.704793					458	1.1406	458	0.918386	458	0.993469	458	0.994882	458	0.997494	458	1.14485	458	1.15457	458	1.12533	458	1.1444	458	1.04977
459	0.76215	459	0.691676	459	0.680018	459	0.663144	459	0.6469	459	0.810947	459	0.789336	459	0.774234	459	0.752654	459	0.767143	459	0.754078	459	0.780478	459	0.727532					459	1.20163	459	0.933094	459	1.02007	459	1.0245	459	1.05046	459	1.18416	459	1.18076	459	1.18806	459	1.17766	459	1.04899
460	0.757408	460	0.703235	460	0.706668	460	0.676731	460	0.66612	460	0.83702	460	0.850853	460	0.795648	460	0.804094	460	0.799131	460	0.769555	460	0.790363	460	0.76531					460	1.23652	460	0.987609	460	1.06507	460	1.05905	460	1.04528	460	1.20829	460	1.23895	460	1.22229	460	1.21238	460	1.11485
461	0.797368	461	0.728197	461	0.726444	461	0.711008	461	0.69941	461	0.867215	461	0.85834	461	0.859547	461	0.838806	461	0.823196	461	0.797341	461	0.804488	461	0.795084					461	1.27984	461	0.999256	461	1.08177	461	1.13515	461	1.09472	461	1.29702	461	1.28005	461	1.2743	461	1.23841	461	1.14489
462	0.815819	462	0.753343	462	0.760091	462	0.745813	462	0.726424	462	0.888469	462	0.886946	462	0.875641	462	0.836861	462	0.866136	462	0.8166	462	0.818532	462	0.818904					462	1.31448	462	1.04088	462	1.11908	462	1.1476	462	1.15031	462	1.31932	462	1.33186	462	1.31193	462	1.27453	462	1.19892
463	0.829085	463	0.777166	463	0.769013	463	0.74278	463	0.735415	463	0.923563	463	0.897229	463	0.900236	463	0.876759	463	0.882584	463	0.841964	463	0.867636	463	0.846631					463	1.33727	463	1.06735	463	1.13402	463	1.17221	463	1.17305	463	1.36514	463	1.36128	463	1.3469	463	1.33204	463	1.22041
464	0.866606	464	0.788193	464	0.798938	464	0.782298	464	0.749969	464	0.958577	464	0.963146	464	0.90275	464	0.89202	464	0.880587	464	0.870501	464	0.8882	464	0.857178					464	1.431	464	1.10337	464	1.20075	464	1.22846	464	1.22798	464	1.38266	464	1.39229	464	1.35581	464	1.36476	464	1.24943
465	0.88531	465	0.815196	465	0.838249	465	0.795366	465	0.766177	465	0.989909	465	0.975304	465	0.934982	465	0.925837	465	0.924344	465	0.900212	465	0.872641	465	0.876399					465	1.45217	465	1.1523	465	1.23317	465	1.2596	465	1.24846	465	1.44092	465	1.43776	465	1.41688	465	1.40641	465	1.3012
466	0.895003	466	0.849592	466	0.840737	466	0.813187	466	0.819808	466	1.00813	466	0.984584	466	0.939513	466	0.937898	466	0.938799	466	0.915401	466	0.906885	466	0.894436					466	1.4941	466	1.16337	466	1.26938	466	1.29129	466	1.31549	466	1.50516	466	1.48921	466	1.48449	466	1.436	466	1.31936
467	0.947654	467	0.861093	467	0.88151	467	0.835076	467	0.819865	467	1.00354	467	0.997711	467	0.96477	467	0.967086	467	0.966629	467	0.927774	467	0.943059	467	0.906027					467	1.58002	467	1.21413	467	1.3129	467	1.32151	467	1.29535	467	1.51805	467	1.52747	467	1.46437	467	1.47318	467	1.34197
468	0.961554	468	0.887504	468	0.885666	468	0.856878	468	0.827777	468	1.04317	468	1.05898	468	1.00202	468	0.985402	468	0.977356	468	0.94775	468	0.972968	468	0.930751					468	1.58568	468	1.23846	468	1.36557	468	1.40703	468	1.37344	468	1.53254	468	1.53821	468	1.51269	468	1.52363	468	1.40093
469	0.973025	469	0.907502	469	0.913044	469	0.885132	469	0.866884	469	1.08063	469	1.07927	469	0.999743	469	1.01767	469	1.02984	469	0.981471	469	0.986812	469	0.935907					469	1.64327	469	1.25145	469	1.36809	469	1.44583	469	1.36988	469	1.5648	469	1.58926	469	1.58388	469	1.52361	469	1.44548
470	1.0264	470	0.918337	470	0.928199	470	0.877042	470	0.876189	470	1.08132	470	1.08716	470	1.0369	470	1.04843	470	1.02715	470	1.00128	470	1.04145	470	0.948712					470	1.64966	470	1.28593	470	1.40311	470	1.41887	470	1.42108	470	1.57682	470	1.6149	470	1.6039	470	1.56416	470	1.44816
471	1.02743	471	0.950602	471	0.950335	471	0.903815	471	0.894891	471	1.12341	471	1.09871	471	1.06062	471	1.07344	471	1.03337	471	0.996968	471	1.06062	471	1.03379					471	1.68306	471	1.31591	471	1.43122	471	1.45221	471	1.46175	471	1.66294	471	1.645	471	1.63916	471	1.60813	471	1.45852
472	1.05871	472	0.961127	472	0.964991	472	0.940825	472	0.905271	472	1.14124	472	1.14227	472	1.07288	472	1.09217	472	1.07703	472	1.02708	472	1.03569	472	1.03508					472	1.69029	472	1.34525	472	1.50008	472	1.48483	472	1.50092	472	1.66809	472	1.72033	472	1.65001	472	1.64886	472	1.48856
473	1.07441	473	0.976921	473	0.979865	473	0.958643	473	0.929247	473	1.13749	473	1.15296	473	1.09947	473	1.09272	473	1.07102	473	1.04821	473	1.06102	473	1.01665					473	1.75837	473	1.38131	473	1.48957	473	1.50966	473	1.50507	473	1.68767	473	1.68309	473	1.71149	473	1.63671	473	1.52679
474	1.07859	474	1.00398	474	0.987437	474	0.968305	474	0.948426	474	1.14654	474	1.15984	474	1.09194	474	1.10635	474	1.1068	474	1.09086	474	1.08042	474	1.04019					474	1.79781	474	1.39287	474	1.51729	474	1.55559	474	1.54754	474	1.7347	474	1.71151	474	1.69773	474	1.68527	474	1.51581
475	1.10067	475	1.01967	475	0.996906	475	0.965256	475	0.957689	475	1.17701	475	1.19261	475	1.12266	475	1.15406	475	1.11101	475	1.05122	475	1.11638	475	1.05265					475	1.80145	475	1.409	475	1.55467	475	1.57892	475	1.58406	475	1.74288	475	1.75394	475	1.74908	475	1.71063	475	1.55037
476	1.11736	476	1.01901	476	1.02136	476	0.991331	476	0.956052	476	1.19477	476	1.17473	476	1.1591	476	1.12296	476	1.13124	476	1.07424	476	1.10313	476	1.06049					476	1.8446	476	1.45602	476	1.55033	476	1.59247	476	1.58703	476	1.77591	476	1.76077	476	1.76323	476	1.72386	476	1.58435
477	1.11208	477	1.04076	477	1.0273	477	0.992005	477	0.969679	477	1.20762	477	1.22144	477	1.1678	477	1.13169	477	1.14178	477	1.08654	477	1.11001	477	1.06477					477	1.85979	477	1.44334	477	1.58002	477	1.59512	477	1.58712	477	1.81198	477	1.80731	477	1.80024	477	1.79805	477	1.62683
478	1.12902	478	1.03394	478	1.03126	478	1.02505	478	0.98505	478	1.24306	478	1.20369	478	1.16301	478	1.16561	478	1.14586	478	1.10419	478	1.12822	478	1.10417					478	1.88245	478	1.46607	478	1.62865	478	1.64284	478	1.59314	478	1.84176	478	1.78998	478	1.78953	478	1.72127	478	1.62379
479	1.14871	479	1.06087	479	1.05534	479	1.01464	479	0.983857	479	1.23529	479	1.23204	479	1.17657	479	1.18169	479	1.16239	479	1.13407	479	1.13276	479	1.08865					479	1.89997	479	1.48609	479	1.6139	479	1.6574	479	1.631	479	1.8164	479	1.82041	479	1.82864	479	1.79628	479	1.62057
480	1.13862	480	1.07393	480	1.0821	480	1.05213	480	0.998625	480	1.25812	480	1.24607	480	1.17342	480	1.20103	480	1.1775	480	1.15404	480	1.13997	480	1.10539					480	1.94204	480	1.47498	480	1.60383	480	1.67377	480	1.65418	480	1.84684	480	1.83569	480	1.83107	480	1.79409	480	1.61866
481	1.1772	481	1.07809	481	1.06897	481	1.03965	481	1.00823	481	1.27909	481	1.235	481	1.20263	481	1.20824	481	1.16278	481	1.13273	481	1.18057	481	1.12031					481	1.92756	481	1.51521	481	1.62786	481	1.66693	481	1.66182	481	1.89069	481	1.87926	481	1.849	481	1.831	481	1.6938
482	1.17959	482	1.08083	482	1.08005	482	1.05489	482	1.02627	482	1.29251	482	1.25593	482	1.20654	482	1.19707	482	1.20182	482	1.13921	482	1.13177	482	1.09905					482	1.94503	482	1.53505	482	1.64878	482	1.6918	482	1.67743	482	1.88114	482	1.8873	482	1.84335	482	1.8108	482	1.65109
483	1.17407	483	1.09592	483	1.09301	483	1.04924	483	1.02198	483	1.26789	483	1.25123	483	1.23188	483	1.18153	483	1.18695	483	1.16175	483	1.17184	483	1.13274					483	1.95788	483	1.55655	483	1.67769	483	1.68102	483	1.65837	483	1.87549	483	1.87834	483	1.83936	483	1.80936	483	1.64999
484	1.18873	484	1.10198	484	1.07429	484	1.04255	484	1.03072	484	1.27121	484	1.27006	484	1.20983	484	1.19957	484	1.17143	484	1.15597	484	1.15478	484	1.11408					484	1.94046	484	1.50677	484	1.6498	484	1.66374	484	1.67852	484	1.86917	484	1.85955	484	1.86052	484	1.78483	484	1.639
485	1.19561	485	1.09019	485	1.08319	485	1.06827	485	1.03021	485	1.30544	485	1.26582	485	1.2007	485	1.22337	485	1.18224	485	1.15164	485	1.17455	485	1.14583					485	1.96277	485	1.50849	485	1.67544	485	1.70775	485	1.7044	485	1.8815	485	1.90259	485	1.8398	485	1.84184	485	1.72311
486	1.19924	486	1.12479	486	1.09928	486	1.05139	486	1.02987	486	1.29369	486	1.28019	486	1.24772	486	1.21055	486	1.17087	486	1.17551	486	1.17019	486	1.13205					486	2.00925	486	1.5282	486	1.68744	486	1.71475	486	1.66711	486	1.88007	486	1.86849	486	1.87279	486	1.85301	486	1.65817
487	1.21744	487	1.11573	487	1.11229	487	1.06566	487	1.04385	487	1.28035	487	1.25789	487	1.24861	487	1.19094	487	1.18609	487	1.14964	487	1.19292	487	1.1244					487	2.0416	487	1.58087	487	1.70747	487	1.70728	487	1.70958	487	1.92697	487	1.8675	487	1.90925	487	1.86035	487	1.65173
488	1.19299	488	1.10256	488	1.10328	488	1.05895	488	1.05149	488	1.31898	488	1.27035	488	1.22581	488	1.22595	488	1.20266	488	1.17766	488	1.16936	488	1.11856					488	1.95463	488	1.58406	488	1.67518	488	1.72645	488	1.71477	488	1.92746	488	1.88605	488	1.8919	488	1.86005	488	1.65655
489	1.1807	489	1.09987	489	1.10468	489	1.06089	489	1.03489	489	1.30053	489	1.24581	489	1.23204	489	1.21872	489	1.17882	489	1.14846	489	1.17126	489	1.12263					489	2.03435	489	1.57574	489	1.68322	489	1.69746	489	1.70053	489	1.89385	489	1.88295	489	1.81942	489	1.77551	489	1.68721
490	1.2057	490	1.10189	490	1.08771	490	1.07262	490	1.01307	490	1.29464	490	1.27205	490	1.24027	490	1.20993	490	1.20927	490	1.14314	490	1.16813	490	1.12782					490	2.0163	490	1.55232	490	1.71035	490	1.70409	490	1.71949	490	1.93631	490	1.88484	490	1.84629	490	1.81905	490	1.66927
491	1.18009	491	1.11011	491	1.1163	491	1.04762	491	1.02547	491	1.27014	491	1.26984	491	1.21515	491	1.2136	491	1.1979	491	1.14438	491	1.1759	491	1.12225					491	1.97698	491	1.54153	491	1.70652	491	1.72871	491	1.689	491	1.93893	491	1.88878	491	1.90792	491	1.84819	491	1.6913
492	1.1701	492	1.12645	492	1.08785	492	1.06163	492	1.02682	492	1.26162	492	1.26154	492	1.21768	492	1.21464	492	1.20241	492	1.17194	492	1.16746	492	1.12076					492	2.01115	492	1.55475	492	1.71937	492	1.68883	492	1.70721	492	1.87129	492	1.86107	492	1.85084	492	1.79502	492	1.66316
493	1.19228	493	1.09274	493	1.12727	493	1.05572	493	1.03117	493	1.2858	493	1.27338	493	1.19037	493	1.19129	493	1.19992	493	1.15086	493	1.1624	493	1.12615					493	2.00104	493	1.5478	493	1.7222	493	1.70774	493	1.67663	493	1.93296	493	1.85257	493	1.83614	493	1.81761	493	1.65979
494	1.20826	494	1.09867	494	1.08107	494	1.04565	494	1.03311	494	1.28681	494	1.24109	494	1.18819	494	1.19932	494	1.17566	494	1.12623	494	1.13133	494	1.11352					494	1.9971	494	1.53904	494	1.70755	494	1.67383	494	1.68618	494	1.87782	494	1.84295	494	1.82266	494	1.78805	494	1.64101
495	1.18094	495	1.08245	495	1.08266	495	1.03356	495	0.997467	495	1.24781	495	1.28583	495	1.17021	495	1.17864	495	1.16735	495	1.13203	495	1.15775	495	1.08609					495	1.92223	495	1.55435	495	1.69831	495	1.71053	495	1.66668	495	1.88366	495	1.82669	495	1.838	495	1.80222	495	1.65736
496	1.18678	496	1.08325	496	1.09194	496	1.05817	496	1.03368	496	1.25899	496	1.23788	496	1.18712	496	1.17876	496	1.14139	496	1.12856	496	1.14245	496	1.08993					496	1.95335	496	1.54052	496	1.7073	496	1.68489	496	1.651	496	1.8759	496	1.82769	496	1.81112	496	1.80008	496	1.61008
497	1.15714	497	1.07524	497	1.07633	497	1.02316	497	1.01457	497	1.24676	497	1.24438	497	1.18804	497	1.15167	497	1.17101	497	1.10769	497	1.14458	497	1.08288					497	1.95265	497	1.53213	497	1.64478	497	1.68004	497	1.67871	497	1.85429	497	1.78325	497	1.82837	497	1.78807	497	1.62361
498	1.13998	498	1.06325	498	1.08536	498	1.04568	498	1.00616	498	1.26309	498	1.24189	498	1.17454	498	1.15543	498	1.13262	498	1.121	498	1.14957	498	1.08403					498	1.91368	498	1.50792	498	1.64907	498	1.67106	498	1.63726	498	1.84236	498	1.777	498	1.81478	498	1.76385	498	1.616
499	1.17943	499	1.07448	499	1.07536	499	0.998918	499	1.01803	499	1.24735	499	1.24047	499	1.16088	499	1.16085	499	1.16032	499	1.11693	499	1.10965	499	1.08964					499	1.9007	499	1.5262	499	1.61615	499	1.66036	499	1.62702	499	1.83926	499	1.80086	499	1.78068	499	1.75262	499	1.61715
500	1.12945	500	1.08942	500	1.07212	500	1.03099	500	0.997365	500	1.2476	500	1.19593	500	1.17103	500	1.12724	500	1.13992	500	1.07733	500	1.1255	500	1.05669					500	1.93384	500	1.4832	500	1.6287	500	1.64161	500	1.65716	500	1.83994	500	1.83915	500	1.75093	500	1.74975	500	1.60238
501	1.14606	501	1.06198	501	1.06714	501	1.01134	501	1.00984	501	1.24335	501	1.16366	501	1.17059	501	1.12866	501	1.11344	501	1.07507	501	1.08371	501	1.04742					501	1.9174	501	1.47486	501	1.64197	501	1.60771	501	1.6246	501	1.79414	501	1.79049	501	1.74566	501	1.72458	501	1.57906
502	1.13828	502	1.02386	502	1.03505	502	1.00688	502	0.970071	502	1.23578	502	1.19123	502	1.12774	502	1.12174	502	1.12788	502	1.06508	502	1.10062	502	1.03941					502	1.90714	502	1.49205	502	1.63534	502	1.60993	502	1.60449	502	1.74664	502	1.71182	502	1.75335	502	1.68952	502	1.57967
503	1.10759	503	1.02376	503	1.05712	503	0.998826	503	0.97578	503	1.23044	503	1.18796	503	1.1333	503	1.0878	503	1.12813	503	1.08514	503	1.05632	503	1.03538					503	1.85321	503	1.45262	503	1.57114	503	1.6398	503	1.61327	503	1.79997	503	1.72863	503	1.69397	503	1.68089	503	1.54215
504	1.14037	504	1.02174	504	1.02432	504	1.00488	504	0.953235	504	1.203	504	1.16088	504	1.09442	504	1.12541	504	1.11602	504	1.04938	504	1.07972	504	1.04156					504	1.85287	504	1.45694	504	1.62323	504	1.58095	504	1.58049	504	1.71918	504	1.72117	504	1.68693	504	1.68402	504	1.52517
505	1.10821	505	1.00586	505	1.01433	505	0.976142	505	0.943242	505	1.16247	505	1.14847	505	1.0956	505	1.08449	505	1.07719	505	1.02728	505	1.0605	505	1.01816					505	1.83217	505	1.45088	505	1.53647	505	1.56944	505	1.61899	505	1.71765	505	1.72904	505	1.6638	505	1.65833	505	1.54116
506	1.09803	506	0.99201	506	1.00231	506	0.967285	506	0.952467	506	1.17426	506	1.15904	506	1.10606	506	1.07018	506	1.05641	506	1.04537	506	1.05713	506	0.994166					506	1.85985	506	1.40482	506	1.55229	506	1.58389	506	1.51237	506	1.69564	506	1.71146	506	1.66712	506	1.64865	506	1.49055
507	1.09935	507	0.989019	507	0.998748	507	0.950934	507	0.939186	507	1.17068	507	1.13449	507	1.08459	507	1.08553	507	1.06751	507	1.02086	507	1.01988	507	0.991253					507	1.80579	507	1.41243	507	1.50736	507	1.56372	507	1.5181	507	1.69097	507	1.69974	507	1.63851	507	1.61442	507	1.46526
508	1.07252	508	0.981983	508	0.994544	508	0.944821	508	0.903736	508	1.13314	508	1.09518	508	1.07432	508	1.04723	508	1.05042	508	1.00943	508	1.05671	508	0.978053					508	1.77617	508	1.43905	508	1.51035	508	1.51799	508	1.49641	508	1.66127	508	1.65095	508	1.61949	508	1.61416	508	1.43172
509	1.06073	509	0.985218	509	0.995974	509	0.941985	509	0.926732	509	1.12484	509	1.08378	509	1.05645	509	1.03988	509	1.01701	509	0.984488	509	0.975256	509	0.981122					509	1.76634	509	1.37365	509	1.50161	509	1.52374	509	1.4651	509	1.66027	509	1.61065	509	1.58668	509	1.58456	509	1.45752
510	1.03472	510	0.971772	510	0.968054	510	0.927014	510	0.912225	510	1.10069	510	1.0937	510	1.03707	510	1.03586	510	1.0514	510	0.9727	510	1.01499	510	0.970452					510	1.75001	510	1.37857	510	1.5209	510	1.5269	510	1.46465	510	1.64201	510	1.6447	510	1.60126	510	1.53143	510	1.41095
511	1.02615	511	0.954723	511	0.975124	511	0.926618	511	0.880561	511	1.09096	511	1.07494	511	1.04118	511	1.0234	511	1.02023	511	0.963329	511	0.969336	511	0.943238					511	1.7069	511	1.37262	511	1.49492	511	1.47882	511	1.42633	511	1.61413	511	1.58898	511	1.59395	511	1.55037	511	1.41797
512	1.0173	512	0.941207	512	0.93137	512	0.887468	512	0.887692	512	1.08572	512	1.07692	512	1.02179	512	1.01285	512	0.999115	512	0.958124	512	0.982302	512	0.919946					512	1.70435	512	1.32042	512	1.46139	512	1.45867	512	1.40655	512	1.57636	512	1.56401	512	1.5711	512	1.52605	512	1.38307
513	1.02154	513	0.930865	513	0.911519	513	0.907734	513	0.863343	513	1.06859	513	1.088	513	1.00964	513	0.996795	513	0.976862	513	0.979298	513	0.952688	513	0.912781					513	1.73736	513	1.28544	513	1.43652	513	1.42001	513	1.40808	513	1.60403	513	1.52634	513	1.49707	513	1.48902	513	1.37017
514	0.968223	514	0.922187	514	0.909889	514	0.853866	514	0.853817	514	1.03648	514	1.04912	514	1.00335	514	0.965254	514	0.962051	514	0.929158	514	0.980936	514	0.914402					514	1.67401	514	1.30462	514	1.40808	514	1.41706	514	1.38528	514	1.57737	514	1.57626	514	1.52989	514	1.45811	514	1.37054
515	0.979629	515	0.908196	515	0.922153	515	0.888938	515	0.862995	515	1.02957	515	1.02147	515	0.997088	515	0.959098	515	0.968842	515	0.916234	515	0.931733	515	0.921427					515	1.58244	515	1.29144	515	1.36201	515	1.41949	515	1.42455	515	1.55241	515	1.49732	515	1.48024	515	1.43317	515	1.33931
516	0.969318	516	0.891037	516	0.888247	516	0.869815	516	0.834472	516	1.0612	516	1.04303	516	0.923315	516	0.941689	516	0.951465	516	0.914092	516	0.921959	516	0.873487					516	1.61989	516	1.2729	516	1.3754	516	1.38662	516	1.33449	516	1.48844	516	1.50076	516	1.48245	516	1.42585	516	1.30469
517	0.947827	517	0.868377	517	0.885612	517	0.835715	517	0.824249	517	1.01585	517	0.962653	517	0.970809	517	0.939607	517	0.918478	517	0.894415	517	0.884092	517	0.861825					517	1.565	517	1.23219	517	1.31302	517	1.34753	517	1.34695	517	1.4611	517	1.47592	517	1.40612	517	1.40647	517	1.26993
518	0.918434	518	0.874086	518	0.861236	518	0.836568	518	0.80663	518	0.998688	518	0.964354	518	0.933032	518	0.922925	518	0.916189	518	0.880476	518	0.899297	518	0.875364					518	1.57123	518	1.24563	518	1.2969	518	1.33813	518	1.30634	518	1.42886	518	1.45282	518	1.41346	518	1.36287	518	1.23212
519	0.941651	519	0.862544	519	0.84278	519	0.818296	519	0.799015	519	0.988208	519	0.954077	519	0.908322	519	0.924528	519	0.877979	519	0.860556	519	0.889219	519	0.828391					519	1.50815	519	1.22775	519	1.29849	519	1.31369	519	1.29841	519	1.44527	519	1.41007	519	1.39457	519	1.38422	519	1.24374
520	0.90816	520	0.825858	520	0.855111	520	0.809962	520	0.756017	520	0.95537	520	0.927006	520	0.918369	520	0.870734	520	0.888761	520	0.867089	520	0.871545	520	0.839356					520	1.4994	520	1.19009	520	1.28609	520	1.3018	520	1.26509	520	1.42519	520	1.38094	520	1.37809	520	1.39527	520	1.25904
521	0.880573	521	0.811755	521	0.845945	521	0.80395	521	0.777667	521	0.934635	521	0.93333	521	0.889042	521	0.872877	521	0.878199	521	0.850889	521	0.859745	521	0.840635					521	1.4652	521	1.12949	521	1.26873	521	1.26247	521	1.27379	521	1.40985	521	1.39787	521	1.3478	521	1.28573	521	1.20908
522	0.899224	522	0.826877	522	0.805788	522	0.769153	522	0.750455	522	0.94668	522	0.908767	522	0.88307	522	0.886749	522	0.844416	522	0.820707	522	0.841254	522	0.772917					522	1.4473	522	1.15871	522	1.22642	522	1.23837	522	1.23001	522	1.36007	522	1.34965	522	1.32179	522	1.3111	522	1.16826
523	0.85316	523	0.783865	523	0.790932	523	0.785138	523	0.743147	523	0.904781	523	0.880452	523	0.849404	523	0.853227	523	0.85117	523	0.798577	523	0.816453	523	0.769534					523	1.45379	523	1.13716	523	1.22599	523	1.23945	523	1.21445	523	1.34967	523	1.32653	523	1.28779	523	1.26059	523	1.15558
524	0.849434	524	0.780303	524	0.771553	524	0.736219	524	0.718105	524	0.898992	524	0.871573	524	0.852951	524	0.847142	524	0.802721	524	0.794057	524	0.810302	524	0.784591					524	1.42746	524	1.11825	524	1.226	524	1.23408	524	1.20003	524	1.33642	524	1.34653	524	1.29581	524	1.25041	524	1.15152
525	0.833423	525	0.758077	525	0.744606	525	0.730016	525	0.722093	525	0.882512	525	0.859301	525	0.847077	525	0.837388	525	0.807674	525	0.762993	525	0.811473	525	0.753828					525	1.40073	525	1.09718	525	1.18538	525	1.19004	525	1.17141	525	1.30132	525	1.29566	525	1.22981	525	1.24577	525	1.11503
526	0.805467	526	0.771668	526	0.743778	526	0.724735	526	0.693912	526	0.868438	526	0.838187	526	0.820703	526	0.801778	526	0.765492	526	0.760784	526	0.788559	526	0.754441					526	1.37879	526	1.09345	526	1.17443	526	1.19389	526	1.13849	526	1.2879	526	1.2554	526	1.24445	526	1.17974	526	1.10125
527	0.800286	527	0.737563	527	0.740562	527	0.726366	527	0.68313	527	0.841103	527	0.861852	527	0.793707	527	0.798818	527	0.757519	527	0.729205	527	0.776337	527	0.732456					527	1.35592	527	1.05553	527	1.09944	527	1.18494	527	1.13056	527	1.276	527	1.21657	527	1.19597	527	1.19812	527	1.08814
528	0.798044	528	0.732396	528	0.729973	528	0.72134	528	0.675751	528	0.836295	528	0.821546	528	0.783442	528	0.767493	528	0.760146	528	0.737145	528	0.733332	528	0.732548					528	1.30611	528	0.989361	528	1.13816	528	1.11137	528	1.11484	528	1.23072	528	1.21371	528	1.2116	528	1.14952	528	1.08702
529	0.772071	529	0.722979	529	0.693948	529	0.682399	529	0.652119	529	0.827128	529	0.783444	529	0.782323	529	0.77485	529	0.752427	529	0.727733	529	0.758103	529	0.706028					529	1.28488	529	1.04423	529	1.09919	529	1.10935	529	1.08555	529	1.20851	529	1.19349	529	1.17887	529	1.11317	529	1.04458
530	0.766837	530	0.711062	530	0.734315	530	0.682698	530	0.657833	530	0.797449	530	0.785523	530	0.764495	530	0.743858	530	0.744386	530	0.69046	530	0.709338	530	0.684011					530	1.27197	530	0.985471	530	1.06133	530	1.10546	530	1.07929	530	1.20085	530	1.18127	530	1.11447	530	1.09127	530	1.02703
531	0.747014	531	0.680823	531	0.674454	531	0.644182	531	0.654052	531	0.78527	531	0.761399	531	0.723844	531	0.748295	531	0.71559	531	0.686305	531	0.696362	531	0.690128					531	1.2207	531	0.941557	531	1.04673	531	1.06008	531	1.02061	531	1.12949	531	1.10258	531	1.13499	531	1.05701	531	0.989029
532	0.702101	532	0.669842	532	0.646488	532	0.641556	532	0.641163	532	0.776144	532	0.712557	532	0.714478	532	0.675637	532	0.697693	532	0.691617	532	0.701264	532	0.664002					532	1.22021	532	0.911187	532	1.04274	532	1.04917	532	1.01194	532	1.09388	532	1.09304	532	1.07735	532	1.06082	532	0.983196
533	0.701724	533	0.648807	533	0.667312	533	0.607199	533	0.608003	533	0.760873	533	0.722174	533	0.714845	533	0.687824	533	0.692894	533	0.64064	533	0.655269	533	0.639969					533	1.16578	533	0.92572	533	0.968863	533	1.01743	533	1.02808	533	1.06737	533	1.08644	533	1.01205	533	1.02273	533	0.988782
534	0.683163	534	0.653053	534	0.633089	534	0.620742	534	0.593869	534	0.741604	534	0.713488	534	0.696691	534	0.693154	534	0.675461	534	0.646873	534	0.667819	534	0.625105					534	1.17017	534	0.925128	534	0.984141	534	0.974508	534	0.987887	534	1.0703	534	1.0368	534	1.05585	534	1.01002	534	0.907621
535	0.666129	535	0.632902	535	0.621666	535	0.600062	535	0.574917	535	0.744412	535	0.703127	535	0.703591	535	0.658557	535	0.641869	535	0.63707	535	0.638364	535	0.631707					535	1.11992	535	0.888944	535	0.943834	535	0.972976	535	0.961361	535	1.03478	535	1.0381	535	1.02386	535	0.986377	535	0.925667
536	0.681268	536	0.621367	536	0.629888	536	0.568578	536	0.559923	536	0.692474	536	0.693812	536	0.663833	536	0.659609	536	0.607549	536	0.601714	536	0.617022	536	0.605296					536	1.11163	536	0.882521	536	0.965074	536	0.925532	536	0.92026	536	0.987525	536	1.01975	536	1.00074	536	0.955282	536	0.907972
537	0.636983	537	0.614363	537	0.585717	537	0.584607	537	0.54232	537	0.677034	537	0.647891	537	0.656453	537	0.640491	537	0.620603	537	0.607787	537	0.626691	537	0.567278					537	1.09118	537	0.845425	537	0.924393	537	0.953687	537	0.917192	537	1.00766	537	0.963745	537	0.980147	537	0.907842	537	0.895542
538	0.634871	538	0.604827	538	0.582512	538	0.557675	538	0.534807	538	0.70263	538	0.666783	538	0.630861	538	0.614545	538	0.607396	538	0.551439	538	0.572955	538	0.566181					538	1.07386	538	0.832265	538	0.896785	538	0.901515	538	0.874358	538	0.981222	538	0.928044	538	0.949029	538	0.905999	538	0.840733
539	0.628404	539	0.569391	539	0.57042	539	0.551183	539	0.529061	539	0.650186	539	0.650599	539	0.621409	539	0.60694	539	0.608591	539	0.568618	539	0.58084	539	0.552777					539	1.03897	539	0.803421	539	0.869838	539	0.837064	539	0.855803	539	0.947153	539	0.89419	539	0.928046	539	0.915236	539	0.847499
540	0.608888	540	0.553684	540	0.573299	540	0.54065	540	0.505434	540	0.661851	540	0.602954	540	0.578477	540	0.608422	540	0.5722	540	0.543893	540	0.560311	540	0.554554					540	0.985369	540	0.789623	540	0.832588	540	0.859341	540	0.811056	540	0.926615	540	0.92115	540	0.90678	540	0.855553	540	0.795245
541	0.596578	541	0.541378	541	0.531736	541	0.530388	541	0.495255	541	0.619439	541	0.617608	541	0.587279	541	0.562823	541	0.574681	541	0.526565	541	0.554183	541	0.518144					541	0.963004	541	0.763227	541	0.835047	541	0.802437	541	0.796811	541	0.917886	541	0.933661	541	0.845474	541	0.840354	541	0.796477
542	0.570387	542	0.528934	542	0.527336	542	0.497779	542	0.483374	542	0.595415	542	0.580571	542	0.548322	542	0.558014	542	0.530578	542	0.525327	542	0.548393	542	0.499015					542	0.946227	542	0.733545	542	0.818318	542	0.818811	542	0.80186	542	0.870869	542	0.895181	542	0.853981	542	0.816236	542	0.781387
543	0.558925	543	0.508474	543	0.51473	543	0.503853	543	0.468891	543	0.616519	543	0.569028	543	0.548615	543	0.559845	543	0.530922	543	0.492063	543	0.516265	543	0.499553					543	0.913492	543	0.731981	543	0.801808	543	0.810548	543	0.787806	543	0.848787	543	0.832071	543	0.85868	543	0.794202	543	0.740151
544	0.544112	544	0.499014	544	0.501982	544	0.49104	544	0.450065	544	0.584228	544	0.553887	544	0.539976	544	0.53278	544	0.521529	544	0.493156	544	0.522076	544	0.473514					544	0.88751	544	0.68876	544	0.753376	544	0.780916	544	0.749625	544	0.805077	544	0.796685	544	0.77043	544	0.764614	544	0.711348
545	0.55112	545	0.479671	545	0.487725	545	0.467595	545	0.468972	545	0.575153	545	0.540048	545	0.50218	545	0.521974	545	0.510554	545	0.495084	545	0.501525	545	0.469855					545	0.902863	545	0.687925	545	0.718608	545	0.784932	545	0.726938	545	0.801712	545	0.783901	545	0.808989	545	0.750885	545	0.702988
546	0.512745	546	0.486149	546	0.481675	546	0.458745	546	0.45461	546	0.552881	546	0.526431	546	0.517111	546	0.499215	546	0.5101	546	0.50028	546	0.49088	546	0.472659					546	0.852295	546	0.692197	546	0.752631	546	0.722184	546	0.738165	546	0.767132	546	0.778975	546	0.735371	546	0.736111	546	0.675004
547	0.488927	547	0.458107	547	0.46722	547	0.428069	547	0.424953	547	0.544586	547	0.50424	547	0.513374	547	0.470646	547	0.482183	547	0.466077	547	0.469974	547	0.464399					547	0.848734	547	0.645472	547	0.682453	547	0.700513	547	0.689306	547	0.76888	547	0.752878	547	0.732775	547	0.724578	547	0.665983
548	0.474755	548	0.460294	548	0.470155	548	0.432579	548	0.419296	548	0.521346	548	0.487799	548	0.500743	548	0.480945	548	0.45468	548	0.451012	548	0.462865	548	0.454047					548	0.832186	548	0.65036	548	0.704483	548	0.684628	548	0.664562	548	0.766169	548	0.746668	548	0.716031	548	0.683816	548	0.653354
549	0.46708	549	0.441926	549	0.443679	549	0.429688	549	0.409217	549	0.508047	549	0.5058	549	0.469314	549	0.483819	549	0.474976	549	0.464389	549	0.445826	549	0.432478					549	0.789864	549	0.636861	549	0.692706	549	0.671049	549	0.65594	549	0.708919	549	0.734796	549	0.72613	549	0.692724	549	0.648861
550	0.475903	550	0.429377	550	0.437386	550	0.398307	550	0.392224	550	0.511393	550	0.463067	550	0.455264	550	0.463148	550	0.455471	550	0.427874	550	0.452144	550	0.421511					550	0.759424	550	0.595892	550	0.646446	550	0.649986	550	0.665668	550	0.710062	550	0.72746	550	0.673383	550	0.662564	550	0.594483
551	0.474356	551	0.420481	551	0.407326	551	0.406201	551	0.391734	551	0.48697	551	0.473718	551	0.446883	551	0.439462	551	0.442083	551	0.415347	551	0.426622	551	0.416252					551	0.744566	551	0.590365	551	0.650737	551	0.649576	551	0.63218	551	0.711832	551	0.689214	551	0.680738	551	0.676675	551	0.594301
552	0.452263	552	0.42908	552	0.412458	552	0.409106	552	0.382374	552	0.458233	552	0.468802	552	0.425641	552	0.437663	552	0.418397	552	0.41885	552	0.435843	552	0.39578					552	0.757224	552	0.586764	552	0.611061	552	0.645244	552	0.613008	552	0.667356	552	0.685482	552	0.656878	552	0.637423	552	0.575847
553	0.432037	553	0.39556	553	0.412601	553	0.377338	553	0.353628	553	0.474948	553	0.425177	553	0.437726	553	0.435224	553	0.420108	553	0.396724	553	0.419237	553	0.378794					553	0.79532	553	0.57897	553	0.646108	553	0.611644	553	0.592018	553	0.69115	553	0.641493	553	0.67905	553	0.637753	553	0.581756
554	0.425389	554	0.403224	554	0.41372	554	0.365702	554	0.360625	554	0.441719	554	0.447498	554	0.404858	554	0.388539	554	0.409683	554	0.395999	554	0.413196	554	0.396223					554	0.711644	554	0.563898	554	0.594083	554	0.600391	554	0.597526	554	0.656424	554	0.654416	554	0.619741	554	0.610527	554	0.567498
555	0.4129	555	0.380737	555	0.388195	555	0.375914	555	0.364516	555	0.44704	555	0.426793	555	0.412166	555	0.392849	555	0.389119	555	0.389923	555	0.395072	555	0.382745					555	0.705646	555	0.544314	555	0.58973	555	0.588509	555	0.541393	555	0.647774	555	0.587834	555	0.620164	555	0.617536	555	0.556654
556	0.418324	556	0.359302	556	0.376848	556	0.344219	556	0.340849	556	0.418942	556	0.39824	556	0.419091	556	0.385877	556	0.400447	556	0.373384	556	0.376185	556	0.357327					556	0.680825	556	0.534729	556	0.568644	556	0.61639	556	0.58805	556	0.619428	556	0.609847	556	0.597455	556	0.561451	556	0.559811
557	0.410295	557	0.362651	557	0.346848	557	0.337887	557	0.331789	557	0.416484	557	0.391498	557	0.407047	557	0.350476	557	0.376344	557	0.368398	557	0.35676	557	0.34659					557	0.668289	557	0.535084	557	0.560905	557	0.539793	557	0.55132	557	0.60501	557	0.626459	557	0.603193	557	0.587374	557	0.514043
558	0.397496	558	0.373131	558	0.358534	558	0.361008	558	0.311632	558	0.41286	558	0.389687	558	0.369632	558	0.378831	558	0.371827	558	0.360658	558	0.35014	558	0.33759					558	0.616166	558	0.52013	558	0.54806	558	0.537288	558	0.541373	558	0.585332	558	0.631186	558	0.578101	558	0.523673	558	0.504957
559	0.378597	559	0.359295	559	0.352	559	0.332558	559	0.313028	559	0.415126	559	0.377653	559	0.385736	559	0.357173	559	0.349612	559	0.340151	559	0.335678	559	0.326606					559	0.640355	559	0.476199	559	0.536733	559	0.529379	559	0.510672	559	0.580408	559	0.56929	559	0.531341	559	0.539581	559	0.475056
560	0.385711	560	0.32095	560	0.343181	560	0.329546	560	0.322274	560	0.368205	560	0.364459	560	0.337006	560	0.372315	560	0.360519	560	0.330182	560	0.32792	560	0.355419					560	0.618593	560	0.467726	560	0.527509	560	0.537733	560	0.506191	560	0.567907	560	0.555838	560	0.519177	560	0.532106	560	0.492767
561	0.348408	561	0.332921	561	0.333143	561	0.310244	561	0.313062	561	0.386221	561	0.342742	561	0.372803	561	0.34884	561	0.326299	561	0.344346	561	0.3483	561	0.314296					561	0.62474	561	0.455304	561	0.482819	561	0.515753	561	0.537121	561	0.561885	561	0.535718	561	0.549125	561	0.468858	561	0.49654
562	0.348812	562	0.31789	562	0.314615	562	0.314256	562	0.298924	562	0.384038	562	0.351599	562	0.324705	562	0.336536	562	0.325668	562	0.301931	562	0.306449	562	0.317324					562	0.608735	562	0.452732	562	0.479059	562	0.474216	562	0.496992	562	0.534152	562	0.525691	562	0.510462	562	0.514483	562	0.457482
563	0.352595	563	0.314959	563	0.323614	563	0.303792	563	0.277741	563	0.354895	563	0.341119	563	0.352094	563	0.329019	563	0.329546	563	0.324891	563	0.304581	563	0.322105					563	0.557649	563	0.440325	563	0.47478	563	0.470719	563	0.455283	563	0.530163	563	0.482486	563	0.488861	563	0.491347	563	0.449079
564	0.336529	564	0.320013	564	0.292365	564	0.29048	564	0.282826	564	0.329182	564	0.331819	564	0.323477	564	0.323413	564	0.312891	564	0.306849	564	0.310359	564	0.298514					564	0.553585	564	0.425908	564	0.462554	564	0.489269	564	0.475217	564	0.494239	564	0.486612	564	0.456372	564	0.481218	564	0.431742
565	0.331217	565	0.304814	565	0.299058	565	0.293993	565	0.276018	565	0.337971	565	0.343228	565	0.326491	565	0.323657	565	0.30934	565	0.302104	565	0.299085	565	0.288108					565	0.524403	565	0.430904	565	0.459973	565	0.470644	565	0.447284	565	0.479462	565	0.47806	565	0.442123	565	0.463536	565	0.404234
566	0.31726	566	0.278716	566	0.287267	566	0.277461	566	0.272301	566	0.320622	566	0.315752	566	0.304955	566	0.298627	566	0.312486	566	0.303445	566	0.30066	566	0.284176					566	0.57296	566	0.412802	566	0.436631	566	0.44228	566	0.415779	566	0.513705	566	0.47449	566	0.457894	566	0.476013	566	0.422708
567	0.323944	567	0.284127	567	0.286053	567	0.274165	567	0.255034	567	0.325293	567	0.322208	567	0.305731	567	0.304058	567	0.281113	567	0.262864	567	0.291238	567	0.264372					567	0.517532	567	0.383116	567	0.429874	567	0.446673	567	0.421299	567	0.45027	567	0.443039	567	0.455222	567	0.434689	567	0.407483
568	0.29546	568	0.298377	568	0.279237	568	0.266827	568	0.251543	568	0.314776	568	0.30314	568	0.299738	568	0.270075	568	0.287782	568	0.267745	568	0.278133	568	0.266788					568	0.512197	568	0.384533	568	0.411449	568	0.41987	568	0.40831	568	0.467521	568	0.463917	568	0.412923	568	0.427058	568	0.38239
569	0.288836	569	0.268233	569	0.270234	569	0.249722	569	0.243539	569	0.305032	569	0.305248	569	0.27126	569	0.279929	569	0.273096	569	0.252669	569	0.273947	569	0.262804					569	0.503668	569	0.372442	569	0.402922	569	0.421748	569	0.399855	569	0.445986	569	0.417503	569	0.426508	569	0.39674	569	0.380755
570	0.287158	570	0.259972	570	0.265395	570	0.254174	570	0.237001	570	0.297203	570	0.29647	570	0.283592	570	0.271175	570	0.264022	570	0.260751	570	0.260833	570	0.249928					570	0.473142	570	0.350922	570	0.394022	570	0.409642	570	0.368587	570	0.440813	570	0.433279	570	0.417257	570	0.419254	570	0.367111
571	0.273173	571	0.264834	571	0.26233	571	0.237663	571	0.230197	571	0.281689	571	0.286556	571	0.250376	571	0.270093	571	0.251882	571	0.252098	571	0.236488	571	0.237701					571	0.475041	571	0.356418	571	0.351299	571	0.375353	571	0.375565	571	0.40845	571	0.404581	571	0.37272	571	0.394689	571	0.365892
572	0.272359	572	0.262843	572	0.244651	572	0.241376	572	0.233207	572	0.276309	572	0.27074	572	0.263038	572	0.263917	572	0.246845	572	0.254585	572	0.247694	572	0.243732					572	0.422636	572	0.36883	572	0.400713	572	0.356542	572	0.379239	572	0.406939	572	0.391914	572	0.400795	572	0.384617	572	0.345379
573	0.257032	573	0.252507	573	0.229065	573	0.246044	573	0.221456	573	0.270327	573	0.280312	573	0.239667	573	0.253985	573	0.233632	573	0.249379	573	0.252852	573	0.2412					573	0.418094	573	0.342147	573	0.346676	573	0.365038	573	0.350745	573	0.404162	573	0.364881	573	0.366397	573	0.358722	573	0.3613
574	0.254202	574	0.247166	574	0.230555	574	0.22764	574	0.224628	574	0.256806	574	0.257654	574	0.252015	574	0.232931	574	0.24427	574	0.244726	574	0.223557	574	0.239285					574	0.439956	574	0.330067	574	0.351104	574	0.368567	574	0.332601	574	0.390649	574	0.383152	574	0.394469	574	0.36386	574	0.354899
575	0.258857	575	0.22983	575	0.225707	575	0.222999	575	0.198346	575	0.269534	575	0.26553	575	0.263457	575	0.258103	575	0.221899	575	0.22561	575	0.239809	575	0.226393					575	0.408939	575	0.305947	575	0.343637	575	0.375602	575	0.314497	575	0.368393	575	0.382057	575	0.362668	575	0.356904	575	0.336041
576	0.249593	576	0.228598	576	0.232402	576	0.201851	576	0.215432	576	0.264752	576	0.254649	576	0.245222	576	0.234432	576	0.242675	576	0.232956	576	0.230111	576	0.222615					576	0.380963	576	0.305302	576	0.323817	576	0.371214	576	0.34113	576	0.374408	576	0.355221	576	0.364082	576	0.367531	576	0.326087
577	0.223722	577	0.230442	577	0.213425	577	0.206425	577	0.190202	577	0.255594	577	0.243008	577	0.215432	577	0.253314	577	0.225549	577	0.230288	577	0.224312	577	0.195881					577	0.383982	577	0.300978	577	0.334246	577	0.318772	577	0.33628	577	0.382426	577	0.374137	577	0.348498	577	0.319475	577	0.313813
578	0.222941	578	0.201613	578	0.203662	578	0.211118	578	0.200026	578	0.222121	578	0.223164	578	0.228549	578	0.242762	578	0.207887	578	0.215061	578	0.216614	578	0.206549					578	0.368878	578	0.304969	578	0.31934	578	0.345173	578	0.299762	578	0.356541	578	0.331343	578	0.343937	578	0.319283	578	0.288868
579	0.218948	579	0.212048	579	0.2077	579	0.20008	579	0.193953	579	0.230263	579	0.223	579	0.228947	579	0.21428	579	0.207537	579	0.198076	579	0.225933	579	0.19068					579	0.358046	579	0.303123	579	0.313759	579	0.329054	579	0.316434	579	0.334855	579	0.325815	579	0.34445	579	0.324103	579	0.275581
580	0.20552	580	0.208707	580	0.190612	580	0.196193	580	0.19242	580	0.242999	580	0.225002	580	0.204051	580	0.19966	580	0.212422	580	0.184364	580	0.193365	580	0.178878					580	0.355096	580	0.274391	580	0.296178	580	0.302445	580	0.332216	580	0.327101	580	0.311109	580	0.321718	580	0.319257	580	0.256009
581	0.21437	581	0.18634	581	0.197763	581	0.177148	581	0.191482	581	0.221071	581	0.215629	581	0.221931	581	0.227815	581	0.206167	581	0.206228	581	0.187356	581	0.179003					581	0.321688	581	0.260777	581	0.278582	581	0.280601	581	0.30623	581	0.306703	581	0.319982	581	0.313878	581	0.28809	581	0.251819
582	0.197455	582	0.193858	582	0.180605	582	0.187598	582	0.178526	582	0.202102	582	0.217961	582	0.212511	582	0.190916	582	0.185568	582	0.169232	582	0.208709	582	0.193792					582	0.313682	582	0.27427	582	0.288831	582	0.305869	582	0.298819	582	0.304093	582	0.312578	582	0.310666	582	0.301267	582	0.26322
583	0.204181	583	0.18487	583	0.179946	583	0.169175	583	0.174808	583	0.214422	583	0.200649	583	0.198615	583	0.193822	583	0.187467	583	0.189707	583	0.190787	583	0.182719					583	0.355459	583	0.264179	583	0.266847	583	0.301467	583	0.280291	583	0.304713	583	0.291251	583	0.289316	583	0.284346	583	0.276044
584	0.177836	584	0.16933	584	0.183378	584	0.17872	584	0.170937	584	0.203142	584	0.198945	584	0.174376	584	0.184763	584	0.174813	584	0.167157	584	0.201609	584	0.174824					584	0.328464	584	0.243871	584	0.258454	584	0.273216	584	0.279047	584	0.295784	584	0.281185	584	0.288679	584	0.28443	584	0.248919
585	0.198937	585	0.176471	585	0.175272	585	0.172944	585	0.164689	585	0.200511	585	0.1981	585	0.18609	585	0.175844	585	0.178422	585	0.181224	585	0.170161	585	0.180188					585	0.305785	585	0.241104	585	0.280715	585	0.268696	585	0.27349	585	0.273413	585	0.270092	585	0.280903	585	0.270892	585	0.265193
586	0.207399	586	0.183785	586	0.181138	586	0.16587	586	0.157833	586	0.219506	586	0.160387	586	0.202958	586	0.182317	586	0.178219	586	0.182565	586	0.167941	586	0.160453					586	0.292201	586	0.258489	586	0.264428	586	0.258552	586	0.237157	586	0.28245	586	0.276133	586	0.269568	586	0.277497	586	0.243844
587	0.179343	587	0.163029	587	0.157102	587	0.158915	587	0.143145	587	0.180137	587	0.175277	587	0.171619	587	0.170108	587	0.160278	587	0.1554	587	0.17488	587	0.165221					587	0.314369	587	0.217569	587	0.258676	587	0.249428	587	0.274648	587	0.274678	587	0.281653	587	0.263776	587	0.245548	587	0.234091
588	0.159235	588	0.158545	588	0.164297	588	0.152105	588	0.132623	588	0.190383	588	0.185051	588	0.181748	588	0.174195	588	0.157251	588	0.14476	588	0.171138	588	0.14224					588	0.278516	588	0.215375	588	0.234863	588	0.25745	588	0.265694	588	0.274577	588	0.287323	588	0.255778	588	0.243525	588	0.247793
589	0.151943	589	0.146075	589	0.166114	589	0.142827	589	0.145266	589	0.16602	589	0.165857	589	0.170385	589	0.149503	589	0.178466	589	0.144079	589	0.154719	589	0.16606					589	0.312265	589	0.218112	589	0.241217	589	0.224619	589	0.23044	589	0.272275	589	0.243509	589	0.231207	589	0.25387	589	0.23114
590	0.160153	590	0.148777	590	0.145241	590	0.142425	590	0.138823	590	0.17123	590	0.161712	590	0.16279	590	0.150361	590	0.159669	590	0.158319	590	0.147993	590	0.139444					590	0.289783	590	0.22412	590	0.233448	590	0.242588	590	0.22051	590	0.240911	590	0.272259	590	0.256301	590	0.246605	590	0.215808
591	0.165699	591	0.156594	591	0.144903	591	0.128051	591	0.137844	591	0.160947	591	0.170701	591	0.164388	591	0.147659	591	0.144465	591	0.145206	591	0.14158	591	0.116438					591	0.283826	591	0.221953	591	0.243484	591	0.23775	591	0.217185	591	0.244824	591	0.231033	591	0.227465	591	0.239802	591	0.213705
592	0.157756	592	0.15566	592	0.137901	592	0.143981	592	0.114649	592	0.169458	592	0.168141	592	0.150612	592	0.144352	592	0.150052	592	0.136296	592	0.155525	592	0.148591					592	0.262676	592	0.205953	592	0.233414	592	0.207479	592	0.221564	592	0.243504	592	0.219869	592	0.217674	592	0.222487	592	0.203312
593	0.161719	593	0.138746	593	0.147397	593	0.129961	593	0.130372	593	0.158809	593	0.151245	593	0.151527	593	0.161146	593	0.146088	593	0.125518	593	0.137238	593	0.125485					593	0.228944	593	0.19475	593	0.200775	593	0.220051	593	0.222125	593	0.20777	593	0.225753	593	0.22352	593	0.216461	593	0.206094
594	0.150339	594	0.135445	594	0.140197	594	0.13382	594	0.12708	594	0.16153	594	0.144361	594	0.152472	594	0.148218	594	0.133181	594	0.134052	594	0.127593	594	0.13545					594	0.26478	594	0.186554	594	0.204216	594	0.226129	594	0.214634	594	0.224837	594	0.23479	594	0.23547	594	0.204544	594	0.193903
595	0.142165	595	0.140697	595	0.13316	595	0.12121	595	0.128433	595	0.124657	595	0.15085	595	0.13385	595	0.120532	595	0.125985	595	0.123401	595	0.139251	595	0.133572					595	0.248338	595	0.201544	595	0.218169	595	0.205031	595	0.211811	595	0.214209	595	0.196065	595	0.194514	595	0.195105	595	0.17529
596	0.13553	596	0.135636	596	0.121677	596	0.120404	596	0.117068	596	0.145646	596	0.141983	596	0.124826	596	0.144519	596	0.13962	596	0.135507	596	0.1389	596	0.116522					596	0.220593	596	0.182641	596	0.196362	596	0.196723	596	0.210557	596	0.227062	596	0.191899	596	0.190323	596	0.161059	596	0.161442
597	0.119331	597	0.130817	597	0.137544	597	0.116556	597	0.116494	597	0.139008	597	0.140434	597	0.132883	597	0.13059	597	0.129377	597	0.131224	597	0.127036	597	0.12302					597	0.220939	597	0.160192	597	0.218362	597	0.198654	597	0.169274	597	0.206872	597	0.201592	597	0.188312	597	0.206646	597	0.176789
598	0.135293	598	0.117548	598	0.124412	598	0.106435	598	0.10449	598	0.139795	598	0.137631	598	0.138281	598	0.123118	598	0.128802	598	0.118217	598	0.110639	598	0.120248					598	0.226855	598	0.183532	598	0.178526	598	0.183314	598	0.194911	598	0.188499	598	0.218776	598	0.176718	598	0.176133	598	0.156127
599	0.117994	599	0.106883	599	0.121863	599	0.129844	599	0.109698	599	0.118973	599	0.118867	599	0.113776	599	0.120095	599	0.116764	599	0.105882	599	0.101973	599	0.117368					599	0.21789	599	0.149865	599	0.161921	599	0.164028	599	0.170315	599	0.17812	599	0.182489	599	0.175985	599	0.173988	599	0.156896
600	0.139936	600	0.103482	600	0.110622	600	0.103201	600	0.1023	600	0.113263	600	0.124842	600	0.132489	600	0.10609	600	0.125719	600	0.110849	600	0.1197	600	0.101591					600	0.20471	600	0.162527	600	0.155231	600	0.173131	600	0.192419	600	0.164667	600	0.187586	600	0.164507	600	0.174113	600	0.159864
601	0.10143	601	0.0994705	601	0.113194	601	0.102391	601	0.10377	601	0.124785	601	0.126593	601	0.11564	601	0.10873	601	0.121869	601	0.101487	601	0.103408	601	0.102939					601	0.199803	601	0.178727	601	0.158194	601	0.158093	601	0.146609	601	0.181344	601	0.168528	601	0.154235	601	0.167758	601	0.161428
602	0.0998061	602	0.0990447	602	0.0947419	602	0.100591	602	0.0954423	602	0.121471	602	0.116134	602	0.117237	602	0.111456	602	0.122311	602	0.111452	602	0.109193	602	0.0958814					602	0.189685	602	0.145271	602	0.146897	602	0.181624	602	0.151309	602	0.172891	602	0.168364	602	0.168323	602	0.169354	602	0.146347
603	0.0991608	603	0.101951	603	0.10665	603	0.102089	603	0.0953141	603	0.105055	603	0.108551	603	0.10655	603	0.117481	603	0.100034	603	0.10046	603	0.101044	603	0.0940791					603	0.174075	603	0.127311	603	0.146345	603	0.179752	603	0.14762	603	0.184734	603	0.150762	603	0.167279	603	0.151729	603	0.158506
604	0.103812	604	0.0986256	604	0.108302	604	0.101681	604	0.0823857	604	0.124362	604	0.10603	604	0.101397	604	0.110068	604	0.0921012	604	0.102475	604	0.115545	604	0.082794					604	0.194183	604	0.1462	604	0.140499	604	0.160205	604	0.152524	604	0.172178	604	0.166232	604	0.153748	604	0.160759	604	0.132502
605	0.0988541	605	0.103613	605	0.10303	605	0.0967242	605	0.0924088	605	0.124857	605	0.110918	605	0.116299	605	0.101002	605	0.0966716	605	0.0921355	605	0.0850647	605	0.0819118					605	0.149381	605	0.142496	605	0.144242	605	0.156838	605	0.139756	605	0.166883	605	0.136949	605	0.160491	605	0.127373	605	0.142429
606	0.103645	606	0.0920047	606	0.0888816	606	0.0828463	606	0.0942968	606	0.0984821	606	0.110389	606	0.0938351	606	0.0969624	606	0.0889887	606	0.10402	606	0.107992	606	0.0927279					606	0.170812	606	0.142006	606	0.154503	606	0.141723	606	0.14868	606	0.131453	606	0.136045	606	0.129534	606	0.154903	606	0.142876
607	0.0916494	607	0.0850909	607	0.0813918	607	0.0793433	607	0.0891816	607	0.0998202	607	0.11339	607	0.0901457	607	0.10797	607	0.0985788	607	0.080312	607	0.0879041	607	0.0939832					607	0.158903	607	0.103286	607	0.137175	607	0.121042	607	0.160021	607	0.161624	607	0.145477	607	0.136941	607	0.1463	607	0.142484
608	0.0958847	608	0.091116	608	0.0783372	608	0.0874054	608	0.0882784	608	0.106941	608	0.102665	608	0.0963533	608	0.0798506	608	0.0869892	608	0.0931176	608	0.0833393	608	0.0837068					608	0.16562	608	0.11609	608	0.11433	608	0.138656	608	0.112785	608	0.134919	608	0.153355	608	0.127281	608	0.128033	608	0.130929
609	0.100875	609	0.087104	609	0.0967631	609	0.0832782	609	0.0810847	609	0.0923575	609	0.090721	609	0.0859197	609	0.0844371	609	0.0844353	609	0.0901315	609	0.0851132	609	0.102865					609	0.165693	609	0.127611	609	0.125521	609	0.123136	609	0.120568	609	0.143091	609	0.149724	609	0.119158	609	0.111807	609	0.128471
610	0.0922224	610	0.0823674	610	0.0756713	610	0.0817551	610	0.0648897	610	0.0883774	610	0.0972561	610	0.0847898	610	0.0966003	610	0.0907759	610	0.0877437	610	0.0817638	610	0.0830895					610	0.158721	610	0.121143	610	0.127261	610	0.121624	610	0.111094	610	0.148374	610	0.129836	610	0.13081	610	0.103593	610	0.138414
611	0.0893568	611	0.0808202	611	0.0864011	611	0.0858599	611	0.0864828	611	0.101842	611	0.0870039	611	0.0874551	611	0.0836842	611	0.0836038	611	0.0815526	611	0.0790345	611	0.0842235					611	0.128616	611	0.104945	611	0.116895	611	0.129707	611	0.121454	611	0.147266	611	0.136858	611	0.138882	611	0.111851	611	0.116861
612	0.0813079	612	0.0948015	612	0.0716195	612	0.0849084	612	0.0672482	612	0.0994637	612	0.0794519	612	0.0855247	612	0.0655423	612	0.0800173	612	0.0773445	612	0.0652898	612	0.0772311					612	0.141383	612	0.0996006	612	0.114361	612	0.122795	612	0.109268	612	0.139297	612	0.10735	612	0.126263	612	0.115412	612	0.138201
613	0.0967152	613	0.068002	613	0.076809	613	0.0832882	613	0.0551574	613	0.0913319	613	0.092655	613	0.0890936	613	0.0804568	613	0.0922871	613	0.0674846	613	0.0723547	613	0.0714076					613	0.144629	613	0.0919951	613	0.130812	613	0.118885	613	0.118837	613	0.132068	613	0.130271	613	0.130238	613	0.108741	613	0.106029
614	0.0725627	614	0.0871188	614	0.0658893	614	0.0712133	614	0.0811615	614	0.0852455	614	0.0656915	614	0.0755494	614	0.0766668	614	0.0640406	614	0.088885	614	0.0772807	614	0.0691716					614	0.12481	614	0.102218	614	0.114249	614	0.122779	614	0.111952	614	0.111414	614	0.129977	614	0.142058	614	0.12185	614	0.115321
615	0.0958485	615	0.0724277	615	0.0816464	615	0.0635252	615	0.0596893	615	0.0939355	615	0.0876384	615	0.0672209	615	0.0644094	615	0.0697288	615	0.0698358	615	0.0724166	615	0.0660066					615	0.118492	615	0.086987	615	0.126924	615	0.123283	615	0.107162	615	0.132194	615	0.134123	615	0.098031	615	0.112754	615	0.0959989
616	0.0766689	616	0.0785496	616	0.0816498	616	0.0707412	616	0.0531129	616	0.0892579	616	0.0861975	616	0.0679273	616	0.0667551	616	0.0567386	616	0.070632	616	0.0843253	616	0.0642893					616	0.130684	616	0.10385	616	0.107094	616	0.110536	616	0.0907519	616	0.104248	616	0.11418	616	0.127989	616	0.109834	616	0.110515
617	0.0784791	617	0.0732714	617	0.0835776	617	0.0580593	617	0.0584445	617	0.0729162	617	0.0882327	617	0.0783327	617	0.074386	617	0.0721581	617	0.0680466	617	0.0749816	617	0.0758035					617	0.1186	617	0.107386	617	0.110789	617	0.091008	617	0.0877337	617	0.107979	617	0.0826392	617	0.112126	617	0.107884	617	0.0858904
618	0.0702402	618	0.0624261	618	0.060384	618	0.0654777	618	0.0640351	618	0.0818791	618	0.0711986	618	0.0775239	618	0.0823875	618	0.060385	618	0.0688222	618	0.0616153	618	0.0691061					618	0.117232	618	0.0999863	618	0.0800257	618	0.0919507	618	0.103071	618	0.0884735	618	0.100358	618	0.0918711	618	0.0883956	618	0.0879689
619	0.0675252	619	0.0598868	619	0.0686774	619	0.060935	619	0.0492139	619	0.0728397	619	0.0776365	619	0.0665087	619	0.060822	619	0.0692671	619	0.0544552	619	0.0622241	619	0.0507069					619	0.117237	619	0.102459	619	0.0893488	619	0.113587	619	0.105621	619	0.0999947	619	0.0904495	619	0.0755621	619	0.121571	619	0.0967408
620	0.0532509	620	0.051628	620	0.0592539	620	0.0491338	620	0.0548413	620	0.0831824	620	0.0728799	620	0.0596613	620	0.0567704	620	0.080481	620	0.0613186	620	0.057225	620	0.0528809					620	0.106836	620	0.0957037	620	0.0978741	620	0.0807195	620	0.0902346	620	0.110716	620	0.101621	620	0.129535	620	0.080645	620	0.108195
621	0.0546206	621	0.0644062	621	0.0600629	621	0.0633572	621	0.0660024	621	0.0717478	621	0.0590164	621	0.0679956	621	0.0725499	621	0.0670117	621	0.0675896	621	0.0789045	621	0.0459669					621	0.123282	621	0.0849966	621	0.092669	621	0.0936544	621	0.108219	621	0.0911306	621	0.0951136	621	0.11984	621	0.0990128	621	0.0739845
622	0.0752594	622	0.0594759	622	0.0630954	622	0.0590982	622	0.0523306	622	0.0646638	622	0.0817487	622	0.070764	622	0.0656249	622	0.0727439	622	0.0722405	622	0.0592391	622	0.0669742					622	0.0952612	622	0.082298	622	0.0818775	622	0.0933094	622	0.0949673	622	0.0891896	622	0.104277	622	0.101578	622	0.0758728	622	0.08896
623	0.0796853	623	0.0519849	623	0.060223	623	0.0606384	623	0.0513255	623	0.0561413	623	0.0787014	623	0.0715857	623	0.0562801	623	0.0705499	623	0.0573218	623	0.0587568	623	0.0638802					623	0.089732	623	0.078141	623	0.102982	623	0.0971702	623	0.0929449	623	0.0988944	623	0.109738	623	0.094625	623	0.0897258	623	0.0839761
624	0.0606857	624	0.0417417	624	0.0571548	624	0.0544383	624	0.0437484	624	0.0816896	624	0.0775606	624	0.0608561	624	0.0701175	624	0.0681883	624	0.0517143	624	0.0561272	624	0.059583					624	0.111794	624	0.0762937	624	0.0820253	624	0.0938326	624	0.081519	624	0.0893506	624	0.080221	624	0.102714	624	0.0974745	624	0.0986472
625	0.054475	625	0.0570972	625	0.0435798	625	0.0518589	625	0.048206	625	0.0709119	625	0.0544992	625	0.0656614	625	0.0698177	625	0.0613443	625	0.0551341	625	0.0575808	625	0.0641824					625	0.0877032	625	0.0782695	625	0.0741655	625	0.0721966	625	0.0694286	625	0.100987	625	0.103956	625	0.0894956	625	0.0958322	625	0.0845481
626	0.081598	626	0.0577527	626	0.0520159	626	0.057285	626	0.0664969	626	0.0628175	626	0.0726719	626	0.0463724	626	0.0683587	626	0.0529873	626	0.0533514	626	0.0568746	626	0.0564287					626	0.11072	626	0.0748402	626	0.0877774	626	0.091025	626	0.0744519	626	0.130677	626	0.0873779	626	0.0903174	626	0.0712299	626	0.0906653
627	0.0445869	627	0.0584166	627	0.0575347	627	0.0495356	627	0.0489798	627	0.0633166	627	0.0584987	627	0.0623015	627	0.0456413	627	0.0588923	627	0.0481673	627	0.0448847	627	0.0546765					627	0.0993932	627	0.0865543	627	0.0780474	627	0.0933867	627	0.0780441	627	0.0817475	627	0.1018	627	0.0956988	627	0.083309	627	0.084929
628	0.0560537	628	0.0436965	628	0.0445167	628	0.0465478	628	0.0395113	628	0.0499158	628	0.0588826	628	0.0558235	628	0.0502885	628	0.0616271	628	0.0674363	628	0.0495391	628	0.0462295					628	0.11298	628	0.0659317	628	0.0801308	628	0.0942544	628	0.0920614	628	0.0805724	628	0.0935978	628	0.0904554	628	0.0795305	628	0.0802757
629	0.047997	629	0.0510619	629	0.0554183	629	0.0513719	629	0.0442896	629	0.0656032	629	0.0520326	629	0.0513849	629	0.0434519	629	0.0465962	629	0.0485044	629	0.0449836	629	0.0384538					629	0.0730237	629	0.0706919	629	0.0807528	629	0.0784805	629	0.0560561	629	0.08279	629	0.0721302	629	0.0769198	629	0.0817193	629	0.0810629
630	0.0690931	630	0.0443562	630	0.0479377	630	0.0491792	630	0.0455399	630	0.0699081	630	0.0584785	630	0.050378	630	0.059169	630	0.0552828	630	0.0403739	630	0.0681633	630	0.0616353					630	0.0885622	630	0.0938883	630	0.0732638	630	0.0909978	630	0.0666447	630	0.0833537	630	0.0626293	630	0.0856823	630	0.0919535	630	0.0628789
631	0.0507712	631	0.0409755	631	0.0455943	631	0.0459089	631	0.0458735	631	0.0403751	631	0.0601603	631	0.0404501	631	0.0621129	631	0.0556087	631	0.0427566	631	0.0525925	631	0.0406765					631	0.0831865	631	0.0981463	631	0.0653212	631	0.0794841	631	0.0630022	631	0.0766283	631	0.0898639	631	0.0661096	631	0.0717637	631	0.0631828
632	0.0574651	632	0.0469528	632	0.0526589	632	0.0549503	632	0.0482058	632	0.0480352	632	0.0513652	632	0.0520265	632	0.0664675	632	0.0442142	632	0.0326814	632	0.0450958	632	0.0492401					632	0.0855946	632	0.0801486	632	0.0809995	632	0.0799676	632	0.064826	632	0.101374	632	0.0854867	632	0.0627907	632	0.0771976	632	0.0758473
633	0.0419242	633	0.0571813	633	0.0433431	633	0.0505853	633	0.0433977	633	0.0507576	633	0.0420073	633	0.0535284	633	0.0486593	633	0.0428147	633	0.0336249	633	0.041095	633	0.049395					633	0.083872	633	0.0692682	633	0.0691525	633	0.0916258	633	0.0941614	633	0.0656707	633	0.0771845	633	0.082549	633	0.0690661	633	0.057333
634	0.0608243	634	0.0405693	634	0.0547236	634	0.0408156	634	0.0393306	634	0.0618363	634	0.0460034	634	0.0481841	634	0.0432938	634	0.0633162	634	0.0558793	634	0.0450043	634	0.0364828					634	0.0603985	634	0.0712601	634	0.0656686	634	0.0692525	634	0.0827423	634	0.0933909	634	0.0701709	634	0.0793843	634	0.0728285	634	0.0507898
635	0.0477771	635	0.0511201	635	0.0479508	635	0.0377855	635	0.0404565	635	0.0424041	635	0.0516222	635	0.0623085	635	0.0487082	635	0.052386	635	0.0561104	635	0.0350701	635	0.0428882					635	0.0510332	635	0.0558475	635	0.0731776	635	0.0652986	635	0.0685038	635	0.0981083	635	0.0759786	635	0.0778588	635	0.0931851	635	0.0572996
636	0.0456298	636	0.048286	636	0.038597	636	0.0474996	636	0.0404858	636	0.055244	636	0.0457203	636	0.0553467	636	0.0458034	636	0.0393179	636	0.0478576	636	0.0562699	636	0.051004					636	0.0775924	636	0.0520553	636	0.0598257	636	0.0590203	636	0.0854034	636	0.0777819	636	0.0664238	636	0.0566414	636	0.043223	636	0.045067
637	0.0505463	637	0.0430456	637	0.0430102	637	0.0588532	637	0.0289198	637	0.0284125	637	0.0500631	637	0.050938	637	0.0485867	637	0.043439	637	0.0304051	637	0.0445234	637	0.0297767					637	0.0774658	637	0.0627773	637	0.0813893	637	0.0753638	637	0.0658857	637	0.0821706	637	0.0783728	637	0.068308	637	0.0521924	637	0.0481399
638	0.047059	638	0.0352083	638	0.03064	638	0.0365647	638	0.0369009	638	0.0430858	638	0.0359046	638	0.0539574	638	0.0454511	638	0.0493233	638	0.0536353	638	0.0519237	638	0.0466904					638	0.0603886	638	0.0626985	638	0.065366	638	0.0667792	638	0.0316385	638	0.0556277	638	0.0744428	638	0.0620202	638	0.0676305	638	0.0513711
639	0.0560972	639	0.0385857	639	0.0327124	639	0.0494073	639	0.0281859	639	0.0253468	639	0.0466068	639	0.0476138	639	0.0577104	639	0.0491918	639	0.0521502	639	0.0361612	639	0.0330467					639	0.0795782	639	0.0645485	639	0.0546769	639	0.0687495	639	0.0674708	639	0.0664322	639	0.0808971	639	0.0617218	639	0.0778174	639	0.0434428
640	0.0577854	640	0.034929	640	0.0361037	640	0.0436234	640	0.0454447	640	0.0375326	640	0.0463539	640	0.042507	640	0.0401668	640	0.0474029	640	0.0410795	640	0.042108	640	0.0355885					640	0.0717263	640	0.0765654	640	0.0519897	640	0.0571115	640	0.0551216	640	0.054273	640	0.063595	640	0.0526172	640	0.0527361	640	0.0505871
641	0.0555049	641	0.0459381	641	0.038457	641	0.0387223	641	0.0351339	641	0.0555109	641	0.0529021	641	0.0353907	641	0.0529982	641	0.040439	641	0.0472317	641	0.0383974	641	0.0398754					641	0.066015	641	0.0602322	641	0.0848543	641	0.0541619	641	0.0691728	641	0.0462159	641	0.0565128	641	0.0474589	641	0.0674083	641	0.0561574
642	0.040496	642	0.0422623	642	0.0435072	642	0.0244805	642	0.0456363	642	0.0225566	642	0.033445	642	0.0486739	642	0.047834	642	0.0486649	642	0.0386394	642	0.0361627	642	0.0493577					642	0.0599229	642	0.0535597	642	0.0621901	642	0.0704422	642	0.048417	642	0.0577078	642	0.0839419	642	0.0582783	642	0.0852322	642	0.0434446
643	0.044672	643	0.0303966	643	0.0343331	643	0.0305811	643	0.0263174	643	0.0483454	643	0.0490458	643	0.0322901	643	0.0317328	643	0.0304905	643	0.0433413	643	0.0390952	643	0.0390499					643	0.0674591	643	0.0596927	643	0.0451616	643	0.0601596	643	0.0683719	643	0.0647301	643	0.045718	643	0.0914137	643	0.053236	643	0.0448327
644	0.0282608	644	0.0354674	644	0.0490684	644	0.0247034	644	0.0386022	644	0.0332676	644	0.0487494	644	0.0444392	644	0.0345739	644	0.0351745	644	0.0411574	644	0.0440221	644	0.0543266					644	0.075433	644	0.047922	644	0.0490687	644	0.0620959	644	0.0461435	644	0.112247	644	0.0645752	644	0.0620761	644	0.0764517	644	0.0418685
645	0.0460516	645	0.0464582	645	0.0422	645	0.0354092	645	0.0398386	645	0.0343331	645	0.0503108	645	0.0439516	645	0.052583	645	0.0439435	645	0.0535563	645	0.045432	645	0.0470235					645	0.0598838	645	0.0376814	645	0.0481082	645	0.0507337	645	0.0588265	645	0.0661954	645	0.0615171	645	0.0768773	645	0.0641064	645	0.0773225
646	0.0411724	646	0.0392122	646	0.0290221	646	0.0321446	646	0.0304424	646	0.0354179	646	0.0339348	646	0.0453403	646	0.0368086	646	0.0335061	646	0.0323869	646	0.0507731	646	0.035449					646	0.0586871	646	0.053449	646	0.0548523	646	0.044073	646	0.0693545	646	0.0654415	646	0.0502397	646	0.0449401	646	0.0635884	646	0.0633431
647	0.0342975	647	0.0359484	647	0.0269391	647	0.0406875	647	0.0313971	647	0.0344993	647	0.0308815	647	0.0589612	647	0.0559457	647	0.0264259	647	0.0314378	647	0.0463233	647	0.0404093					647	0.066899	647	0.0551253	647	0.0700424	647	0.0482962	647	0.0238431	647	0.0469522	647	0.0899953	647	0.0708877	647	0.0472194	647	0.0435531
648	0.050543	648	0.0417184	648	0.0339648	648	0.024872	648	0.0485823	648	0.025121	648	0.042475	648	0.0335569	648	0.0288556	648	0.0335507	648	0.0445913	648	0.0457077	648	0.0258048					648	0.0657242	648	0.0516955	648	0.0472422	648	0.0527511	648	0.0645638	648	0.0877871	648	0.0534507	648	0.0703125	648	0.0460036	648	0.0449276
649	0.0226056	649	0.0398693	649	0.0302757	649	0.0304846	649	0.0367717	649	0.0302496	649	0.0219198	649	0.0324705	649	0.0361649	649	0.043286	649	0.0334721	649	0.0471764	649	0.0204876					649	0.0474852	649	0.0453531	649	0.057365	649	0.0544461	649	0.0539453	649	0.0718613	649	0.0696862	649	0.0580573	649	0.0726194	649	0.0540999
650	0.0341311	650	0.0428347	650	0.0329226	650	0.0314922	650	0.0293537	650	0.0491064	650	0.0294377	650	0.0424888	650	0.0285696	650	0.0245942	650	0.0410619	650	0.0310136	650	0.0380968					650	0.0595665	650	0.0468522	650	0.0622242	650	0.0656201	650	0.0393376	650	0.0580982	650	0.0629909	650	0.0749705	650	0.0721344	650	0.0425813
[truncated: 84 more columns]
