# Supplementary material for: Two distinct regions in micellar aggregates identified with pyrene-labeled dendrimers
Source: Sci Adv. 2026 Jul 8;12(28):eaed4545. doi: 10.1126/sciadv.aed4545 (PMC13344352; doi:10.1126/sciadv.aed4545)
Supplement: Supplementary file 2 — Data S1 to S3 [file sciadv.aed4545_data_s1_to_s3.zip › aed4545_data_s2.xlsx]

## Sheet: Sheet1
PyC4-PAMAM-G0
[NaCl] (mol/L)	0				0.0105969				0.0200836				0.0485599				0.0930445				0.193165				0.28413				0.373351				0.457998				0.540682				0.566247				0.59168				0.618187
	Number of Counts				Number of Counts				Number of Counts				Number of Counts				Number of Counts				Number of Counts				Number of Counts				Number of Counts				Number of Counts				Number of Counts				Number of Counts				Number of Counts				Number of Counts
Channel	Prompt	Monomer	Excimer	Channel	Prompt	Monomer	Excimer	Channel	Prompt	Monomer	Excimer	Channel	Prompt	Monomer	Excimer	Channel	Prompt	Monomer	Excimer	Channel	Prompt	Monomer	Excimer	Channel	Prompt	Monomer	Excimer	Channel	Prompt	Monomer	Excimer	Channel	Prompt	Monomer	Excimer	Channel	Prompt	Monomer	Excimer	Channel	Prompt	Monomer	Excimer	Channel	Prompt	Monomer	Excimer	Channel	Prompt
1	0	0	0	1	0	0	0	1	0	0	0	1	0	0	0	1	0	0	0	1	0	0	0	1	0	0	0	1	0	0	0	1	0	0	0	1	0	0	0	1	0	0	0	1	0	0	0	1	0
2	1	62	171	2	3	60	167	2	3	59	170	2	3	55	177	2	2	60	183	2	0	32	177	2	1	38	156	2	2	43	171	2	0	55	188	2	0	36	201	2	3	31	176	2	2	48	222	2	4
3	3	50	147	3	1	75	192	3	0	54	168	3	3	56	169	3	2	69	163	3	4	48	185	3	2	55	184	3	3	37	167	3	3	51	176	3	1	40	177	3	3	45	207	3	2	47	192	3	5
4	5	73	161	4	0	57	191	4	2	63	165	4	3	52	169	4	3	64	167	4	6	45	175	4	5	32	201	4	2	52	172	4	5	43	172	4	1	49	200	4	0	53	189	4	0	51	223	4	0
5	3	43	128	5	3	53	133	5	2	46	133	5	4	58	154	5	2	54	151	5	1	34	136	5	3	31	148	5	4	44	164	5	4	27	165	5	4	28	159	5	2	44	170	5	2	30	174	5	4
6	3	59	145	6	1	53	144	6	3	56	139	6	3	54	148	6	3	50	140	6	2	35	196	6	0	54	176	6	2	41	160	6	5	38	170	6	3	39	175	6	1	42	154	6	3	57	201	6	5
7	2	58	166	7	3	58	137	7	4	45	151	7	2	62	184	7	3	71	158	7	3	36	166	7	3	39	185	7	2	37	151	7	7	36	164	7	0	42	172	7	2	32	179	7	1	31	211	7	1
8	3	69	174	8	5	49	164	8	3	72	179	8	4	57	152	8	0	60	155	8	1	45	182	8	2	41	169	8	1	51	157	8	4	36	185	8	0	59	161	8	1	37	172	8	1	50	204	8	3
9	3	62	185	9	5	53	166	9	3	69	162	9	0	56	182	9	4	65	154	9	3	48	167	9	4	43	201	9	6	42	179	9	3	43	169	9	2	40	210	9	3	44	192	9	3	48	225	9	4
10	0	28	62	10	2	34	73	10	3	26	71	10	0	32	63	10	1	26	90	10	1	17	97	10	0	13	88	10	0	20	74	10	1	29	90	10	4	25	91	10	1	28	93	10	0	21	99	10	0
11	2	38	66	11	1	16	76	11	1	27	90	11	1	31	90	11	2	38	85	11	0	15	94	11	1	22	103	11	3	28	101	11	1	26	98	11	0	21	87	11	2	22	91	11	0	23	103	11	3
12	1	26	84	12	1	22	80	12	1	27	72	12	1	28	92	12	0	26	74	12	1	19	71	12	0	18	83	12	0	25	78	12	2	20	75	12	2	24	98	12	0	22	104	12	0	19	101	12	2
13	0	32	94	13	1	29	78	13	2	34	90	13	0	24	105	13	0	24	96	13	2	18	99	13	3	21	86	13	1	15	91	13	0	28	83	13	1	26	81	13	1	23	84	13	1	19	97	13	0
14	2	28	84	14	1	30	73	14	1	28	86	14	2	32	113	14	0	37	98	14	0	11	84	14	1	17	99	14	1	16	83	14	2	27	98	14	1	26	67	14	0	25	97	14	0	16	101	14	1
15	1	23	97	15	1	25	98	15	2	26	84	15	1	28	90	15	0	24	99	15	2	17	107	15	2	13	111	15	1	18	86	15	1	20	85	15	0	21	84	15	1	20	87	15	0	22	109	15	1
16	0	29	81	16	1	39	74	16	1	27	80	16	1	25	83	16	0	27	92	16	1	15	84	16	0	20	96	16	3	14	90	16	2	20	94	16	2	24	97	16	2	24	95	16	1	20	99	16	2
17	0	22	90	17	1	26	71	17	1	30	64	17	0	36	104	17	0	28	85	17	1	25	98	17	1	19	90	17	3	21	95	17	0	21	97	17	2	23	74	17	1	19	105	17	2	15	95	17	1
18	0	19	77	18	1	37	99	18	0	34	92	18	0	27	83	18	0	24	73	18	0	20	89	18	1	26	101	18	1	23	92	18	0	18	96	18	0	23	102	18	0	16	105	18	0	19	95	18	0
19	0	18	66	19	0	27	91	19	0	27	70	19	0	26	83	19	0	28	75	19	0	24	80	19	0	27	94	19	0	22	73	19	0	23	85	19	1	24	90	19	0	16	100	19	2	19	93	19	0
20	2151	399	146	20	3493	622	279	20	4417	893	272	20	5453	1177	381	20	7208	1751	474	20	0	18	100	20	0	16	89	20	0	24	96	20	0	16	82	20	0	19	87	20	0	20	89	20	0	15	94	20	0
21	20000	12932	5945	21	20001	13887	6987	21	20001	14897	7215	21	20001	15651	7784	21	20000	16476	8496	21	0	23	107	21	0	22	89	21	0	15	99	21	2	21	89	21	21	20	106	21	331	111	99	21	895	210	157	21	2848
22	5172	20000	13329	22	4674	20000	13519	22	4354	20000	13557	22	4251	20000	13728	22	4015	20000	13681	22	72	20	98	22	2255	858	174	22	5679	1516	855	22	18308	6642	1892	22	20001	8642	4493	22	20001	12929	5653	22	20001	14471	9200	22	20001
23	592	19315	14997	23	573	18297	15221	23	531	18598	15017	23	527	18559	14886	23	505	18322	14796	23	20001	8230	6158	23	20001	15819	9218	23	20000	17345	13637	23	20000	20000	15647	23	13675	20000	18000	23	8172	20000	18708	23	6591	20000	19905	23	4901
24	96	17198	15409	24	99	16737	15407	24	90	16939	15413	24	124	17042	15357	24	92	16766	15021	24	10882	20000	18745	24	5213	20000	20000	24	4167	20000	20000	24	3192	18796	20000	24	2105	18905	20000	24	1145	17999	20000	24	826	17599	20000	24	637
25	35	15735	15746	25	31	15318	16068	25	30	15800	15752	25	23	15574	15297	25	37	15516	15776	25	1512	19108	20000	25	716	17941	19669	25	526	17698	18859	25	401	17006	18870	25	287	16751	18293	25	145	16342	18510	25	133	15961	18374	25	117
26	23	14614	16501	26	16	13846	16216	26	23	14367	16227	26	11	14208	15998	26	16	14115	16052	26	208	17077	18710	26	111	16275	18866	26	105	15994	17726	26	84	15584	17447	26	68	15503	17122	26	40	14564	17041	26	31	14580	17041	26	30
27	12	13278	16838	27	16	12828	16916	27	17	13256	16827	27	15	13064	16280	27	16	13349	16323	27	50	15360	18056	27	33	14807	17832	27	43	14633	16828	27	31	14208	16803	27	18	13997	16489	27	12	13649	16390	27	19	13592	16590	27	22
28	9	12301	17302	28	7	11804	16993	28	6	12374	17192	28	5	12024	16817	28	13	12181	16845	28	20	13844	17500	28	16	13618	17488	28	8	13479	16546	28	20	13152	16507	28	18	13327	16279	28	18	12701	16294	28	19	12469	16335	28	19
29	8	11548	17668	29	5	10745	17558	29	4	11435	17697	29	9	11262	17411	29	3	11559	17394	29	14	12853	17320	29	17	12657	17484	29	18	12584	16452	29	21	12389	16451	29	18	11971	16210	29	14	11852	16664	29	11	11561	16535	29	8
30	3	10963	18038	30	8	10142	17850	30	6	10349	17894	30	9	10481	18056	30	6	10760	17818	30	16	11810	17348	30	8	11445	17198	30	12	11514	16677	30	10	11420	16686	30	14	11386	16580	30	6	11019	16427	30	12	10858	16722	30	7
31	4	10048	18434	31	6	9553	18502	31	4	9960	18426	31	4	9875	18111	31	4	9971	18277	31	5	10835	17568	31	12	10973	17575	31	6	10915	16575	31	9	10645	16888	31	9	10395	16940	31	7	10372	16808	31	2	10154	16899	31	1
32	2	9308	18928	32	8	9016	19229	32	7	9334	18846	32	3	9162	18601	32	4	9484	18775	32	5	10179	17974	32	9	10081	17989	32	8	10127	16917	32	6	9924	16956	32	5	9903	16844	32	4	9902	16932	32	3	9528	17450	32	9
33	5	8898	19113	33	3	8366	18867	33	6	8645	18854	33	9	8550	19000	33	2	8799	18837	33	6	9446	18254	33	6	9395	18319	33	3	9240	17532	33	9	9452	17275	33	5	9243	17229	33	4	9172	17449	33	8	8858	17520	33	7
34	5	8229	19307	34	3	7885	19488	34	4	8283	19229	34	5	7897	19203	34	7	8568	19177	34	9	8830	18647	34	5	8876	18330	34	5	8723	17513	34	7	8928	17472	34	8	8758	17302	34	3	8495	17500	34	5	8499	17945	34	9
35	3	7804	19524	35	2	7569	19718	35	2	7691	19432	35	3	7765	19282	35	5	8075	19474	35	8	8178	18859	35	5	8302	18480	35	5	8196	17671	35	4	8179	17722	35	6	8216	17724	35	11	8100	17863	35	4	7766	18133	35	3
36	3	7172	19480	36	3	7114	19791	36	1	7266	19771	36	3	7178	19524	36	2	7575	19367	36	7	7593	19029	36	3	7753	18939	36	5	7739	18037	36	3	7927	18002	36	5	7832	17911	36	5	7653	18050	36	3	7526	18182	36	7
37	1	7050	19645	37	7	6716	19637	37	3	6900	19623	37	2	6931	19799	37	3	7265	19836	37	3	7086	19295	37	5	7285	18885	37	4	7427	18140	37	9	7522	18250	37	6	7305	18015	37	3	7492	18123	37	2	7183	18488	37	4
38	4	6464	19740	38	1	6228	19827	38	3	6710	19775	38	5	6531	19895	38	3	6890	19556	38	9	6747	19657	38	4	6787	19267	38	1	7003	18478	38	4	7063	18143	38	5	6793	18138	38	4	6973	18266	38	7	6888	18467	38	3
39	1	6405	20000	39	2	5880	19944	39	5	6383	19678	39	5	6124	19842	39	4	6614	19894	39	3	6205	19581	39	2	6519	19603	39	5	6401	18553	39	4	6645	18677	39	6	6588	18330	39	1	6468	18578	39	5	6301	18809	39	5
40	5	5856	19890	40	2	5658	19874	40	2	6008	20000	40	3	5853	19858	40	2	6220	20000	40	4	5990	19600	40	3	6166	19508	40	1	6047	18436	40	1	6302	18797	40	4	6363	18585	40	4	6476	18602	40	3	6087	18812	40	1
41	1	5714	19928	41	3	5457	20001	41	3	5823	19739	41	2	5599	20000	41	3	5969	19911	41	9	5528	19581	41	0	5841	19800	41	2	5718	18655	41	2	6061	18772	41	2	5867	18684	41	2	5988	18873	41	5	5798	19112	41	4
42	1	5406	19716	42	3	5044	19713	42	2	5268	19672	42	5	5267	19781	42	3	5721	19676	42	4	5285	19897	42	4	5617	19694	42	4	5432	18832	42	3	5803	18839	42	4	5601	18299	42	5	5721	18699	42	2	5429	19029	42	2
43	3	5218	19737	43	3	4934	19832	43	3	5236	19575	43	0	5082	19804	43	2	5416	19575	43	4	4994	19817	43	1	5261	19756	43	2	5060	18620	43	2	5471	18706	43	9	5274	18530	43	1	5332	18732	43	2	5086	18958	43	1
44	1	5081	19336	44	3	4782	19621	44	2	5100	19502	44	2	4876	19852	44	3	5280	19789	44	2	4654	19849	44	4	4914	19574	44	2	4880	18800	44	1	5179	18831	44	4	5008	18585	44	2	5059	18790	44	2	4859	19022	44	3
45	4	4683	19118	45	0	4517	19622	45	1	4776	19236	45	3	4732	19665	45	0	4864	19572	45	2	4545	19964	45	5	4662	19744	45	2	4477	18963	45	4	4952	18522	45	2	4807	18735	45	2	4979	18617	45	1	4782	18919	45	2
46	4	4500	19192	46	1	4365	19550	46	4	4531	19048	46	3	4481	19463	46	2	4856	19180	46	1	4201	19866	46	3	4628	19460	46	3	4389	18831	46	1	4712	18668	46	3	4625	18501	46	3	4603	18639	46	7	4454	18919	46	2
47	2	4473	19215	47	2	4121	19273	47	1	4339	19170	47	2	4408	19591	47	4	4627	19164	47	3	3964	19717	47	2	4250	19543	47	0	4178	18788	47	0	4556	18645	47	3	4361	18683	47	8	4474	18672	47	3	4254	18788	47	3
48	2	4215	18936	48	3	4035	19033	48	3	4234	18881	48	1	4159	19148	48	2	4538	18962	48	1	3748	19445	48	2	4100	19650	48	2	3886	18440	48	3	4238	18932	48	4	4221	18582	48	2	4249	18437	48	1	4178	19122	48	3
49	1	4065	18626	49	4	3780	19078	49	1	4037	18517	49	5	4012	19063	49	2	4288	18988	49	4	3592	19596	49	1	3905	19337	49	3	3738	18796	49	3	4167	18764	49	1	4001	18653	49	3	4110	18239	49	1	3887	18553	49	1
50	0	3844	18879	50	1	3714	18883	50	2	4109	18316	50	2	3891	19063	50	3	4043	19253	50	3	3333	19599	50	1	3914	19318	50	1	3602	18546	50	1	3889	18342	50	4	3858	18569	50	3	3958	18276	50	2	3839	18586	50	0
51	2	3834	18446	51	5	3670	18724	51	2	3778	18359	51	2	3578	18815	51	1	4086	18559	51	0	3288	19351	51	1	3498	19263	51	0	3477	18276	51	2	3757	18506	51	1	3574	18335	51	3	3748	18175	51	1	3489	18581	51	1
52	1	3649	18696	52	2	3553	18850	52	1	3761	18109	52	3	3662	18661	52	0	4010	18246	52	1	3086	19218	52	2	3430	19018	52	0	3355	18211	52	4	3570	18308	52	5	3558	18236	52	1	3475	18449	52	0	3506	18246	52	2
53	0	3509	17988	53	3	3373	18331	53	1	3609	17990	53	1	3373	18391	53	2	3781	18225	53	1	2973	18950	53	4	3202	18654	53	5	3212	17937	53	5	3478	18116	53	1	3273	18037	53	2	3419	18225	53	2	3193	18409	53	1
54	3	3425	17907	54	2	3224	18257	54	4	3466	17625	54	3	3366	18175	54	4	3694	17912	54	4	2902	18953	54	0	3085	19035	54	2	3096	17938	54	3	3355	18004	54	4	3205	17861	54	3	3319	17928	54	4	3174	18178	54	2
55	2	3385	17562	55	2	3214	18083	55	4	3273	17503	55	2	3311	17882	55	2	3608	17823	55	1	2674	18998	55	1	2943	18817	55	1	2873	17514	55	1	3194	17892	55	1	3121	17759	55	4	3301	17736	55	0	3011	18013	55	0
56	2	3177	17647	56	2	3131	17743	56	0	3279	17463	56	2	3299	17867	56	0	3433	17920	56	2	2543	18666	56	2	2806	18482	56	2	2763	17652	56	3	3056	17650	56	4	2878	17695	56	5	3073	17476	56	1	2901	17978	56	0
57	2	3164	17386	57	1	2951	17853	57	2	3185	17379	57	1	3197	17607	57	3	3300	17682	57	5	2464	18583	57	0	2690	18298	57	1	2658	17430	57	1	2906	17418	57	1	2889	17576	57	3	2931	17471	57	3	2785	17948	57	3
58	2	3093	17117	58	2	2981	17245	58	1	3161	16730	58	1	3058	17165	58	1	3227	17417	58	4	2317	18288	58	0	2688	18358	58	1	2495	17544	58	1	2752	17427	58	4	2720	17167	58	2	2852	17399	58	0	2696	17600	58	3
59	0	2988	16860	59	0	2823	17143	59	1	3018	16609	59	3	2876	17234	59	3	3184	16998	59	1	2330	18133	59	3	2515	18092	59	1	2481	17266	59	3	2699	17227	59	4	2569	17259	59	0	2711	17329	59	2	2550	17557	59	5
60	2	2868	16480	60	3	2795	17012	60	1	2998	16666	60	2	2884	16774	60	2	3059	16847	60	1	2178	17760	60	3	2322	17704	60	1	2368	17162	60	4	2622	17093	60	0	2548	17221	60	2	2608	16832	60	2	2534	17382	60	1
61	2	2867	16339	61	1	2709	16919	61	1	2857	16228	61	1	2770	16681	61	2	2978	16507	61	3	2143	17767	61	5	2277	17636	61	1	2282	16935	61	2	2401	17072	61	2	2404	16744	61	0	2480	16877	61	5	2447	16962	61	4
62	5	2891	16324	62	0	2595	16392	62	1	2781	15948	62	1	2796	16463	62	3	2941	16460	62	2	2052	17422	62	5	2256	17467	62	0	2202	16490	62	3	2351	16728	62	5	2283	16905	62	3	2310	16692	62	4	2344	16955	62	1
63	2	2527	15857	63	2	2587	16015	63	3	2563	15928	63	1	2775	16283	63	3	2798	15907	63	4	1911	17321	63	2	2215	17090	63	0	2155	16523	63	3	2319	16679	63	1	2375	16437	63	0	2373	16405	63	1	2221	16809	63	6
64	2	2646	15691	64	4	2511	15938	64	1	2638	15505	64	1	2695	16473	64	0	2761	15906	64	3	1914	17170	64	2	2087	16956	64	2	2088	16246	64	2	2256	16531	64	5	2212	16339	64	0	2256	16294	64	1	2138	16605	64	2
65	0	2580	15420	65	1	2373	15792	65	3	2622	15376	65	2	2547	16048	65	0	2793	15786	65	1	1851	16960	65	3	2054	16740	65	2	1935	16211	65	2	2108	16191	65	1	2082	16111	65	1	2155	16107	65	1	2077	16191	65	1
66	4	2487	15246	66	2	2464	15428	66	0	2502	15187	66	3	2452	15755	66	3	2728	15660	66	1	1741	16635	66	1	1960	16735	66	4	1909	15907	66	3	2109	15953	66	2	2051	15782	66	1	2203	15906	66	0	1958	16037	66	0
67	0	2413	15090	67	2	2417	15359	67	2	2403	14879	67	0	2460	15376	67	2	2578	15329	67	1	1685	16716	67	2	1847	16506	67	2	1825	15740	67	3	1971	15707	67	0	1931	15881	67	3	2071	15693	67	4	1995	16158	67	1
68	2	2404	15061	68	1	2295	15234	68	1	2450	14674	68	1	2406	15333	68	1	2509	15028	68	1	1600	16325	68	1	1708	16327	68	2	1848	15476	68	1	1978	15581	68	2	1903	15794	68	0	1961	15483	68	4	1785	15932	68	3
69	4	2456	14694	69	1	2221	14849	69	0	2464	14433	69	2	2290	15388	69	2	2511	14544	69	7	1602	16181	69	0	1722	15983	69	3	1652	15338	69	2	1894	15394	69	3	1752	15661	69	0	1922	15244	69	2	1829	15690	69	3
70	1	2296	14527	70	3	2309	14486	70	1	2360	14268	70	2	2271	14883	70	3	2456	14710	70	2	1527	15902	70	0	1667	15884	70	4	1685	15026	70	2	1841	15336	70	3	1884	15137	70	1	1883	15224	70	1	1689	15357	70	1
71	4	2327	14302	71	0	2257	14440	71	3	2356	14032	71	2	2286	14487	71	3	2476	14673	71	2	1486	15628	71	3	1642	15617	71	4	1651	15473	71	2	1806	14969	71	1	1760	15096	71	3	1768	15133	71	4	1714	15358	71	2
72	2	2252	13979	72	3	2123	14354	72	3	2197	13707	72	1	2218	14510	72	3	2440	14312	72	1	1407	15424	72	1	1639	15491	72	0	1612	14736	72	4	1647	15023	72	3	1673	15060	72	1	1707	14725	72	1	1749	15105	72	4
73	2	2265	13688	73	3	2103	13824	73	1	2249	13691	73	4	2180	14177	73	2	2325	14348	73	2	1317	15275	73	5	1567	15039	73	0	1574	14619	73	2	1643	14525	73	2	1635	14636	73	2	1692	14567	73	3	1658	14829	73	2
74	3	2172	13348	74	1	2049	13939	74	1	2205	13259	74	0	2172	14096	74	3	2406	13785	74	3	1399	15147	74	2	1510	14774	74	4	1552	14431	74	5	1612	14495	74	5	1606	14550	74	3	1668	14627	74	0	1562	14786	74	3
75	3	2203	13225	75	2	2022	13788	75	6	2117	13258	75	3	2059	13639	75	2	2248	13404	75	3	1313	15008	75	6	1447	14721	75	2	1375	14149	75	1	1456	14452	75	2	1571	14320	75	3	1603	14185	75	0	1573	14730	75	3
76	0	2090	13214	76	1	2049	13419	76	2	2091	13076	76	0	2024	13517	76	2	2210	13270	76	1	1256	14627	76	0	1420	14621	76	1	1378	14195	76	4	1499	14201	76	0	1461	13983	76	2	1547	14079	76	1	1428	14196	76	1
77	2	2093	12857	77	2	1976	13264	77	1	2172	12890	77	2	2118	13232	77	1	2118	13430	77	4	1273	14580	77	0	1353	14272	77	0	1314	13667	77	1	1445	14055	77	2	1459	13888	77	1	1404	13845	77	3	1431	14004	77	2
78	3	2046	12532	78	1	1904	12769	78	0	2032	12545	78	1	2008	13164	78	0	2222	12972	78	2	1194	14115	78	3	1317	14147	78	2	1243	13869	78	3	1402	13938	78	1	1394	13808	78	4	1403	13660	78	2	1361	13861	78	1
79	1	2104	12531	79	5	1932	12610	79	1	2000	12312	79	3	2047	13203	79	1	2086	13007	79	3	1154	14141	79	0	1324	13925	79	0	1360	13541	79	3	1351	13462	79	2	1353	13481	79	1	1385	13321	79	2	1345	13811	79	2
80	2	2005	12335	80	0	1873	12602	80	1	1982	12125	80	4	1978	12976	80	2	2074	12668	80	4	1101	13868	80	1	1288	13677	80	2	1286	13336	80	3	1279	13279	80	3	1281	13573	80	1	1323	13420	80	1	1273	13686	80	1
81	1	1968	12182	81	2	1844	12176	81	0	1942	11856	81	4	1967	12546	81	1	2022	12443	81	4	1107	13762	81	1	1209	13519	81	1	1177	13257	81	2	1325	13149	81	2	1373	13115	81	0	1377	13369	81	2	1297	13350	81	3
82	2	1857	11975	82	2	1813	12249	82	1	1913	11672	82	2	1888	12472	82	1	2001	12194	82	1	1018	13307	82	3	1221	13391	82	1	1128	12708	82	5	1302	13154	82	5	1282	13263	82	0	1324	13092	82	2	1192	13280	82	0
83	3	1869	11625	83	3	1898	11937	83	2	1875	11623	83	2	1898	12063	83	4	2019	12105	83	4	1098	13274	83	1	1167	12984	83	3	1144	12635	83	3	1287	12746	83	6	1253	12939	83	1	1310	13008	83	2	1223	13200	83	4
84	0	1855	11432	84	0	1777	11784	84	1	1835	11487	84	0	1895	12096	84	3	1928	11633	84	1	1008	12945	84	1	1101	12984	84	3	1119	12689	84	3	1205	12462	84	3	1254	12592	84	2	1234	12533	84	0	1112	12663	84	2
85	2	1822	11298	85	2	1794	11555	85	3	1870	11142	85	0	1850	11942	85	2	1966	11740	85	4	1031	12907	85	2	1117	12737	85	1	1065	12463	85	2	1252	12534	85	2	1131	12520	85	6	1241	12580	85	1	1155	12609	85	1
86	5	1820	11281	86	0	1880	11442	86	2	1761	10974	86	3	1808	11724	86	2	1913	11388	86	0	936	12588	86	3	1082	12486	86	1	1061	12182	86	7	1214	12386	86	2	1088	12413	86	2	1149	12327	86	5	1114	12313	86	3
87	0	1797	11031	87	2	1794	11190	87	3	1791	10854	87	4	1763	11574	87	3	1911	11427	87	0	1007	12725	87	0	1065	12441	87	0	1045	11858	87	1	1155	12085	87	4	1085	12254	87	2	1165	12058	87	0	1106	12226	87	1
88	3	1730	10831	88	4	1712	11035	88	0	1773	10618	88	2	1752	11118	88	1	1833	11123	88	3	863	12344	88	4	1035	12291	88	6	1021	11959	88	3	1118	11880	88	2	1089	11776	88	1	1125	11996	88	1	1020	12259	88	1
89	0	1714	10560	89	1	1701	10867	89	3	1762	10552	89	1	1845	11197	89	0	1848	10868	89	1	947	12211	89	2	1023	11930	89	1	995	11811	89	2	1068	11986	89	2	1027	11788	89	2	1199	11719	89	1	1081	11889	89	2
90	0	1687	10562	90	2	1712	10588	90	2	1704	10325	90	1	1672	10887	90	4	1757	10615	90	0	872	12070	90	1	975	11925	90	0	974	11519	90	1	1118	11657	90	0	1020	11653	90	4	1032	11571	90	2	995	11877	90	5
91	0	1767	10544	91	0	1616	10511	91	3	1720	10173	91	5	1758	10820	91	2	1798	10491	91	1	918	11672	91	1	956	11541	91	2	923	11266	91	4	994	11392	91	4	1025	11502	91	4	995	11281	91	3	1020	11642	91	2
92	0	1742	10040	92	1	1574	10393	92	1	1703	9943	92	1	1705	10565	92	1	1751	10335	92	3	806	11480	92	1	940	11510	92	0	905	11319	92	1	1047	11202	92	3	1024	11207	92	2	989	11045	92	1	1000	11420	92	2
93	1	1681	9865	93	2	1620	10318	93	2	1691	9853	93	1	1680	10462	93	0	1779	10099	93	3	854	11497	93	3	971	11446	93	4	920	11040	93	3	1010	11041	93	3	929	11184	93	0	1023	11108	93	3	988	11288	93	2
94	3	1686	9804	94	0	1634	10185	94	2	1619	9573	94	1	1669	10158	94	3	1827	10083	94	3	803	11214	94	2	899	11161	94	2	955	10913	94	2	920	10822	94	1	960	11058	94	1	981	10904	94	0	908	11133	94	3
95	0	1640	9657	95	0	1619	9847	95	2	1669	9496	95	3	1590	10106	95	4	1707	9648	95	5	823	11281	95	4	917	11146	95	4	874	10639	95	3	914	10849	95	2	914	10938	95	1	958	10994	95	3	964	10923	95	0
96	3	1569	9541	96	1	1617	9603	96	1	1551	9438	96	1	1643	9790	96	2	1686	9768	96	3	823	10872	96	1	863	10814	96	3	825	10528	96	2	938	10497	96	3	878	10638	96	1	953	10539	96	1	902	10953	96	0
97	2	1615	9642	97	0	1490	9453	97	2	1631	9251	97	1	1608	9672	97	1	1633	9512	97	2	775	10559	97	2	835	10684	97	1	847	10316	97	1	919	10515	97	6	891	10580	97	5	936	10471	97	3	867	10602	97	3
98	1	1643	9169	98	1	1558	9391	98	4	1542	8960	98	0	1571	9501	98	0	1685	9530	98	2	826	10731	98	2	835	10632	98	1	786	10039	98	5	863	10254	98	1	879	10274	98	1	900	10204	98	1	862	10671	98	1
99	2	1693	9072	99	2	1560	9357	99	1	1533	8771	99	1	1524	9602	99	3	1605	9411	99	3	731	10392	99	1	874	10429	99	4	815	9995	99	2	885	9977	99	1	855	10053	99	2	888	10092	99	1	815	10402	99	2
100	1	1527	8854	100	2	1534	8980	100	3	1517	8790	100	3	1550	9311	100	1	1620	8850	100	3	731	10336	100	4	772	10226	100	1	799	10030	100	4	903	10136	100	2	871	10082	100	1	910	10051	100	0	833	10169	100	2
101	1	1487	8933	101	1	1433	8930	101	0	1496	8558	101	3	1569	9080	101	0	1592	8886	101	0	725	10246	101	2	769	9971	101	1	804	9817	101	2	827	9808	101	5	847	9758	101	2	848	9684	101	1	808	9908	101	1
102	3	1604	8708	102	4	1436	8839	102	2	1523	8668	102	1	1460	9130	102	1	1656	8859	102	1	689	9760	102	0	797	9903	102	0	805	9693	102	0	855	9759	102	2	800	9845	102	1	900	9735	102	4	834	9773	102	1
103	3	1545	8398	103	2	1517	8593	103	2	1524	8274	103	4	1470	8708	103	3	1468	8522	103	5	697	9505	103	1	724	9657	103	4	751	9400	103	1	824	9633	103	2	815	9723	103	2	821	9576	103	3	825	9647	103	4
104	6	1470	8352	104	0	1423	8387	104	3	1476	8194	104	1	1556	8599	104	0	1518	8446	104	2	703	9603	104	2	720	9512	104	4	735	9422	104	0	758	9431	104	1	798	9519	104	5	844	9328	104	3	734	9481	104	1
105	1	1448	8072	105	1	1422	8447	105	4	1534	8000	105	0	1508	8389	105	6	1489	8546	105	5	639	9413	105	2	704	9378	105	3	723	9254	105	1	806	9104	105	3	796	9427	105	2	754	9106	105	6	749	9412	105	1
106	1	1456	8079	106	2	1405	8062	106	3	1484	7870	106	1	1482	8347	106	2	1603	8277	106	2	659	9236	106	1	740	9194	106	0	730	9006	106	1	776	9102	106	1	752	8986	106	5	778	9186	106	3	753	9262	106	2
107	1	1410	7980	107	4	1463	8136	107	0	1489	7743	107	2	1438	8250	107	0	1542	8058	107	3	619	9115	107	1	692	9199	107	2	664	8795	107	4	811	8999	107	4	753	9090	107	1	759	9137	107	1	758	9187	107	0
108	4	1491	7762	108	2	1359	8033	108	2	1483	7686	108	0	1578	8056	108	3	1553	7998	108	4	650	8970	108	2	686	8968	108	0	686	8861	108	4	754	8753	108	2	710	8944	108	0	673	8833	108	0	715	8815	108	2
109	4	1438	7676	109	0	1383	7763	109	3	1405	7528	109	1	1340	7948	109	1	1474	7833	109	1	594	8924	109	1	679	8725	109	1	701	8706	109	2	733	8790	109	0	667	8631	109	2	756	8683	109	4	735	8715	109	5
110	3	1435	7380	110	0	1386	7630	110	3	1446	7387	110	2	1358	7910	110	1	1478	7674	110	4	597	8789	110	3	699	8868	110	0	660	8640	110	5	743	8501	110	0	702	8496	110	2	700	8394	110	0	670	8696	110	0
111	0	1426	7370	111	0	1428	7454	111	3	1459	7225	111	1	1454	7637	111	1	1435	7433	111	3	664	8729	111	2	632	8565	111	0	651	8301	111	2	674	8371	111	2	671	8548	111	2	700	8361	111	1	708	8527	111	0
112	4	1420	7408	112	0	1339	7403	112	1	1384	7208	112	1	1433	7485	112	3	1463	7414	112	3	581	8591	112	4	653	8421	112	2	664	8345	112	3	676	8222	112	1	631	8379	112	0	726	8155	112	1	722	8545	112	1
113	1	1434	7157	113	3	1307	7236	113	2	1335	6943	113	1	1407	7604	113	2	1443	7235	113	1	597	8441	113	2	692	8319	113	1	645	8106	113	4	700	8039	113	2	673	8058	113	0	683	8109	113	2	656	8440	113	1
114	2	1406	6924	114	2	1349	7174	114	1	1395	6859	114	3	1340	7392	114	0	1398	7216	114	2	603	8288	114	0	646	8264	114	2	602	8036	114	2	657	7930	114	2	634	8121	114	4	707	8140	114	2	641	8167	114	1
115	3	1377	6756	115	1	1344	7115	115	4	1262	6620	115	2	1393	7146	115	4	1404	7104	115	3	558	7986	115	1	581	7887	115	2	657	7865	115	1	641	7767	115	2	704	7947	115	0	696	7921	115	2	600	7962	115	1
116	0	1386	6709	116	2	1303	7027	116	4	1350	6573	116	3	1344	7124	116	4	1394	6828	116	4	600	8170	116	1	619	7870	116	2	629	7760	116	2	598	7704	116	6	645	8002	116	2	647	7505	116	2	656	7977	116	0
117	2	1403	6771	117	1	1247	6957	117	1	1317	6534	117	2	1343	7044	117	3	1403	6971	117	2	560	7857	117	6	650	7899	117	2	621	7533	117	2	642	7552	117	1	658	7714	117	0	640	7577	117	2	657	7744	117	0
118	2	1332	6624	118	2	1346	6704	118	1	1317	6389	118	1	1316	6794	118	1	1378	6696	118	1	530	7936	118	4	650	7687	118	3	608	7400	118	1	615	7447	118	1	611	7569	118	0	632	7404	118	3	611	7628	118	1
119	2	1317	6491	119	0	1321	6622	119	4	1326	6273	119	4	1276	6717	119	2	1394	6564	119	1	525	7618	119	3	639	7488	119	1	579	7438	119	3	609	7247	119	2	610	7464	119	0	672	7485	119	1	590	7736	119	0
120	0	1382	6452	120	5	1224	6555	120	1	1272	6270	120	1	1337	6476	120	3	1334	6646	120	2	529	7475	120	1	561	7423	120	2	579	7223	120	3	632	7306	120	3	595	7382	120	1	608	7266	120	1	602	7448	120	1
121	2	1308	6231	121	0	1252	6373	121	1	1281	6040	121	0	1354	6570	121	0	1344	6413	121	1	577	7546	121	1	633	7297	121	3	558	7148	121	1	581	7071	121	3	580	7350	121	4	630	7151	121	3	614	7413	121	1
122	0	1347	6177	122	5	1250	6371	122	1	1268	5948	122	1	1276	6464	122	3	1349	6395	122	2	533	7187	122	2	570	7287	122	4	602	6925	122	4	629	7148	122	0	612	7233	122	2	603	7058	122	2	571	7202	122	1
123	4	1288	6080	123	1	1259	6180	123	2	1279	5948	123	3	1290	6358	123	2	1329	6292	123	3	512	7169	123	1	581	7265	123	1	617	6997	123	0	588	6969	123	0	607	6925	123	5	602	7083	123	0	561	7130	123	2
124	1	1270	6106	124	1	1271	6090	124	0	1288	5947	124	2	1256	6068	124	0	1308	6219	124	2	541	7102	124	1	537	6908	124	1	591	6736	124	1	643	6953	124	1	578	6976	124	4	575	6971	124	2	581	6984	124	3
125	5	1277	5966	125	0	1282	6070	125	1	1322	5551	125	1	1267	6178	125	0	1315	6006	125	1	577	6825	125	1	551	6803	125	0	536	6682	125	1	615	6630	125	2	599	6722	125	1	591	6787	125	2	543	6945	125	2
126	1	1287	5907	126	0	1208	5833	126	2	1255	5566	126	1	1235	6028	126	2	1235	5782	126	2	492	6895	126	2	513	6813	126	1	554	6526	126	4	639	6591	126	1	565	6705	126	1	582	6792	126	4	569	6802	126	1
127	0	1247	5576	127	1	1209	5760	127	1	1225	5474	127	2	1240	5999	127	4	1236	5812	127	1	487	6856	127	3	557	6538	127	0	492	6504	127	2	576	6551	127	2	580	6605	127	3	535	6427	127	2	554	6604	127	2
128	1	1195	5659	128	0	1159	5650	128	2	1210	5529	128	3	1232	5658	128	0	1255	5559	128	0	493	6695	128	0	486	6401	128	2	558	6369	128	1	562	6553	128	0	573	6550	128	2	607	6425	128	1	575	6459	128	2
129	2	1255	5542	129	2	1187	5546	129	3	1214	5278	129	2	1218	5731	129	1	1207	5617	129	1	471	6465	129	0	520	6517	129	2	525	6343	129	1	604	6305	129	0	572	6377	129	1	546	6292	129	0	555	6359	129	3
130	0	1253	5367	130	1	1179	5588	130	3	1227	5173	130	2	1196	5735	130	0	1188	5548	130	4	492	6463	130	2	517	6293	130	3	487	6345	130	1	579	6374	130	1	521	6315	130	0	576	6322	130	1	516	6465	130	0
131	3	1182	5371	131	4	1199	5362	131	2	1167	5124	131	1	1179	5530	131	1	1193	5351	131	4	513	6442	131	0	494	6336	131	2	539	5958	131	6	555	6177	131	2	522	6255	131	2	536	6077	131	0	500	6113	131	2
132	1	1165	5191	132	1	1172	5329	132	1	1197	5104	132	3	1205	5297	132	2	1147	5400	132	5	481	6179	132	3	543	6145	132	2	511	5877	132	4	527	6123	132	2	498	6166	132	2	470	6072	132	1	487	6231	132	1
133	3	1189	5059	133	0	1097	5182	133	1	1142	5017	133	0	1160	5275	133	0	1224	5154	133	3	495	6115	133	0	507	5937	133	2	488	5929	133	1	507	5901	133	4	519	6043	133	2	501	5883	133	2	523	6075	133	3
134	3	1140	4989	134	2	1122	5101	134	2	1197	5024	134	1	1192	5219	134	2	1164	5026	134	1	470	6014	134	1	487	6006	134	0	481	5804	134	3	521	5822	134	0	545	5847	134	2	508	5754	134	0	504	6062	134	2
135	2	1109	4990	135	1	1214	5007	135	2	1159	4772	135	0	1112	5277	135	3	1181	5086	135	1	463	5952	135	1	464	5638	135	3	481	5668	135	6	517	5719	135	2	542	5977	135	3	521	5763	135	0	516	5861	135	3
136	2	1146	4833	136	0	1137	4979	136	2	1158	4793	136	2	1180	5116	136	3	1175	5079	136	1	485	5884	136	1	510	5845	136	1	456	5631	136	4	487	5658	136	3	495	5730	136	1	526	5673	136	0	501	5721	136	1
137	1	1132	4638	137	1	1093	4917	137	1	1132	4474	137	3	1168	5042	137	3	1140	4932	137	1	449	5724	137	2	469	5613	137	1	527	5553	137	2	506	5609	137	0	536	5587	137	1	520	5557	137	1	482	5488	137	2
138	3	1128	4632	138	1	1110	4864	138	1	1138	4607	138	3	1182	4998	138	3	1163	4898	138	0	422	5656	138	1	522	5654	138	1	488	5562	138	3	517	5575	138	2	480	5525	138	3	503	5333	138	2	480	5648	138	0
139	5	1104	4620	139	2	1062	4812	139	2	1121	4508	139	1	1136	4836	139	1	1132	4629	139	3	435	5674	139	0	463	5597	139	1	471	5309	139	1	470	5470	139	1	498	5483	139	2	454	5414	139	0	498	5504	139	2
140	1	1112	4551	140	1	1109	4791	140	2	1109	4388	140	0	1087	4754	140	1	1080	4567	140	1	413	5512	140	2	455	5389	140	2	448	5246	140	0	471	5255	140	1	467	5457	140	2	498	5156	140	1	543	5464	140	1
141	0	1110	4562	141	2	1107	4608	141	0	1073	4390	141	3	1091	4736	141	2	1189	4559	141	1	421	5532	141	0	458	5368	141	0	492	5223	141	0	482	5194	141	1	472	5179	141	2	477	5231	141	0	513	5285	141	2
142	0	1128	4403	142	2	1092	4452	142	0	1110	4248	142	2	1058	4616	142	2	1160	4432	142	2	436	5280	142	3	487	5058	142	1	430	5187	142	1	483	5141	142	1	465	5154	142	2	472	5192	142	2	453	5345	142	1
143	1	1102	4320	143	0	1070	4418	143	0	1109	4284	143	3	1125	4555	143	0	1114	4438	143	2	457	5168	143	4	452	5123	143	0	444	5027	143	2	466	4999	143	0	498	5186	143	2	446	5175	143	1	440	5215	143	2
144	1	1094	4110	144	4	1091	4376	144	2	1074	4178	144	1	1048	4509	144	2	1106	4260	144	1	430	5208	144	5	466	4946	144	1	458	5057	144	0	479	5055	144	2	491	5024	144	0	444	4951	144	3	470	5177	144	0
145	2	1105	4350	145	1	1051	4336	145	0	1093	4129	145	1	1068	4326	145	1	1100	4328	145	1	425	4911	145	2	461	5019	145	5	445	4867	145	2	472	4843	145	0	476	4949	145	2	460	4916	145	2	449	5137	145	3
146	2	1101	4125	146	2	1032	4163	146	1	1125	3942	146	1	1039	4340	146	4	1033	4179	146	2	448	5022	146	3	430	5010	146	4	437	4729	146	4	494	4825	146	1	465	4939	146	0	446	4777	146	1	440	4904	146	1
147	1	1035	4095	147	1	1040	4181	147	6	1063	3928	147	0	1051	4387	147	0	1081	4172	147	3	446	4870	147	3	428	4858	147	0	414	4788	147	3	455	4792	147	1	473	4843	147	0	451	4701	147	3	469	4884	147	1
148	0	1047	4107	148	1	1014	4105	148	1	1084	3835	148	2	1060	4244	148	0	1085	3968	148	1	405	4871	148	3	436	4753	148	1	426	4649	148	3	427	4628	148	1	434	4737	148	4	457	4576	148	1	427	4723	148	0
149	1	1037	3854	149	1	1017	3962	149	1	1059	3828	149	1	1018	4109	149	1	1121	4024	149	0	387	4767	149	1	436	4518	149	3	414	4582	149	2	459	4659	149	1	452	4699	149	2	491	4632	149	0	414	4751	149	2
150	2	1039	3919	150	3	1019	3854	150	2	1013	3824	150	4	1021	4004	150	3	1073	3903	150	4	418	4664	150	1	431	4602	150	3	412	4486	150	2	418	4478	150	1	430	4566	150	2	454	4545	150	0	435	4714	150	2
151	0	1053	3849	151	0	978	3920	151	3	1040	3732	151	1	1045	4021	151	2	1036	3897	151	1	414	4614	151	0	457	4533	151	1	449	4488	151	1	422	4495	151	2	404	4512	151	0	408	4467	151	3	398	4644	151	2
152	0	1015	3619	152	1	1020	3830	152	0	1066	3695	152	0	1057	3931	152	2	1077	3793	152	3	415	4508	152	0	450	4490	152	3	429	4373	152	3	434	4489	152	8	434	4432	152	2	414	4318	152	0	437	4481	152	3
153	0	1050	3649	153	0	970	3665	153	4	1050	3654	153	0	1042	3783	153	2	1076	3692	153	1	394	4501	153	1	415	4359	153	2	406	4349	153	1	434	4242	153	4	439	4469	153	5	408	4343	153	3	417	4400	153	2
154	1	1062	3615	154	3	981	3738	154	2	996	3521	154	2	953	3764	154	3	1037	3697	154	0	343	4388	154	3	414	4434	154	3	414	4202	154	3	418	4313	154	1	400	4307	154	3	377	4281	154	2	405	4384	154	2
155	2	1027	3685	155	1	996	3613	155	1	1023	3439	155	1	988	3752	155	7	1095	3649	155	1	367	4238	155	0	410	4389	155	0	385	4089	155	2	408	4058	155	3	409	4325	155	3	428	4193	155	1	417	4360	155	1
156	1	977	3459	156	1	952	3455	156	1	1013	3343	156	1	948	3629	156	0	959	3593	156	3	400	4206	156	2	395	4156	156	3	375	4040	156	1	442	4074	156	4	405	4137	156	1	411	4072	156	3	425	4201	156	1
157	1	950	3510	157	0	995	3645	157	1	1002	3434	157	2	940	3590	157	2	966	3597	157	0	361	4151	157	0	390	4113	157	1	413	4073	157	1	431	3981	157	5	429	4213	157	4	415	4098	157	2	403	4049	157	4
158	1	996	3391	158	0	905	3452	158	0	896	3208	158	1	938	3480	158	3	1065	3311	158	6	408	4026	158	0	452	4125	158	1	396	3969	158	0	371	3981	158	4	412	3984	158	2	369	4081	158	3	405	4003	158	0
159	2	947	3323	159	3	930	3434	159	1	1035	3252	159	4	947	3548	159	0	992	3391	159	0	368	4010	159	3	444	4058	159	4	377	3903	159	0	385	3948	159	2	432	3832	159	2	404	3904	159	1	388	4026	159	0
160	0	1018	3304	160	4	913	3328	160	1	975	3207	160	2	929	3368	160	1	957	3308	160	0	399	4083	160	3	394	3930	160	2	360	3847	160	0	395	3844	160	2	360	3901	160	0	400	3759	160	1	401	3914	160	0
161	3	1028	3271	161	0	905	3340	161	4	901	3121	161	1	937	3324	161	0	990	3328	161	2	380	3864	161	0	370	3786	161	1	342	3793	161	1	415	3794	161	2	356	3899	161	3	426	3839	161	1	382	3865	161	0
162	1	975	3271	162	2	957	3230	162	2	941	3060	162	1	912	3392	162	2	1010	3260	162	2	371	3974	162	1	398	3768	162	2	385	3737	162	0	422	3714	162	1	374	3858	162	0	408	3750	162	0	417	3844	162	1
163	1	925	3131	163	1	908	3193	163	3	971	3008	163	2	996	3184	163	1	1052	3194	163	2	372	3815	163	0	373	3682	163	0	406	3594	163	3	413	3546	163	3	378	3616	163	1	383	3644	163	2	367	3701	163	2
164	3	915	3124	164	1	874	3164	164	0	932	3056	164	4	962	3193	164	3	908	3264	164	0	366	3864	164	0	337	3747	164	2	401	3691	164	3	377	3653	164	2	391	3731	164	3	392	3639	164	2	374	3762	164	1
165	0	895	3012	165	2	945	3096	165	0	963	2877	165	3	984	3103	165	2	994	3044	165	2	372	3692	165	0	373	3543	165	2	325	3603	165	1	380	3615	165	1	394	3578	165	2	367	3562	165	3	376	3726	165	1
166	3	917	3005	166	1	964	3003	166	2	975	2855	166	2	950	3132	166	3	941	2985	166	1	331	3613	166	3	377	3552	166	2	362	3551	166	1	403	3527	166	1	401	3513	166	1	405	3527	166	1	385	3539	166	2
167	3	945	2884	167	3	870	3059	167	2	900	2828	167	1	921	3008	167	0	973	3003	167	0	344	3586	167	1	393	3600	167	4	369	3357	167	4	339	3426	167	0	380	3481	167	0	337	3492	167	1	395	3506	167	0
168	0	920	2834	168	2	834	2938	168	0	919	2898	168	0	922	2928	168	4	896	2848	168	1	328	3565	168	2	357	3370	168	2	378	3370	168	1	379	3368	168	0	358	3506	168	3	385	3355	168	1	356	3395	168	2
169	1	891	2795	169	2	924	2986	169	1	893	2717	169	3	886	2917	169	2	953	2926	169	1	321	3490	169	0	383	3405	169	0	380	3376	169	1	357	3313	169	1	412	3419	169	1	365	3342	169	3	345	3427	169	2
170	3	874	2727	170	2	856	2791	170	3	896	2631	170	1	887	2946	170	2	968	2797	170	3	299	3368	170	0	332	3345	170	0	335	3150	170	5	357	3269	170	1	386	3428	170	1	351	3165	170	1	381	3464	170	0
171	2	940	2659	171	2	838	2919	171	2	868	2604	171	6	890	2892	171	2	925	2806	171	1	355	3253	171	3	303	3293	171	4	339	3242	171	1	337	3174	171	2	361	3283	171	0	398	3137	171	1	348	3343	171	0
172	3	897	2643	172	1	861	2740	172	1	874	2698	172	0	905	2770	172	3	891	2849	172	4	310	3216	172	1	363	3280	172	0	358	3208	172	1	371	3116	172	3	324	3250	172	1	354	3181	172	0	366	3183	172	2
173	1	854	2636	173	0	915	2688	173	2	847	2534	173	3	894	2779	173	2	928	2787	173	0	374	3160	173	0	340	3131	173	1	323	3094	173	3	361	3094	173	1	332	3214	173	1	317	3250	173	1	333	3283	173	0
174	2	773	2667	174	0	800	2708	174	2	869	2450	174	3	903	2689	174	1	916	2651	174	5	322	3114	174	4	332	3129	174	2	341	3142	174	6	321	3066	174	0	365	3125	174	2	329	3075	174	4	341	3143	174	2
175	0	834	2575	175	3	897	2560	175	3	885	2496	175	2	853	2695	175	1	915	2556	175	1	348	3029	175	0	327	3044	175	2	325	2924	175	2	311	3048	175	0	357	3101	175	1	352	2967	175	0	337	3166	175	0
176	0	886	2583	176	1	855	2581	176	1	900	2472	176	3	847	2655	176	2	883	2606	176	2	312	3121	176	2	335	3056	176	2	351	2963	176	0	337	2935	176	1	337	2993	176	1	351	3000	176	4	366	3075	176	0
177	1	873	2478	177	4	844	2544	177	2	826	2486	177	2	849	2633	177	3	884	2498	177	2	386	3159	177	1	340	2975	177	0	315	2893	177	1	371	2973	177	2	341	3078	177	0	325	2923	177	0	311	3052	177	0
178	1	821	2469	178	1	824	2507	178	0	840	2315	178	1	883	2634	178	3	946	2487	178	0	308	2992	178	1	321	2963	178	0	324	2926	178	0	384	2960	178	2	344	2973	178	3	360	2823	178	2	346	3006	178	0
179	1	859	2367	179	3	838	2504	179	1	845	2343	179	2	857	2467	179	0	845	2362	179	0	297	3035	179	0	356	2881	179	1	346	2905	179	1	334	2875	179	1	353	2831	179	4	318	2914	179	1	336	3005	179	1
180	1	814	2378	180	1	841	2511	180	2	892	2278	180	3	850	2418	180	2	920	2453	180	2	311	2924	180	1	357	2768	180	3	349	2864	180	4	337	2841	180	1	333	2875	180	0	347	2858	180	1	330	2885	180	3
181	2	843	2314	181	2	824	2379	181	2	911	2303	181	3	813	2386	181	2	885	2366	181	5	299	2912	181	0	335	2848	181	1	307	2826	181	4	340	2660	181	0	356	2831	181	3	330	2798	181	1	327	2823	181	1
182	4	809	2226	182	3	830	2253	182	1	803	2262	182	1	834	2395	182	4	836	2358	182	0	299	2827	182	2	314	2748	182	3	340	2674	182	4	353	2774	182	1	330	2755	182	2	342	2719	182	1	286	2745	182	0
183	2	855	2281	183	2	778	2353	183	1	826	2248	183	2	798	2344	183	1	849	2265	183	0	307	2783	183	2	267	2750	183	2	286	2641	183	2	294	2742	183	1	355	2762	183	0	356	2614	183	2	353	2743	183	1
184	0	832	2217	184	2	782	2355	184	1	854	2153	184	2	813	2311	184	2	870	2221	184	4	291	2702	184	1	303	2663	184	2	326	2576	184	1	315	2615	184	0	336	2758	184	1	329	2721	184	1	298	2619	184	1
185	0	846	2193	185	1	848	2315	185	4	818	2105	185	0	791	2218	185	1	875	2392	185	4	300	2659	185	1	331	2684	185	0	341	2539	185	1	323	2786	185	3	316	2665	185	3	333	2569	185	2	311	2759	185	8
186	0	859	2149	186	4	864	2090	186	3	820	2128	186	1	802	2267	186	1	841	2165	186	3	301	2667	186	2	304	2687	186	2	308	2554	186	3	346	2594	186	2	338	2624	186	1	297	2596	186	3	289	2575	186	0
187	2	856	2063	187	0	773	2175	187	1	825	1965	187	2	818	2227	187	3	804	2155	187	0	314	2521	187	1	303	2583	187	0	300	2569	187	4	353	2583	187	2	343	2669	187	4	326	2490	187	2	311	2529	187	0
188	1	797	2197	188	2	733	2175	188	1	771	1925	188	1	795	2199	188	5	812	2177	188	0	320	2540	188	1	303	2424	188	3	310	2503	188	0	281	2549	188	1	294	2560	188	2	307	2428	188	1	308	2492	188	2
189	1	794	2121	189	1	748	2127	189	4	842	2036	189	3	788	2152	189	1	810	2042	189	1	313	2554	189	2	287	2495	189	0	282	2438	189	2	337	2490	189	0	303	2495	189	3	316	2428	189	2	307	2471	189	1
190	1	818	2068	190	1	769	2098	190	1	750	1937	190	3	788	2069	190	1	786	2018	190	4	320	2391	190	1	343	2457	190	0	291	2424	190	1	333	2319	190	1	334	2385	190	0	311	2374	190	2	318	2414	190	1
191	1	781	2015	191	4	746	2004	191	0	816	1864	191	0	787	2106	191	1	799	2037	191	3	291	2419	191	4	290	2419	191	1	294	2338	191	1	320	2389	191	3	306	2510	191	1	310	2369	191	3	301	2503	191	1
192	1	753	1956	192	1	734	1944	192	2	756	1868	192	2	781	2070	192	2	819	1981	192	2	295	2396	192	0	320	2282	192	1	280	2330	192	0	307	2397	192	1	305	2286	192	3	299	2383	192	0	294	2359	192	0
193	0	776	1920	193	2	748	1918	193	0	796	1872	193	1	778	2027	193	3	791	1852	193	3	265	2427	193	2	302	2398	193	2	311	2253	193	5	280	2326	193	3	318	2367	193	3	296	2235	193	0	302	2419	193	2
194	2	798	1875	194	2	726	1957	194	1	771	1790	194	2	820	2010	194	0	788	1929	194	1	279	2370	194	1	315	2292	194	1	324	2185	194	1	318	2314	194	0	278	2377	194	0	307	2254	194	3	302	2205	194	3
195	2	794	1852	195	1	751	1971	195	1	761	1833	195	2	759	1900	195	1	801	1949	195	3	264	2392	195	1	283	2347	195	2	276	2226	195	4	291	2116	195	1	296	2356	195	1	271	2235	195	4	291	2305	195	2
196	1	766	1940	196	1	704	1863	196	0	780	1753	196	3	743	1893	196	4	829	1865	196	0	266	2187	196	0	298	2283	196	1	287	2159	196	2	314	2195	196	1	304	2198	196	2	287	2250	196	0	294	2207	196	2
197	4	766	1875	197	0	740	1864	197	3	749	1691	197	1	755	1855	197	1	778	1925	197	0	259	2181	197	3	307	2165	197	1	270	2143	197	1	289	2258	197	1	314	2221	197	1	298	2165	197	2	305	2221	197	0
198	1	773	1774	198	4	685	1795	198	2	736	1644	198	1	777	1950	198	1	729	1836	198	2	285	2211	198	1	309	2162	198	2	282	2113	198	2	273	2081	198	1	275	2170	198	1	282	2134	198	1	301	2228	198	2
199	1	774	1779	199	1	739	1782	199	2	720	1687	199	2	723	1753	199	1	726	1772	199	0	267	2231	199	1	288	2127	199	2	277	2071	199	1	283	2005	199	1	303	2249	199	1	307	2135	199	1	281	2082	199	1
200	2	761	1709	200	3	688	1723	200	1	685	1682	200	2	734	1787	200	1	750	1720	200	1	262	2090	200	1	286	2115	200	2	273	2134	200	3	289	2044	200	0	255	2026	200	4	292	2048	200	1	317	2116	200	1
201	0	766	1628	201	2	677	1750	201	2	734	1628	201	2	736	1735	201	0	775	1682	201	1	261	2053	201	2	276	2122	201	0	282	1997	201	3	252	1983	201	1	315	2060	201	1	303	1997	201	1	247	2108	201	1
202	1	718	1628	202	2	750	1745	202	0	699	1665	202	2	745	1757	202	3	720	1702	202	0	264	2079	202	2	288	1992	202	1	303	2043	202	3	299	1992	202	1	268	2000	202	1	279	1971	202	0	295	2049	202	3
203	2	755	1575	203	1	683	1655	203	1	747	1531	203	2	732	1656	203	2	751	1603	203	3	265	2010	203	1	295	2028	203	2	271	1917	203	1	275	1993	203	0	301	2018	203	4	289	2010	203	0	292	1986	203	3
204	1	722	1579	204	0	648	1699	204	2	745	1568	204	1	735	1654	204	4	774	1573	204	1	253	1982	204	0	258	1953	204	0	298	1914	204	3	291	1911	204	3	291	1932	204	2	270	1865	204	2	271	2031	204	2
205	3	764	1574	205	1	711	1619	205	3	706	1505	205	1	733	1604	205	1	740	1612	205	1	292	1990	205	0	302	1898	205	2	273	1826	205	1	290	2021	205	5	287	1859	205	2	265	1789	205	4	286	1862	205	2
206	3	720	1567	206	0	701	1580	206	3	684	1438	206	2	707	1672	206	4	742	1553	206	1	249	1936	206	1	300	1907	206	1	266	1895	206	3	291	1930	206	1	272	1899	206	0	273	1893	206	1	263	1889	206	0
207	0	672	1551	207	0	741	1521	207	4	753	1499	207	2	682	1530	207	2	737	1586	207	4	256	1917	207	1	263	1768	207	1	262	1881	207	3	254	1869	207	2	281	1929	207	2	281	1841	207	1	286	1858	207	2
208	2	682	1478	208	0	686	1564	208	0	708	1433	208	2	661	1607	208	2	709	1536	208	3	255	1931	208	2	276	1816	208	1	270	1812	208	2	275	1810	208	1	293	1882	208	0	283	1832	208	1	267	1859	208	0
209	1	671	1474	209	1	674	1509	209	1	682	1490	209	1	663	1527	209	2	716	1506	209	6	258	1899	209	1	283	1838	209	1	244	1786	209	3	297	1776	209	2	264	1750	209	1	282	1805	209	0	238	1866	209	1
210	0	649	1425	210	1	683	1526	210	3	703	1400	210	2	657	1499	210	2	713	1392	210	1	255	1870	210	2	253	1841	210	3	275	1790	210	1	279	1755	210	0	237	1835	210	1	263	1756	210	0	283	1797	210	3
211	0	699	1426	211	2	622	1509	211	0	694	1416	211	0	638	1509	211	0	698	1475	211	3	247	1813	211	1	268	1820	211	1	267	1747	211	1	299	1753	211	2	277	1760	211	4	265	1687	211	0	263	1832	211	1
212	5	672	1423	212	1	723	1518	212	3	683	1314	212	2	699	1496	212	1	690	1410	212	2	271	1740	212	2	250	1730	212	2	271	1803	212	0	269	1697	212	0	266	1736	212	2	267	1655	212	0	277	1773	212	0
213	4	678	1386	213	3	684	1415	213	0	707	1343	213	3	682	1416	213	1	658	1430	213	1	257	1749	213	1	270	1772	213	1	261	1645	213	4	318	1686	213	3	263	1721	213	1	297	1650	213	2	246	1702	213	0
214	3	674	1409	214	2	642	1464	214	5	676	1267	214	3	647	1480	214	1	685	1396	214	1	249	1631	214	2	252	1690	214	0	255	1657	214	1	263	1701	214	1	260	1730	214	0	250	1683	214	3	253	1725	214	2
215	3	655	1353	215	0	676	1272	215	2	640	1282	215	0	641	1425	215	3	638	1422	215	1	252	1732	215	2	259	1658	215	4	250	1673	215	0	266	1632	215	3	265	1593	215	3	266	1544	215	0	255	1603	215	1
216	2	698	1280	216	2	670	1296	216	2	667	1298	216	0	632	1405	216	4	660	1405	216	1	206	1706	216	3	259	1631	216	2	258	1602	216	3	259	1562	216	2	257	1622	216	2	260	1639	216	3	263	1648	216	1
217	1	664	1358	217	1	662	1396	217	2	664	1273	217	3	666	1411	217	3	675	1330	217	1	270	1660	217	0	205	1675	217	1	245	1576	217	1	282	1624	217	1	258	1624	217	0	241	1556	217	1	267	1709	217	2
218	1	661	1320	218	2	610	1373	218	1	646	1220	218	2	666	1391	218	3	726	1353	218	1	236	1629	218	2	255	1514	218	0	278	1653	218	1	240	1513	218	2	260	1588	218	1	281	1653	218	1	273	1592	218	1
219	3	626	1214	219	1	693	1362	219	2	675	1224	219	0	670	1322	219	1	653	1271	219	1	228	1565	219	0	255	1570	219	4	264	1528	219	1	256	1546	219	1	226	1646	219	1	230	1663	219	1	276	1577	219	3
220	2	628	1277	220	0	639	1293	220	0	665	1189	220	1	660	1294	220	1	682	1304	220	2	227	1590	220	1	257	1487	220	0	257	1638	220	5	253	1461	220	1	242	1493	220	1	276	1455	220	2	250	1561	220	0
221	0	651	1205	221	1	585	1239	221	1	612	1198	221	1	664	1342	221	1	675	1264	221	1	275	1478	221	3	245	1505	221	0	247	1501	221	2	246	1540	221	0	266	1523	221	1	265	1441	221	1	243	1589	221	2
222	0	654	1235	222	2	562	1311	222	0	655	1181	222	1	608	1285	222	2	663	1276	222	4	256	1497	222	2	247	1510	222	2	251	1530	222	2	255	1504	222	0	247	1464	222	1	226	1513	222	4	261	1500	222	3
223	0	630	1201	223	1	644	1259	223	0	647	1116	223	2	620	1191	223	2	654	1189	223	3	256	1514	223	6	250	1445	223	1	250	1451	223	1	237	1435	223	2	238	1421	223	3	261	1436	223	0	234	1457	223	0
224	2	615	1211	224	1	635	1205	224	1	599	1102	224	0	630	1245	224	3	682	1193	224	5	239	1486	224	3	235	1449	224	2	231	1454	224	1	250	1454	224	0	235	1436	224	1	256	1424	224	2	242	1434	224	0
225	0	610	1185	225	1	601	1149	225	0	652	1087	225	0	691	1186	225	1	676	1221	225	1	217	1498	225	0	262	1480	225	0	246	1336	225	2	272	1370	225	2	256	1417	225	3	240	1478	225	2	224	1457	225	0
226	2	588	1119	226	1	573	1242	226	0	636	1116	226	0	613	1189	226	3	648	1123	226	3	233	1422	226	2	241	1467	226	4	231	1438	226	1	265	1336	226	2	252	1450	226	1	238	1348	226	2	239	1436	226	0
227	1	611	1118	227	1	576	1130	227	0	608	1104	227	1	626	1176	227	1	617	1201	227	3	238	1394	227	2	225	1431	227	0	235	1366	227	2	233	1331	227	1	249	1387	227	1	266	1433	227	1	248	1326	227	1
228	0	620	1051	228	0	589	1126	228	3	646	1060	228	5	589	1103	228	4	649	1134	228	1	204	1338	228	1	237	1387	228	2	270	1364	228	2	242	1280	228	2	214	1331	228	1	253	1451	228	1	235	1426	228	3
229	0	656	1071	229	2	585	1045	229	0	601	1046	229	1	565	1109	229	1	644	1103	229	0	218	1371	229	1	250	1376	229	1	229	1303	229	1	253	1367	229	3	250	1359	229	0	248	1239	229	0	227	1361	229	1
230	1	655	1014	230	2	595	1050	230	2	615	1037	230	2	591	1132	230	1	628	1106	230	2	229	1351	230	0	227	1192	230	0	236	1364	230	2	247	1325	230	2	237	1382	230	4	245	1310	230	1	253	1345	230	0
231	3	602	1073	231	0	608	1168	231	2	614	1050	231	1	574	1056	231	0	595	1073	231	7	232	1367	231	0	254	1319	231	0	222	1306	231	4	245	1297	231	1	219	1284	231	1	237	1306	231	2	242	1304	231	2
232	3	589	1027	232	1	580	1061	232	1	600	965	232	1	608	1057	232	2	588	1143	232	1	174	1337	232	0	262	1283	232	2	236	1246	232	2	252	1212	232	2	248	1315	232	2	221	1299	232	3	236	1241	232	0
233	1	581	1017	233	2	568	1002	233	2	615	1011	233	0	575	1084	233	1	637	1033	233	2	226	1238	233	3	254	1240	233	1	240	1192	233	2	231	1204	233	5	212	1233	233	2	254	1298	233	0	228	1243	233	1
234	4	601	1003	234	1	570	1067	234	0	521	963	234	1	550	1081	234	1	642	1013	234	3	226	1337	234	1	221	1290	234	2	213	1253	234	2	252	1266	234	0	218	1232	234	3	240	1226	234	1	222	1232	234	1
235	1	576	963	235	2	548	1031	235	1	591	975	235	0	537	990	235	0	610	1031	235	1	217	1150	235	1	216	1229	235	3	256	1256	235	0	252	1182	235	2	228	1269	235	6	231	1210	235	1	212	1232	235	2
236	0	568	986	236	1	614	962	236	2	648	918	236	0	568	1027	236	1	627	1015	236	0	222	1255	236	1	215	1219	236	1	237	1183	236	2	237	1178	236	0	237	1228	236	1	225	1251	236	1	237	1226	236	1
237	3	621	971	237	0	550	1023	237	0	608	925	237	2	641	972	237	1	578	982	237	3	212	1184	237	1	226	1219	237	2	241	1224	237	0	234	1155	237	1	220	1222	237	0	228	1218	237	0	209	1192	237	0
238	0	605	998	238	1	525	962	238	0	622	909	238	1	571	1020	238	1	598	978	238	4	194	1260	238	3	237	1229	238	1	217	1169	238	1	235	1138	238	1	209	1233	238	2	226	1092	238	1	219	1251	238	0
239	2	577	948	239	2	556	999	239	0	564	912	239	2	567	952	239	0	561	947	239	0	225	1181	239	1	247	1123	239	2	210	1157	239	2	229	1101	239	1	242	1178	239	3	237	1131	239	0	236	1150	239	0
240	2	559	882	240	2	522	907	240	2	546	914	240	1	581	967	240	0	587	922	240	0	203	1144	240	1	208	1106	240	0	240	1128	240	2	252	1122	240	3	243	1072	240	1	236	1133	240	1	222	1080	240	5
241	2	603	901	241	0	584	895	241	4	575	861	241	1	570	969	241	3	583	964	241	0	236	1117	241	1	213	1190	241	3	236	1108	241	4	220	1033	241	5	228	1198	241	2	227	1105	241	3	211	1123	241	4
242	3	541	908	242	1	560	905	242	1	598	846	242	3	555	938	242	4	569	872	242	3	194	1149	242	0	199	1091	242	3	247	1081	242	3	204	1095	242	0	243	1070	242	0	251	1160	242	0	217	1080	242	1
243	1	565	911	243	1	543	921	243	3	591	809	243	0	578	959	243	1	558	852	243	1	209	1107	243	1	210	1108	243	1	228	1092	243	2	209	1047	243	4	240	1064	243	0	219	1061	243	1	234	1071	243	1
244	1	526	934	244	1	547	933	244	2	539	830	244	2	544	902	244	1	572	825	244	0	189	1064	244	2	237	1036	244	2	224	1113	244	3	213	1036	244	2	202	1077	244	1	239	1031	244	1	233	1083	244	0
245	0	531	898	245	1	528	880	245	1	559	853	245	3	572	870	245	1	558	883	245	0	198	1116	245	1	232	991	245	2	221	1019	245	3	229	1124	245	2	212	1054	245	2	198	1000	245	3	210	1163	245	3
246	1	532	817	246	4	568	880	246	3	574	838	246	0	531	961	246	2	572	845	246	1	220	1015	246	3	202	1048	246	3	194	1030	246	2	238	1029	246	1	233	1017	246	3	212	1010	246	1	205	1028	246	2
247	1	562	817	247	3	507	834	247	0	572	793	247	1	538	837	247	4	592	838	247	3	215	1106	247	1	219	1065	247	1	182	1003	247	2	214	1057	247	2	204	1034	247	1	214	1017	247	1	189	1010	247	0
248	1	539	811	248	2	584	883	248	0	559	833	248	1	531	846	248	1	564	845	248	1	182	1045	248	1	185	1035	248	3	208	969	248	2	202	1024	248	2	197	1017	248	1	204	1024	248	3	220	1062	248	0
249	2	535	781	249	1	516	799	249	0	534	783	249	1	542	849	249	2	590	851	249	1	200	1032	249	2	242	951	249	0	190	993	249	1	229	974	249	1	187	970	249	0	237	959	249	0	206	1002	249	1
250	0	502	741	250	2	497	807	250	2	540	768	250	1	561	832	250	0	579	763	250	2	217	1006	250	1	201	968	250	3	225	984	250	3	228	998	250	1	214	999	250	1	210	932	250	0	209	991	250	1
251	1	523	815	251	1	525	778	251	0	511	712	251	1	519	790	251	1	524	782	251	1	200	1035	251	1	218	1022	251	2	191	929	251	1	210	988	251	2	207	999	251	1	217	971	251	0	233	1031	251	2
252	1	531	752	252	2	529	746	252	2	538	690	252	1	560	844	252	0	605	795	252	1	207	968	252	1	218	969	252	2	230	865	252	4	203	933	252	4	217	942	252	2	206	922	252	1	203	933	252	2
253	1	501	795	253	2	505	741	253	0	559	734	253	1	517	793	253	2	543	772	253	0	221	936	253	3	229	917	253	1	203	881	253	1	203	921	253	1	224	937	253	3	216	896	253	2	196	973	253	0
254	2	524	742	254	0	520	770	254	0	560	729	254	2	522	774	254	0	538	757	254	1	185	967	254	1	206	989	254	4	177	930	254	2	213	934	254	0	194	906	254	3	196	907	254	3	188	1041	254	3
255	2	515	723	255	3	476	734	255	2	499	727	255	1	526	776	255	3	505	725	255	3	204	969	255	1	192	920	255	1	205	886	255	2	198	886	255	2	206	954	255	1	217	903	255	1	199	914	255	1
256	1	508	683	256	0	456	738	256	0	522	697	256	2	499	761	256	0	555	728	256	2	202	945	256	0	208	884	256	6	216	890	256	1	241	877	256	2	230	905	256	0	216	879	256	1	218	908	256	2
257	1	547	721	257	3	513	745	257	3	511	679	257	1	522	775	257	1	554	781	257	1	186	946	257	0	206	985	257	2	205	877	257	1	189	887	257	0	212	896	257	2	190	845	257	3	202	896	257	1
258	0	508	686	258	1	498	702	258	2	516	658	258	1	517	756	258	0	537	659	258	3	203	915	258	0	208	865	258	0	187	891	258	2	183	816	258	0	208	911	258	2	209	891	258	0	214	951	258	2
259	0	526	685	259	3	484	692	259	0	512	674	259	2	475	748	259	3	484	716	259	0	180	884	259	0	186	818	259	1	210	860	259	1	212	866	259	2	221	864	259	1	188	865	259	2	177	850	259	1
260	1	487	727	260	4	489	729	260	0	482	640	260	2	477	679	260	3	495	740	260	3	186	905	260	1	209	895	260	0	178	844	260	1	214	824	260	1	197	857	260	2	201	871	260	0	217	845	260	1
261	2	515	671	261	4	476	654	261	0	514	656	261	1	464	682	261	2	522	647	261	2	180	857	261	2	201	807	261	1	188	802	261	1	207	859	261	0	214	869	261	0	206	842	261	0	198	853	261	0
262	2	502	684	262	3	525	653	262	0	495	618	262	1	480	686	262	3	508	649	262	1	190	867	262	0	195	837	262	2	199	849	262	2	212	802	262	0	213	920	262	2	200	825	262	1	203	781	262	3
263	2	517	645	263	1	470	706	263	2	499	632	263	2	492	695	263	1	487	709	263	1	181	836	263	1	189	809	263	2	196	827	263	3	201	814	263	4	207	863	263	2	182	821	263	0	227	860	263	2
264	2	482	641	264	1	501	671	264	1	537	635	264	3	485	710	264	2	540	620	264	1	186	849	264	1	199	852	264	0	184	765	264	3	225	765	264	1	194	798	264	1	197	792	264	2	197	852	264	2
265	1	475	658	265	2	450	660	265	1	478	589	265	1	469	662	265	2	484	634	265	0	187	810	265	0	187	841	265	1	180	806	265	0	204	775	265	0	186	789	265	0	167	810	265	2	187	797	265	2
266	2	467	587	266	2	446	616	266	0	519	634	266	2	503	658	266	0	503	603	266	0	178	796	266	0	181	787	266	2	210	758	266	4	179	762	266	0	195	720	266	2	190	718	266	1	171	816	266	3
267	0	459	592	267	0	459	656	267	2	501	586	267	1	485	678	267	3	529	596	267	2	198	764	267	1	176	795	267	2	195	743	267	2	207	774	267	5	205	745	267	2	201	739	267	0	178	781	267	0
268	2	488	577	268	2	469	686	268	1	460	527	268	3	494	616	268	1	451	595	268	1	179	765	268	3	194	726	268	0	186	748	268	2	170	751	268	0	190	757	268	0	176	715	268	2	208	786	268	1
269	1	467	591	269	0	436	655	269	3	465	594	269	0	452	663	269	3	525	614	269	3	176	732	269	1	191	765	269	2	183	765	269	2	176	750	269	1	169	760	269	1	190	739	269	1	183	769	269	0
270	0	474	593	270	6	472	628	270	3	470	508	270	4	461	580	270	2	497	622	270	1	162	775	270	1	195	708	270	0	199	658	270	0	200	710	270	6	181	736	270	3	193	714	270	1	182	748	270	2
271	0	451	553	271	1	464	578	271	3	460	498	271	1	514	616	271	1	494	584	271	1	165	741	271	0	176	761	271	1	184	719	271	0	177	734	271	2	203	694	271	1	169	740	271	2	197	744	271	2
272	3	427	590	272	0	435	609	272	3	470	506	272	3	429	605	272	2	511	561	272	2	183	718	272	1	174	791	272	0	204	745	272	2	213	732	272	1	198	715	272	0	206	697	272	0	166	744	272	2
273	4	444	579	273	2	411	574	273	0	471	540	273	1	460	607	273	1	467	538	273	3	186	712	273	1	179	684	273	2	187	709	273	0	160	709	273	2	192	689	273	1	161	687	273	2	193	728	273	0
274	2	474	557	274	1	477	585	274	7	443	589	274	3	438	623	274	0	455	536	274	1	188	696	274	1	175	734	274	0	165	715	274	3	183	711	274	1	190	729	274	3	184	661	274	1	210	745	274	2
275	0	464	504	275	2	438	595	275	2	423	550	275	0	435	560	275	0	485	552	275	1	180	725	275	0	186	658	275	0	181	688	275	2	179	662	275	1	187	667	275	1	196	663	275	1	189	758	275	1
276	1	454	569	276	4	467	521	276	0	423	543	276	3	413	562	276	2	454	562	276	0	196	710	276	2	191	716	276	1	169	755	276	2	207	638	276	2	179	708	276	2	186	654	276	2	206	664	276	1
277	0	420	524	277	2	444	535	277	2	460	524	277	3	433	591	277	0	490	517	277	2	173	642	277	3	182	660	277	0	182	697	277	4	170	674	277	2	183	621	277	1	167	637	277	0	153	716	277	0
278	1	408	523	278	1	449	594	278	1	484	508	278	2	456	590	278	1	429	548	278	0	175	674	278	2	186	664	278	1	163	655	278	1	174	673	278	2	174	669	278	2	193	684	278	0	156	735	278	1
279	3	457	517	279	0	524	587	279	1	460	493	279	5	442	558	279	1	506	554	279	2	138	638	279	1	180	685	279	0	164	637	279	0	204	678	279	4	169	656	279	2	173	633	279	1	189	679	279	1
280	0	466	500	280	2	483	509	280	0	489	519	280	2	455	530	280	1	467	493	280	3	169	646	280	1	164	575	280	3	172	654	280	2	183	610	280	1	158	621	280	0	174	650	280	1	165	684	280	0
281	1	470	501	281	4	414	522	281	4	474	502	281	2	443	510	281	1	489	513	281	3	153	627	281	1	184	621	281	3	176	675	281	1	174	617	281	1	210	663	281	3	204	654	281	1	202	666	281	2
282	3	428	518	282	0	404	558	282	1	449	456	282	0	438	540	282	0	467	483	282	6	179	642	282	0	177	639	282	3	178	571	282	3	153	643	282	1	180	664	282	2	169	657	282	1	181	671	282	2
283	2	412	520	283	1	470	519	283	1	406	468	283	2	442	467	283	3	408	486	283	4	162	654	283	1	192	639	283	4	170	673	283	3	162	653	283	1	172	585	283	0	175	620	283	1	174	629	283	0
284	2	434	540	284	2	414	453	284	2	449	456	284	0	424	502	284	0	460	487	284	3	186	636	284	2	165	602	284	0	186	578	284	1	171	582	284	2	150	610	284	0	187	564	284	1	195	621	284	0
285	1	418	453	285	0	395	491	285	1	403	468	285	1	400	466	285	5	446	452	285	0	154	617	285	1	186	621	285	1	150	574	285	1	163	597	285	2	171	616	285	2	167	626	285	1	160	585	285	2
286	0	420	461	286	1	398	480	286	1	459	483	286	1	434	474	286	1	438	503	286	1	157	599	286	1	173	566	286	1	156	599	286	0	167	603	286	1	171	571	286	0	138	573	286	4	174	590	286	1
287	1	445	482	287	1	397	483	287	2	417	412	287	1	467	495	287	2	485	448	287	2	160	595	287	3	162	568	287	2	174	608	287	1	171	578	287	0	194	642	287	1	159	620	287	0	158	571	287	1
288	4	434	454	288	2	406	463	288	2	408	434	288	1	398	458	288	2	449	473	288	0	148	581	288	0	180	596	288	1	173	603	288	2	183	553	288	1	161	549	288	4	172	535	288	1	175	555	288	2
289	2	430	430	289	2	402	463	289	1	413	449	289	0	411	480	289	2	405	465	289	1	146	551	289	2	174	540	289	1	149	563	289	8	158	563	289	0	170	587	289	1	150	593	289	0	193	604	289	3
290	1	403	435	290	1	417	475	290	1	414	402	290	1	375	482	290	1	447	477	290	3	156	564	290	2	179	537	290	1	191	543	290	5	163	538	290	2	193	559	290	1	163	549	290	2	166	533	290	1
291	2	393	427	291	0	395	453	291	1	448	442	291	1	467	480	291	2	406	463	291	1	169	570	291	2	164	578	291	1	158	575	291	2	162	528	291	2	181	591	291	0	183	572	291	5	163	547	291	1
292	2	422	470	292	4	417	411	292	3	415	400	292	2	425	456	292	0	427	472	292	2	154	586	292	3	173	518	292	2	164	531	292	2	162	552	292	2	170	574	292	2	161	569	292	2	161	567	292	0
293	0	376	429	293	0	388	441	293	2	423	386	293	3	368	447	293	1	426	419	293	3	146	542	293	0	166	517	293	0	176	537	293	3	168	556	293	4	167	560	293	1	165	506	293	1	144	584	293	1
294	2	425	454	294	4	383	459	294	1	390	406	294	1	413	404	294	3	454	436	294	3	146	522	294	1	150	558	294	4	161	532	294	1	158	503	294	2	169	490	294	1	154	504	294	2	137	534	294	1
295	0	406	413	295	1	364	456	295	1	408	404	295	1	419	425	295	1	402	434	295	0	158	519	295	2	170	534	295	1	183	480	295	1	180	530	295	2	164	544	295	2	158	530	295	3	174	558	295	1
296	4	375	412	296	2	400	407	296	1	411	401	296	1	404	433	296	2	442	408	296	1	172	533	296	1	168	513	296	2	155	524	296	0	180	566	296	1	173	527	296	3	163	511	296	3	162	482	296	1
297	1	394	383	297	2	376	380	297	1	400	430	297	2	398	406	297	1	418	412	297	2	170	539	297	1	161	503	297	1	166	503	297	4	170	542	297	2	154	517	297	0	155	515	297	0	172	553	297	0
298	1	395	388	298	0	379	437	298	1	397	382	298	0	390	435	298	3	406	408	298	1	136	542	298	0	180	481	298	0	182	511	298	2	189	485	298	1	180	534	298	1	178	535	298	1	166	506	298	1
299	1	421	414	299	1	405	401	299	2	414	379	299	4	441	434	299	0	341	406	299	1	172	549	299	3	158	497	299	1	150	512	299	2	164	490	299	1	173	545	299	2	187	483	299	2	147	517	299	0
300	3	402	376	300	1	373	414	300	0	386	376	300	1	401	411	300	0	433	417	300	1	167	519	300	0	169	488	300	0	184	491	300	1	134	530	300	5	148	527	300	2	154	511	300	0	147	477	300	0
301	2	390	375	301	2	390	373	301	3	405	359	301	3	382	407	301	0	387	374	301	1	140	539	301	0	155	488	301	0	139	505	301	2	142	456	301	3	142	482	301	2	132	491	301	1	142	508	301	2
302	2	376	379	302	2	380	407	302	2	400	379	302	2	387	406	302	2	382	399	302	2	155	448	302	1	153	459	302	1	162	495	302	3	165	454	302	1	161	504	302	1	153	524	302	2	154	453	302	0
303	2	386	399	303	3	353	355	303	2	374	351	303	2	368	400	303	1	403	389	303	0	148	456	303	1	140	467	303	1	159	488	303	2	131	472	303	3	158	509	303	1	164	491	303	1	160	504	303	0
304	1	369	386	304	0	353	412	304	1	373	372	304	0	344	391	304	1	402	372	304	3	156	464	304	0	170	473	304	0	169	477	304	5	143	431	304	3	152	482	304	2	150	498	304	1	166	478	304	2
305	1	370	343	305	4	359	388	305	1	363	360	305	2	396	392	305	1	400	378	305	3	125	460	305	2	148	491	305	0	146	452	305	1	185	418	305	2	141	451	305	2	164	472	305	2	170	475	305	3
306	3	367	350	306	1	374	389	306	0	451	356	306	1	370	367	306	3	409	348	306	2	146	486	306	4	161	446	306	2	159	458	306	0	149	456	306	3	162	483	306	0	136	472	306	3	160	453	306	0
307	0	384	367	307	1	347	391	307	0	400	342	307	1	354	401	307	1	397	338	307	1	169	485	307	0	164	464	307	1	155	456	307	1	161	453	307	1	149	447	307	1	146	455	307	2	157	471	307	0
308	3	403	342	308	2	362	334	308	4	365	323	308	0	383	379	308	0	407	374	308	3	143	479	308	0	138	435	308	1	156	441	308	2	143	421	308	3	149	421	308	0	160	471	308	1	162	505	308	1
309	2	371	341	309	3	360	358	309	2	410	351	309	2	352	335	309	0	382	362	309	2	133	466	309	0	159	444	309	0	141	433	309	3	141	441	309	0	136	449	309	2	141	469	309	0	127	434	309	1
310	0	387	346	310	3	354	346	310	2	373	291	310	1	343	345	310	0	394	376	310	0	146	442	310	4	132	448	310	1	158	446	310	1	131	442	310	1	126	444	310	1	145	435	310	3	127	448	310	1
311	1	365	352	311	0	334	347	311	0	389	302	311	1	351	346	311	6	399	340	311	1	126	467	311	1	140	413	311	1	153	428	311	2	142	422	311	2	144	417	311	1	133	409	311	2	135	447	311	2
312	1	383	314	312	3	374	304	312	3	382	359	312	1	365	344	312	0	366	363	312	1	135	445	312	1	125	441	312	2	145	397	312	1	142	412	312	2	163	444	312	0	153	439	312	1	138	443	312	2
313	5	341	338	313	2	326	338	313	0	369	320	313	3	366	362	313	2	356	354	313	1	155	428	313	1	143	426	313	0	145	431	313	3	147	423	313	1	143	419	313	2	141	402	313	1	138	446	313	3
314	2	378	344	314	1	307	325	314	2	360	306	314	0	376	344	314	2	388	316	314	1	152	378	314	1	143	409	314	1	131	392	314	3	145	426	314	1	140	415	314	2	160	424	314	0	150	444	314	0
315	0	346	334	315	3	361	306	315	0	377	303	315	1	335	342	315	1	378	346	315	2	138	394	315	2	140	395	315	4	137	379	315	0	172	402	315	3	138	396	315	1	176	384	315	0	136	405	315	1
316	5	363	311	316	1	363	353	316	2	320	301	316	1	342	340	316	1	375	317	316	1	136	418	316	0	150	391	316	1	147	407	316	3	157	431	316	0	135	430	316	0	139	408	316	1	147	427	316	3
317	4	332	354	317	1	333	343	317	2	380	282	317	4	345	335	317	1	369	350	317	0	127	377	317	1	145	407	317	0	127	396	317	1	148	400	317	2	123	410	317	0	171	407	317	2	151	436	317	1
318	2	380	325	318	0	338	325	318	2	387	325	318	1	375	321	318	2	398	322	318	0	120	383	318	0	131	394	318	1	154	379	318	4	149	386	318	1	136	421	318	1	149	374	318	5	137	419	318	1
319	1	321	328	319	2	346	312	319	2	364	277	319	0	312	313	319	0	357	338	319	3	138	402	319	1	150	383	319	1	154	389	319	0	151	383	319	1	143	391	319	2	119	373	319	0	144	419	319	2
320	2	355	301	320	2	369	299	320	1	388	278	320	1	356	310	320	2	352	321	320	0	131	391	320	4	128	368	320	1	136	384	320	5	144	372	320	4	128	425	320	1	132	413	320	1	144	422	320	0
321	2	371	256	321	0	336	304	321	1	330	294	321	0	350	321	321	1	356	268	321	1	153	402	321	1	154	367	321	2	129	382	321	3	168	378	321	1	141	403	321	2	133	358	321	1	127	395	321	1
322	1	353	300	322	3	301	315	322	1	343	266	322	1	325	334	322	1	354	308	322	1	163	359	322	3	143	393	322	5	140	336	322	0	136	362	322	4	140	405	322	3	137	399	322	2	141	411	322	3
323	0	354	336	323	6	331	317	323	3	337	276	323	1	350	276	323	0	347	356	323	3	141	402	323	3	142	360	323	0	162	376	323	2	134	369	323	0	131	397	323	1	155	366	323	1	146	415	323	0
324	2	339	281	324	1	317	327	324	1	326	296	324	2	348	302	324	1	364	282	324	4	125	406	324	0	142	357	324	1	145	345	324	1	143	353	324	2	145	387	324	0	131	348	324	2	133	367	324	1
325	0	345	270	325	2	336	259	325	2	343	284	325	3	342	294	325	2	351	288	325	2	121	355	325	1	120	363	325	2	152	373	325	5	133	394	325	4	126	371	325	0	147	367	325	2	138	396	325	0
326	4	311	279	326	3	325	305	326	0	346	261	326	1	337	281	326	2	333	297	326	3	122	358	326	3	150	393	326	1	138	344	326	2	140	367	326	0	136	376	326	1	114	348	326	1	123	402	326	0
327	2	317	315	327	0	289	288	327	4	332	264	327	3	317	293	327	1	348	292	327	1	134	362	327	2	126	356	327	1	133	375	327	2	123	389	327	3	132	369	327	2	150	375	327	1	124	353	327	3
328	2	329	248	328	3	299	319	328	3	324	265	328	1	331	285	328	3	344	279	328	2	134	340	328	0	141	359	328	0	135	307	328	3	149	377	328	1	134	405	328	1	144	369	328	2	134	337	328	3
329	2	343	299	329	3	344	325	329	2	346	241	329	6	306	269	329	0	339	275	329	2	126	381	329	0	131	362	329	0	145	340	329	0	132	375	329	0	137	364	329	1	136	327	329	0	142	358	329	1
330	0	319	276	330	0	367	298	330	0	359	283	330	1	302	286	330	3	337	254	330	0	115	343	330	1	153	338	330	0	133	324	330	1	138	337	330	1	133	362	330	3	135	344	330	2	129	356	330	1
331	1	346	265	331	1	343	293	331	2	357	240	331	0	347	280	331	1	361	295	331	2	130	369	331	3	128	335	331	2	135	329	331	2	122	339	331	1	140	360	331	1	144	371	331	0	136	348	331	1
332	0	350	267	332	2	341	271	332	0	309	243	332	1	352	321	332	0	332	315	332	1	141	338	332	1	159	319	332	0	129	346	332	0	123	329	332	2	133	328	332	0	117	318	332	2	146	350	332	2
333	1	342	241	333	1	298	238	333	1	318	247	333	2	313	291	333	4	310	288	333	1	140	348	333	1	114	310	333	0	120	321	333	2	132	319	333	0	118	377	333	1	158	307	333	1	134	302	333	0
334	0	329	233	334	2	301	293	334	5	309	247	334	1	311	282	334	0	335	250	334	2	121	340	334	0	128	380	334	1	131	285	334	3	114	325	334	1	120	323	334	2	125	310	334	3	134	360	334	2
335	1	322	286	335	2	303	247	335	1	348	268	335	0	307	254	335	2	309	260	335	1	132	312	335	1	141	321	335	1	138	309	335	4	115	308	335	2	122	332	335	1	131	307	335	1	136	317	335	1
336	1	280	246	336	2	305	279	336	4	303	246	336	2	308	253	336	1	343	238	336	2	134	308	336	0	136	363	336	3	114	312	336	2	109	316	336	1	144	292	336	0	135	314	336	3	125	375	336	4
337	2	324	270	337	2	308	248	337	2	331	253	337	2	295	278	337	3	329	255	337	1	132	294	337	2	121	323	337	2	121	330	337	1	138	309	337	2	135	318	337	4	109	334	337	0	138	340	337	6
338	0	304	229	338	0	273	251	338	0	316	239	338	1	316	302	338	1	359	245	338	2	118	330	338	0	121	325	338	0	120	301	338	0	133	312	338	0	126	301	338	0	144	316	338	0	133	312	338	1
339	1	311	251	339	0	272	297	339	2	333	211	339	2	304	263	339	1	362	263	339	1	132	320	339	2	133	333	339	1	135	321	339	2	132	259	339	2	144	329	339	3	124	309	339	1	138	321	339	0
340	1	307	243	340	0	317	247	340	1	273	224	340	1	307	256	340	1	346	214	340	2	126	324	340	2	118	315	340	4	120	301	340	0	144	312	340	1	133	311	340	2	118	316	340	2	134	346	340	1
341	1	345	240	341	1	298	249	341	3	296	218	341	1	329	246	341	1	325	238	341	2	116	282	341	4	119	307	341	0	134	302	341	2	132	300	341	0	125	324	341	2	113	290	341	1	126	316	341	2
342	1	328	249	342	0	286	264	342	0	299	250	342	3	282	270	342	1	320	246	342	2	113	299	342	2	122	287	342	2	124	315	342	2	138	292	342	1	130	304	342	0	139	318	342	1	112	329	342	0
343	3	300	265	343	0	321	247	343	0	287	227	343	1	304	240	343	1	312	253	343	1	119	285	343	0	146	298	343	1	118	252	343	1	117	299	343	1	122	299	343	1	149	318	343	1	120	306	343	0
344	4	301	260	344	0	290	271	344	0	300	239	344	1	308	254	344	3	299	249	344	0	111	316	344	0	141	317	344	0	124	304	344	2	117	304	344	0	129	296	344	1	128	326	344	2	111	283	344	2
345	0	301	237	345	4	315	269	345	0	329	222	345	2	302	230	345	3	300	216	345	2	112	304	345	4	123	282	345	1	118	303	345	2	139	315	345	2	147	277	345	1	118	286	345	3	114	312	345	1
346	4	282	231	346	6	314	253	346	2	274	217	346	1	281	235	346	0	302	246	346	2	109	296	346	4	120	311	346	2	112	263	346	1	133	273	346	0	137	275	346	5	127	307	346	1	132	298	346	1
347	1	300	221	347	1	276	251	347	2	308	232	347	1	303	257	347	3	330	234	347	3	122	329	347	2	130	287	347	1	115	290	347	2	133	297	347	2	122	289	347	1	121	294	347	0	107	321	347	0
348	0	287	220	348	2	262	222	348	1	296	208	348	0	270	237	348	2	304	230	348	0	111	327	348	3	119	277	348	2	108	285	348	2	137	246	348	1	127	278	348	1	138	308	348	2	112	298	348	1
349	1	278	242	349	1	255	251	349	1	293	208	349	1	309	239	349	3	306	227	349	3	124	311	349	2	126	254	349	1	126	265	349	1	122	244	349	2	105	267	349	2	102	306	349	2	110	307	349	0
350	2	286	208	350	0	296	198	350	0	310	214	350	1	298	204	350	2	315	226	350	2	131	278	350	4	125	232	350	0	113	257	350	2	138	275	350	0	126	270	350	2	121	291	350	1	146	296	350	1
351	1	301	201	351	1	268	207	351	2	269	206	351	1	305	228	351	1	310	232	351	2	115	280	351	0	132	293	351	2	146	257	351	2	110	254	351	1	119	329	351	2	121	262	351	0	117	304	351	1
352	0	268	210	352	2	301	199	352	0	313	226	352	1	286	214	352	1	302	206	352	0	100	258	352	0	122	267	352	0	108	254	352	0	132	283	352	2	119	260	352	2	105	241	352	0	121	314	352	1
353	0	294	205	353	3	280	225	353	3	277	196	353	1	281	211	353	3	283	217	353	1	110	295	353	2	127	278	353	1	111	251	353	3	105	254	353	2	129	256	353	1	129	280	353	2	130	283	353	2
354	1	280	197	354	0	278	227	354	1	314	207	354	2	276	201	354	2	321	210	354	0	103	292	354	1	102	254	354	1	122	274	354	3	119	273	354	0	106	259	354	3	129	246	354	2	127	292	354	0
355	2	284	215	355	1	297	239	355	1	266	173	355	0	309	202	355	2	304	190	355	4	102	239	355	1	115	265	355	2	122	255	355	0	141	269	355	3	125	253	355	1	93	277	355	0	112	236	355	1
356	1	269	194	356	2	278	226	356	2	284	192	356	2	280	192	356	1	302	211	356	1	116	249	356	1	124	225	356	3	114	249	356	3	131	246	356	1	128	257	356	1	123	270	356	2	123	280	356	1
357	0	282	194	357	1	258	199	357	0	308	166	357	4	274	218	357	1	289	222	357	3	113	240	357	0	127	249	357	1	95	265	357	1	116	227	357	4	120	287	357	2	127	265	357	1	134	268	357	1
358	1	276	229	358	0	255	204	358	4	256	215	358	2	277	204	358	4	271	183	358	3	140	241	358	1	126	246	358	3	118	263	358	1	115	264	358	2	118	232	358	0	111	273	358	1	118	285	358	2
359	0	289	191	359	1	273	214	359	1	298	199	359	3	231	225	359	7	311	183	359	1	107	277	359	0	97	280	359	0	118	251	359	3	123	247	359	4	121	259	359	1	124	263	359	2	134	255	359	1
360	3	281	184	360	2	283	218	360	2	294	185	360	1	271	194	360	0	277	194	360	0	101	260	360	0	131	268	360	0	118	252	360	0	116	249	360	3	117	237	360	1	128	242	360	0	128	250	360	3
361	3	256	203	361	0	272	197	361	0	268	194	361	1	290	215	361	0	257	182	361	1	123	267	361	1	108	274	361	1	108	208	361	1	123	240	361	1	103	246	361	0	107	224	361	1	111	244	361	3
362	0	277	188	362	1	256	205	362	4	280	193	362	2	267	218	362	2	245	192	362	1	107	240	362	2	127	283	362	1	120	275	362	3	128	224	362	2	107	241	362	0	101	244	362	4	115	250	362	1
363	0	268	174	363	1	270	183	363	2	274	179	363	3	250	180	363	5	261	173	363	2	105	256	363	1	104	229	363	0	124	214	363	0	129	252	363	0	116	245	363	3	116	234	363	0	116	214	363	2
364	3	291	185	364	2	258	174	364	0	287	180	364	0	277	208	364	0	279	203	364	1	97	256	364	0	103	236	364	1	113	236	364	1	138	225	364	0	113	265	364	0	106	232	364	1	129	259	364	1
365	0	250	194	365	2	255	191	365	0	275	209	365	0	272	203	365	3	287	192	365	3	92	245	365	1	91	209	365	2	112	237	365	2	137	230	365	3	101	250	365	0	118	211	365	1	116	229	365	2
366	2	276	185	366	0	242	205	366	1	254	167	366	3	268	173	366	0	277	194	366	5	98	220	366	3	123	230	366	2	98	232	366	1	119	242	366	1	107	236	366	1	114	214	366	1	130	271	366	1
367	0	278	190	367	3	222	207	367	3	272	204	367	0	240	173	367	0	270	193	367	0	114	234	367	0	123	225	367	0	112	214	367	3	129	227	367	0	107	237	367	3	115	257	367	1	103	242	367	2
368	1	275	210	368	3	236	191	368	1	263	179	368	0	268	190	368	4	225	181	368	1	105	234	368	0	115	226	368	0	98	221	368	2	115	250	368	2	121	262	368	3	138	211	368	0	106	256	368	1
369	0	277	166	369	2	259	154	369	0	272	185	369	2	256	219	369	0	277	181	369	0	102	223	369	1	114	211	369	2	125	218	369	1	123	225	369	1	111	235	369	3	113	232	369	4	100	260	369	1
370	3	297	182	370	4	255	184	370	0	246	137	370	3	272	176	370	2	247	182	370	1	97	239	370	0	127	257	370	1	99	235	370	0	105	206	370	1	119	235	370	1	114	236	370	0	120	227	370	4
371	3	238	175	371	0	250	165	371	1	265	174	371	2	236	187	371	1	274	184	371	1	119	205	371	2	102	218	371	2	114	225	371	3	130	213	371	2	118	222	371	2	120	213	371	1	97	221	371	0
372	2	259	172	372	0	255	170	372	0	278	170	372	0	281	195	372	1	271	170	372	1	91	230	372	3	95	225	372	1	98	236	372	1	102	206	372	6	100	255	372	1	116	221	372	1	121	208	372	1
373	1	234	182	373	0	234	183	373	5	253	164	373	2	291	180	373	1	245	177	373	2	122	239	373	0	91	238	373	3	104	201	373	3	112	208	373	2	106	223	373	0	116	229	373	2	117	251	373	0
374	1	251	179	374	0	223	206	374	0	248	175	374	0	228	178	374	2	277	217	374	1	107	235	374	0	109	230	374	0	101	220	374	2	113	197	374	3	125	223	374	1	100	240	374	1	105	224	374	4
375	1	274	176	375	2	206	156	375	0	266	166	375	1	251	171	375	2	286	197	375	0	90	205	375	2	105	213	375	3	109	234	375	2	115	215	375	3	108	230	375	0	143	221	375	3	118	250	375	1
376	0	273	186	376	2	236	200	376	2	261	174	376	0	226	184	376	1	271	177	376	1	94	240	376	1	111	206	376	3	111	222	376	1	111	186	376	2	91	190	376	3	116	222	376	1	98	221	376	1
377	0	241	164	377	1	236	195	377	2	256	148	377	0	243	183	377	0	246	140	377	0	103	216	377	0	107	226	377	3	101	229	377	1	118	193	377	2	103	220	377	0	104	190	377	1	103	227	377	1
378	1	249	191	378	1	245	155	378	1	249	178	378	3	222	190	378	1	241	186	378	2	106	202	378	1	114	205	378	0	99	201	378	0	111	194	378	1	114	193	378	1	113	212	378	0	111	216	378	0
379	0	246	187	379	1	245	175	379	1	214	173	379	1	250	186	379	0	254	196	379	3	115	222	379	1	126	252	379	0	104	222	379	0	103	216	379	3	113	218	379	0	119	237	379	1	98	197	379	1
380	2	255	159	380	0	216	167	380	0	215	174	380	4	249	160	380	2	255	147	380	0	85	216	380	1	110	205	380	2	83	207	380	3	117	198	380	2	105	217	380	2	107	216	380	0	110	230	380	2
381	1	246	187	381	2	229	164	381	3	254	156	381	2	213	147	381	1	276	177	381	4	91	220	381	2	96	188	381	1	106	182	381	5	102	200	381	2	107	213	381	1	112	199	381	1	110	206	381	0
382	1	251	150	382	1	209	170	382	1	257	164	382	0	240	169	382	0	274	151	382	1	95	189	382	1	108	191	382	2	116	205	382	4	94	213	382	5	92	198	382	2	89	208	382	2	87	225	382	1
383	0	245	185	383	1	237	167	383	1	234	147	383	1	243	171	383	1	245	165	383	1	91	193	383	0	97	190	383	0	100	167	383	0	106	190	383	0	112	208	383	1	116	190	383	1	100	195	383	2
384	1	220	160	384	1	215	158	384	0	250	156	384	1	234	189	384	5	255	147	384	1	91	190	384	2	100	208	384	0	101	187	384	1	104	197	384	1	103	210	384	0	108	180	384	1	100	202	384	1
385	0	253	173	385	1	227	180	385	1	279	157	385	0	245	156	385	0	241	156	385	3	91	187	385	0	86	200	385	3	78	204	385	1	115	187	385	1	105	201	385	0	93	205	385	1	107	202	385	2
386	1	230	170	386	2	244	182	386	1	238	150	386	0	239	158	386	2	253	160	386	2	95	202	386	2	107	193	386	1	103	212	386	0	105	220	386	0	73	190	386	1	102	216	386	2	113	233	386	0
387	1	222	162	387	3	220	155	387	1	222	151	387	3	220	180	387	1	224	165	387	3	105	177	387	0	110	177	387	1	101	204	387	1	126	226	387	1	94	199	387	3	111	215	387	2	103	210	387	0
388	1	220	144	388	1	245	161	388	1	274	160	388	3	223	164	388	5	250	150	388	4	112	191	388	1	85	176	388	3	84	199	388	3	96	197	388	3	91	201	388	0	99	186	388	3	123	225	388	2
389	1	225	145	389	0	258	157	389	1	245	162	389	2	245	169	389	2	251	153	389	4	95	213	389	1	93	192	389	2	111	188	389	3	111	168	389	1	92	213	389	0	103	196	389	0	82	206	389	3
390	4	230	152	390	3	228	190	390	1	245	148	390	2	233	163	390	1	254	181	390	2	84	202	390	0	100	199	390	1	98	203	390	0	111	186	390	4	88	178	390	3	116	161	390	0	91	207	390	1
391	2	231	154	391	0	222	166	391	1	253	133	391	1	211	171	391	1	241	180	391	1	84	203	391	1	111	181	391	1	88	178	391	2	102	173	391	2	108	208	391	4	118	204	391	1	92	191	391	1
392	1	239	160	392	0	217	148	392	0	221	152	392	2	207	155	392	1	244	134	392	0	76	205	392	1	98	177	392	1	108	214	392	1	95	196	392	3	98	194	392	0	126	163	392	0	87	176	392	1
393	1	239	126	393	1	240	181	393	1	235	153	393	2	213	142	393	0	230	149	393	1	95	197	393	1	99	182	393	0	97	203	393	1	83	192	393	3	100	206	393	2	107	213	393	1	88	207	393	3
394	1	244	154	394	0	237	162	394	1	259	136	394	0	204	128	394	5	261	136	394	1	78	197	394	2	96	175	394	0	95	174	394	1	101	187	394	0	105	225	394	2	100	164	394	2	100	213	394	3
395	1	239	141	395	2	205	149	395	2	260	133	395	3	218	159	395	0	247	153	395	2	101	170	395	2	110	185	395	3	109	168	395	1	100	179	395	2	90	166	395	2	110	200	395	2	101	201	395	2
396	0	231	143	396	1	218	151	396	0	222	111	396	1	220	146	396	0	216	142	396	3	94	162	396	1	97	191	396	2	108	176	396	3	96	184	396	1	98	168	396	1	104	195	396	1	101	211	396	2
397	4	230	126	397	1	182	145	397	1	263	111	397	2	248	155	397	1	239	155	397	4	101	187	397	4	86	169	397	0	95	187	397	4	92	185	397	1	104	174	397	4	96	180	397	0	97	191	397	1
398	1	231	146	398	1	228	152	398	0	232	122	398	0	209	131	398	2	234	168	398	3	89	195	398	2	93	194	398	1	92	186	398	1	107	177	398	3	90	185	398	1	94	178	398	1	94	184	398	3
399	4	221	177	399	2	215	150	399	2	230	138	399	1	214	158	399	0	245	148	399	1	93	173	399	1	94	184	399	2	88	175	399	4	95	184	399	0	96	185	399	2	104	183	399	5	95	203	399	1
400	1	196	143	400	1	220	154	400	1	226	133	400	0	232	166	400	2	230	140	400	4	94	182	400	0	93	166	400	0	98	167	400	1	91	175	400	1	99	162	400	1	99	174	400	0	100	202	400	0
401	2	184	121	401	0	212	148	401	2	195	128	401	1	231	177	401	0	225	152	401	1	84	196	401	0	98	160	401	2	97	180	401	0	112	185	401	0	108	187	401	1	103	163	401	1	106	193	401	1
402	2	192	142	402	2	196	165	402	1	207	142	402	0	231	146	402	2	233	147	402	0	84	166	402	0	98	173	402	1	100	157	402	2	110	174	402	4	83	165	402	1	116	203	402	3	85	197	402	2
403	2	210	134	403	2	206	145	403	0	225	139	403	0	181	144	403	1	216	141	403	1	96	204	403	1	110	179	403	0	76	176	403	4	96	170	403	3	95	169	403	0	96	190	403	4	93	183	403	2
404	2	227	134	404	0	216	140	404	0	201	127	404	3	220	153	404	1	225	152	404	1	71	155	404	3	84	160	404	1	99	169	404	2	112	173	404	1	103	157	404	3	87	181	404	1	92	156	404	0
405	0	210	154	405	1	205	121	405	0	224	142	405	2	219	148	405	3	199	139	405	1	89	161	405	1	80	142	405	1	82	165	405	2	105	184	405	4	75	154	405	0	97	190	405	2	91	191	405	3
406	0	217	140	406	2	210	146	406	0	201	136	406	1	206	156	406	1	234	140	406	0	65	159	406	1	96	162	406	1	94	183	406	2	90	169	406	2	84	169	406	1	94	174	406	1	91	175	406	0
407	4	198	118	407	1	195	142	407	0	197	117	407	0	221	142	407	1	213	143	407	1	84	178	407	1	96	174	407	2	67	170	407	1	93	174	407	1	72	162	407	4	83	191	407	1	77	171	407	0
408	5	205	118	408	2	232	153	408	2	217	135	408	1	195	140	408	1	235	125	408	0	99	167	408	1	89	176	408	0	103	175	408	1	76	171	408	1	107	163	408	1	103	175	408	1	76	178	408	0
409	2	207	124	409	0	165	155	409	0	198	130	409	2	199	155	409	1	214	137	409	2	92	170	409	1	75	139	409	1	86	170	409	4	84	147	409	1	107	153	409	1	83	174	409	0	87	181	409	0
410	1	219	127	410	4	186	147	410	1	202	135	410	1	225	135	410	1	188	128	410	0	87	152	410	1	112	139	410	2	90	178	410	0	90	175	410	3	97	176	410	3	94	181	410	2	84	176	410	2
411	4	208	121	411	1	190	109	411	1	217	131	411	0	217	148	411	0	218	156	411	2	95	176	411	0	96	155	411	2	81	146	411	1	100	160	411	5	89	155	411	3	87	161	411	1	105	172	411	2
412	1	196	139	412	1	201	150	412	2	187	116	412	1	187	152	412	3	223	141	412	2	81	166	412	2	85	142	412	5	113	162	412	1	73	175	412	3	85	171	412	1	87	184	412	4	108	171	412	1
413	1	207	140	413	0	193	135	413	1	223	125	413	2	186	153	413	2	194	133	413	2	75	152	413	2	96	164	413	1	89	159	413	12	98	159	413	1	102	165	413	1	91	168	413	0	89	179	413	1
414	1	198	116	414	1	186	142	414	3	191	125	414	3	219	123	414	2	236	142	414	0	98	167	414	1	71	147	414	1	103	137	414	3	95	162	414	1	86	168	414	1	89	151	414	1	85	159	414	1
415	2	182	154	415	0	174	142	415	1	220	127	415	2	191	139	415	0	214	145	415	2	77	169	415	3	94	155	415	2	90	178	415	2	98	156	415	4	96	173	415	0	75	167	415	3	84	117	415	0
416	1	184	133	416	1	192	137	416	2	210	123	416	1	215	127	416	0	216	136	416	1	88	149	416	2	90	179	416	0	82	155	416	4	114	145	416	0	81	172	416	1	105	143	416	4	83	183	416	2
417	1	218	113	417	1	203	142	417	2	202	129	417	0	202	130	417	0	234	133	417	1	81	145	417	0	91	163	417	3	100	143	417	2	85	161	417	2	86	149	417	2	83	166	417	0	89	163	417	2
418	1	189	145	418	0	186	126	418	0	177	128	418	0	190	123	418	3	215	147	418	1	71	155	418	0	87	166	418	1	111	145	418	5	86	156	418	4	72	160	418	2	91	159	418	0	90	164	418	3
419	0	204	127	419	1	185	136	419	0	197	113	419	0	177	132	419	2	228	137	419	0	71	168	419	0	91	155	419	1	99	160	419	2	88	149	419	3	87	159	419	1	95	159	419	0	82	168	419	1
420	0	198	133	420	0	182	124	420	2	222	128	420	1	196	160	420	2	222	148	420	1	103	152	420	1	99	155	420	5	72	147	420	1	101	152	420	1	97	150	420	2	91	147	420	1	87	151	420	1
421	0	230	128	421	2	203	139	421	2	194	110	421	3	215	133	421	2	184	136	421	2	90	135	421	0	94	131	421	0	79	150	421	1	90	156	421	0	62	160	421	1	97	142	421	2	82	168	421	1
422	2	212	114	422	1	186	132	422	1	188	103	422	1	188	122	422	1	211	122	422	1	96	134	422	2	74	142	422	1	84	148	422	2	81	146	422	2	84	153	422	0	107	161	422	2	101	172	422	0
423	1	184	115	423	1	209	123	423	1	201	111	423	0	174	127	423	1	220	129	423	1	100	137	423	2	99	143	423	0	104	150	423	1	87	176	423	0	79	190	423	2	99	125	423	0	92	159	423	0
424	1	175	119	424	2	192	128	424	1	197	123	424	0	197	141	424	1	181	111	424	3	84	146	424	2	67	145	424	0	72	121	424	5	82	154	424	2	84	154	424	2	83	163	424	1	100	156	424	1
425	1	205	118	425	2	167	123	425	1	214	114	425	2	173	152	425	1	193	124	425	0	87	154	425	2	105	157	425	3	88	153	425	1	96	145	425	5	71	153	425	0	97	165	425	3	76	177	425	2
426	4	225	121	426	3	177	113	426	1	199	115	426	3	187	124	426	2	185	136	426	2	78	163	426	1	86	128	426	1	87	154	426	2	85	154	426	3	86	132	426	2	84	171	426	0	86	142	426	0
427	1	175	122	427	2	194	123	427	0	205	122	427	2	195	124	427	1	199	116	427	1	68	152	427	2	80	156	427	0	94	154	427	0	86	146	427	0	84	124	427	0	77	155	427	1	81	173	427	2
428	0	199	123	428	2	166	121	428	4	194	126	428	0	152	117	428	1	206	128	428	2	71	157	428	3	71	158	428	3	89	143	428	2	101	130	428	1	78	141	428	0	101	141	428	1	81	152	428	0
429	3	190	130	429	1	174	153	429	2	173	135	429	1	194	146	429	1	194	125	429	0	77	153	429	1	74	156	429	1	76	131	429	1	109	138	429	3	73	126	429	4	77	145	429	1	78	178	429	0
430	2	171	130	430	1	189	136	430	0	201	119	430	0	176	134	430	1	188	116	430	1	63	144	430	2	88	159	430	1	87	148	430	5	80	142	430	1	79	159	430	0	87	136	430	2	85	155	430	3
431	2	219	114	431	0	175	117	431	2	173	122	431	0	176	111	431	1	199	127	431	0	82	139	431	2	77	130	431	1	70	139	431	3	80	132	431	1	79	135	431	1	85	127	431	0	73	164	431	3
432	1	188	119	432	2	166	115	432	1	196	95	432	3	180	122	432	3	174	127	432	0	65	146	432	0	102	154	432	0	80	129	432	4	87	113	432	3	83	126	432	2	87	146	432	0	82	164	432	3
433	1	189	130	433	1	161	120	433	2	162	114	433	5	193	129	433	1	171	115	433	2	87	136	433	1	71	141	433	2	81	138	433	0	82	122	433	3	97	162	433	1	101	136	433	1	91	155	433	2
434	2	202	112	434	0	170	116	434	2	198	124	434	5	167	113	434	4	182	129	434	1	76	158	434	0	89	134	434	4	97	146	434	2	75	151	434	3	67	172	434	1	83	136	434	2	107	168	434	1
435	1	168	122	435	1	170	128	435	1	192	111	435	0	182	113	435	3	191	108	435	2	64	142	435	0	85	150	435	4	87	114	435	4	92	141	435	2	77	137	435	0	76	148	435	0	77	147	435	0
436	2	177	127	436	2	168	123	436	1	164	116	436	2	182	127	436	1	150	110	436	0	74	136	436	1	84	141	436	1	75	123	436	3	89	151	436	2	64	145	436	2	86	144	436	4	70	164	436	1
437	2	187	112	437	0	173	117	437	0	168	103	437	0	165	101	437	2	188	145	437	1	45	158	437	1	82	133	437	2	56	139	437	2	74	159	437	2	84	144	437	2	81	122	437	1	72	164	437	1
438	2	180	111	438	3	162	115	438	1	194	92	438	3	165	106	438	0	156	107	438	1	73	148	438	1	80	130	438	4	70	123	438	0	72	150	438	2	74	146	438	1	72	137	438	0	74	145	438	0
439	4	201	101	439	0	178	117	439	1	197	120	439	0	184	116	439	1	194	127	439	1	78	126	439	2	87	150	439	2	73	153	439	2	78	115	439	0	84	135	439	1	74	166	439	2	76	131	439	1
440	0	193	113	440	1	157	114	440	1	169	113	440	4	157	119	440	1	195	113	440	0	45	144	440	2	69	141	440	3	86	139	440	2	101	132	440	3	81	132	440	1	77	146	440	2	100	135	440	0
441	0	184	102	441	2	149	106	441	2	183	107	441	0	161	111	441	3	183	119	441	1	77	145	441	3	69	119	441	1	77	142	441	4	65	152	441	2	75	140	441	2	79	134	441	1	87	149	441	2
442	1	186	104	442	2	138	122	442	2	156	127	442	1	187	102	442	1	172	114	442	3	56	143	442	0	76	127	442	1	69	131	442	2	81	133	442	0	77	125	442	0	72	140	442	0	73	147	442	4
443	0	161	128	443	0	174	112	443	0	187	106	443	0	145	117	443	0	179	117	443	5	85	140	443	2	82	154	443	1	70	133	443	0	86	144	443	2	77	141	443	2	76	144	443	1	62	148	443	1
444	0	169	96	444	1	167	114	444	0	189	121	444	0	179	121	444	2	186	116	444	4	75	119	444	2	71	130	444	2	75	147	444	2	94	126	444	3	87	137	444	0	98	130	444	1	64	154	444	1
445	2	179	106	445	2	157	110	445	1	172	97	445	2	160	115	445	4	200	118	445	3	65	133	445	2	79	122	445	3	74	127	445	1	60	152	445	1	70	126	445	1	71	134	445	3	81	163	445	0
446	0	170	111	446	2	156	97	446	1	189	123	446	2	151	118	446	1	177	128	446	2	82	144	446	2	80	125	446	4	87	127	446	5	78	133	446	0	79	150	446	3	78	127	446	1	75	137	446	2
447	0	178	95	447	2	180	109	447	0	182	120	447	1	178	124	447	2	177	102	447	0	68	131	447	1	87	138	447	1	72	138	447	8	85	120	447	0	87	139	447	1	74	126	447	0	77	152	447	2
448	1	161	110	448	0	172	116	448	1	181	95	448	3	170	105	448	1	167	121	448	1	80	125	448	1	68	141	448	2	81	107	448	1	99	119	448	2	71	129	448	1	85	140	448	3	77	153	448	0
449	1	168	91	449	2	172	112	449	2	147	95	449	1	166	112	449	3	170	109	449	4	71	123	449	1	74	103	449	2	69	151	449	1	94	124	449	2	72	152	449	0	58	121	449	0	74	143	449	0
450	3	184	99	450	1	164	109	450	1	141	89	450	3	198	113	450	1	186	94	450	0	70	108	450	4	61	133	450	2	74	104	450	0	58	107	450	5	78	151	450	1	62	137	450	1	61	139	450	1
451	0	170	110	451	1	162	105	451	1	152	109	451	1	151	122	451	1	186	121	451	2	65	140	451	1	81	117	451	1	69	134	451	3	82	135	451	0	72	135	451	4	73	125	451	2	72	146	451	2
452	0	168	107	452	0	178	106	452	2	162	101	452	0	164	101	452	0	164	131	452	3	53	113	452	1	73	114	452	1	72	132	452	6	70	113	452	1	66	125	452	0	66	122	452	0	89	137	452	1
453	2	162	110	453	1	157	132	453	2	139	109	453	1	167	117	453	0	179	117	453	0	54	104	453	2	57	123	453	1	83	127	453	2	84	100	453	0	69	120	453	5	78	136	453	2	71	137	453	1
454	4	164	98	454	1	160	102	454	2	182	93	454	5	166	98	454	1	163	111	454	1	53	139	454	1	65	139	454	0	74	112	454	3	60	132	454	3	74	128	454	2	78	140	454	0	63	135	454	0
455	1	186	116	455	1	156	121	455	1	165	100	455	5	143	96	455	4	172	115	455	0	82	125	455	2	94	124	455	1	82	121	455	2	78	115	455	1	63	134	455	0	77	140	455	1	60	138	455	1
456	3	161	108	456	1	165	120	456	2	135	96	456	6	164	104	456	3	183	108	456	4	64	160	456	2	77	137	456	0	58	130	456	1	81	138	456	1	76	147	456	3	85	126	456	0	60	122	456	0
457	1	160	99	457	1	147	110	457	1	194	82	457	1	184	114	457	2	194	106	457	1	53	120	457	1	63	132	457	1	72	133	457	0	82	129	457	2	54	139	457	2	70	115	457	2	67	144	457	2
458	4	180	101	458	1	153	104	458	4	172	107	458	5	147	108	458	0	167	109	458	1	67	121	458	2	59	141	458	1	72	123	458	1	94	141	458	5	57	135	458	0	59	128	458	2	74	134	458	3
459	3	178	103	459	2	149	109	459	0	145	117	459	3	156	93	459	1	182	109	459	2	69	126	459	1	65	132	459	2	62	110	459	0	70	143	459	0	83	109	459	0	66	108	459	0	69	159	459	1
460	1	155	96	460	4	155	118	460	3	165	86	460	2	155	105	460	4	138	105	460	3	62	118	460	2	64	129	460	0	66	129	460	1	75	123	460	1	59	123	460	0	72	125	460	3	73	135	460	1
461	3	163	102	461	1	169	135	461	1	174	103	461	1	175	108	461	1	174	113	461	0	60	129	461	5	75	104	461	2	93	127	461	0	84	115	461	2	60	109	461	2	68	139	461	2	65	129	461	0
462	2	148	118	462	0	156	96	462	0	199	105	462	1	146	119	462	1	165	110	462	4	59	123	462	0	67	123	462	0	54	141	462	0	60	124	462	0	59	128	462	1	63	130	462	2	59	139	462	0
463	0	150	104	463	1	156	115	463	4	148	91	463	0	161	111	463	1	138	121	463	2	71	110	463	0	76	137	463	2	52	103	463	2	97	140	463	3	80	130	463	1	73	118	463	0	66	112	463	2
464	0	145	108	464	1	154	97	464	0	147	89	464	2	139	88	464	3	168	100	464	2	61	123	464	2	78	135	464	0	63	117	464	0	73	106	464	1	70	110	464	0	68	127	464	0	67	140	464	0
465	0	139	86	465	1	155	115	465	1	141	108	465	3	165	107	465	0	171	125	465	2	69	136	465	1	67	111	465	2	62	99	465	2	61	101	465	2	65	115	465	0	63	123	465	0	63	145	465	3
466	1	154	104	466	2	158	108	466	1	143	104	466	2	162	113	466	0	147	94	466	4	64	131	466	2	81	109	466	1	67	107	466	1	60	113	466	4	72	130	466	0	74	132	466	1	78	129	466	2
467	3	150	89	467	3	134	104	467	1	183	80	467	1	128	103	467	0	175	112	467	0	67	129	467	0	63	118	467	1	73	122	467	1	59	125	467	2	77	118	467	2	68	112	467	1	71	129	467	3
468	0	134	113	468	1	160	120	468	3	145	100	468	3	154	112	468	3	165	103	468	2	73	136	468	0	68	119	468	0	79	115	468	1	91	128	468	0	79	137	468	1	71	140	468	0	68	132	468	1
469	0	147	109	469	1	148	114	469	0	145	103	469	0	177	110	469	2	166	108	469	0	66	113	469	4	84	137	469	2	74	124	469	2	67	108	469	3	90	125	469	0	61	135	469	1	68	120	469	0
470	0	122	97	470	0	136	98	470	2	152	96	470	0	144	103	470	1	169	112	470	1	76	125	470	0	75	137	470	0	73	131	470	1	63	116	470	2	65	119	470	1	86	109	470	2	66	149	470	1
471	1	152	101	471	2	145	103	471	4	139	101	471	1	148	108	471	0	183	97	471	2	74	121	471	0	66	111	471	1	71	111	471	6	64	123	471	1	62	105	471	3	76	113	471	0	69	130	471	0
472	2	128	101	472	2	127	108	472	1	153	102	472	0	153	111	472	2	166	112	472	3	59	138	472	1	70	115	472	0	52	117	472	1	68	128	472	1	63	123	472	0	71	125	472	0	70	122	472	0
473	2	155	88	473	0	160	128	473	1	155	99	473	2	151	108	473	2	154	120	473	3	56	129	473	3	65	113	473	1	59	87	473	0	81	113	473	1	68	98	473	1	64	115	473	1	69	152	473	3
474	2	148	113	474	0	130	106	474	2	138	95	474	3	133	98	474	4	153	96	474	0	58	106	474	1	72	105	474	1	65	112	474	1	80	106	474	5	69	105	474	3	75	111	474	0	66	130	474	1
475	0	171	100	475	0	153	98	475	3	153	97	475	3	140	110	475	1	135	100	475	1	77	121	475	0	63	124	475	2	64	133	475	1	79	112	475	1	67	112	475	3	76	129	475	1	57	144	475	2
476	1	148	100	476	1	137	94	476	0	158	98	476	1	148	85	476	1	165	87	476	1	83	140	476	1	68	132	476	2	54	129	476	2	70	124	476	2	57	120	476	1	63	118	476	3	69	139	476	3
477	0	132	107	477	3	150	103	477	5	124	77	477	3	136	102	477	1	132	105	477	1	69	95	477	2	72	117	477	0	55	135	477	1	76	120	477	2	59	112	477	0	64	111	477	0	61	154	477	1
478	1	158	101	478	1	119	90	478	2	138	113	478	2	160	117	478	1	154	107	478	0	62	113	478	3	82	108	478	0	56	118	478	1	74	115	478	0	65	93	478	1	71	105	478	1	67	128	478	1
479	0	161	87	479	1	130	90	479	1	122	99	479	1	148	96	479	1	163	85	479	1	65	125	479	1	62	114	479	1	72	106	479	2	72	100	479	1	80	118	479	1	84	105	479	0	69	126	479	0
480	2	158	92	480	2	136	121	480	2	152	88	480	1	153	100	480	1	160	114	480	4	53	131	480	3	68	123	480	1	67	100	480	0	59	140	480	0	68	130	480	1	56	120	480	0	65	135	480	1
481	2	135	93	481	1	136	88	481	0	136	91	481	0	142	111	481	3	155	104	481	1	53	106	481	1	54	118	481	2	71	122	481	0	57	113	481	1	56	132	481	0	70	121	481	1	80	122	481	1
482	1	154	111	482	0	130	102	482	1	158	99	482	0	151	100	482	0	156	101	482	0	55	108	482	1	67	129	482	1	63	114	482	4	71	109	482	2	79	122	482	1	72	123	482	0	61	115	482	4
483	2	126	107	483	1	133	104	483	3	149	108	483	1	133	88	483	0	147	99	483	0	57	122	483	3	63	107	483	2	78	115	483	2	72	100	483	1	58	114	483	2	67	111	483	1	72	121	483	3
484	1	145	102	484	4	138	92	484	0	150	88	484	1	134	86	484	1	157	97	484	0	69	131	484	0	70	108	484	1	53	105	484	1	75	116	484	3	76	97	484	1	87	123	484	1	64	126	484	3
485	0	149	92	485	1	128	111	485	0	125	85	485	2	135	102	485	1	154	88	485	1	76	108	485	2	74	110	485	1	65	102	485	2	74	113	485	2	67	123	485	1	66	121	485	1	69	125	485	2
486	0	139	104	486	0	132	83	486	3	148	93	486	2	153	106	486	4	146	80	486	2	64	112	486	3	54	106	486	2	76	98	486	2	68	105	486	1	61	108	486	0	73	119	486	7	63	117	486	1
487	2	135	103	487	0	130	93	487	1	154	90	487	2	141	116	487	1	135	93	487	2	57	109	487	2	70	115	487	1	65	92	487	3	67	125	487	1	61	131	487	2	72	111	487	1	63	106	487	2
488	1	142	119	488	3	139	93	488	1	134	86	488	0	130	107	488	0	126	86	488	1	51	108	488	4	68	104	488	1	61	112	488	1	76	106	488	4	63	125	488	2	64	129	488	1	61	139	488	1
489	3	145	97	489	1	118	92	489	1	125	83	489	0	143	85	489	2	163	102	489	0	63	100	489	2	56	102	489	3	50	117	489	2	68	112	489	1	70	118	489	2	65	122	489	0	55	108	489	3
490	0	136	108	490	0	136	103	490	2	134	92	490	1	154	97	490	1	125	76	490	3	64	113	490	1	58	122	490	1	68	108	490	1	59	118	490	2	74	135	490	2	71	113	490	2	70	110	490	1
491	3	140	99	491	0	127	93	491	2	125	99	491	1	125	84	491	1	145	107	491	2	64	124	491	1	64	84	491	1	61	99	491	2	64	114	491	2	53	113	491	2	84	114	491	1	73	108	491	3
492	2	136	100	492	0	112	96	492	0	133	85	492	1	148	100	492	0	140	95	492	4	56	112	492	3	89	126	492	1	67	119	492	3	59	114	492	1	69	107	492	0	75	127	492	2	66	130	492	2
493	0	135	99	493	1	135	109	493	0	146	82	493	1	130	101	493	3	155	98	493	1	60	126	493	1	74	128	493	0	56	116	493	4	69	103	493	1	50	111	493	1	55	122	493	0	59	121	493	1
494	2	132	91	494	2	120	90	494	2	112	102	494	1	123	82	494	3	144	97	494	2	47	104	494	1	67	110	494	1	81	96	494	3	70	92	494	0	78	100	494	0	53	115	494	2	59	119	494	1
495	1	147	77	495	1	129	97	495	1	134	91	495	0	116	96	495	1	141	111	495	1	59	110	495	2	68	115	495	2	51	104	495	1	61	116	495	2	55	119	495	1	76	114	495	0	83	114	495	1
496	2	147	113	496	5	128	96	496	0	143	91	496	0	128	117	496	2	159	120	496	0	55	132	496	1	59	104	496	3	70	97	496	0	56	102	496	2	69	117	496	1	58	105	496	2	56	147	496	2
497	1	121	91	497	2	120	103	497	1	106	108	497	1	121	103	497	0	135	81	497	2	52	111	497	0	59	102	497	3	70	106	497	3	67	106	497	3	61	106	497	1	76	108	497	0	64	128	497	2
498	0	126	77	498	0	109	85	498	2	150	101	498	0	150	117	498	2	136	97	498	1	64	105	498	2	76	106	498	1	54	98	498	0	57	118	498	3	57	111	498	1	63	106	498	1	64	114	498	1
499	1	127	85	499	1	98	84	499	2	130	95	499	2	137	91	499	1	111	103	499	1	59	95	499	1	65	117	499	1	50	97	499	1	69	104	499	1	57	117	499	2	57	130	499	4	63	101	499	3
500	2	143	103	500	0	118	92	500	1	151	107	500	1	128	104	500	0	119	97	500	3	59	107	500	0	65	91	500	4	71	102	500	2	65	100	500	2	64	134	500	2	60	118	500	0	77	117	500	0
501	1	126	100	501	3	121	88	501	2	127	95	501	2	136	82	501	2	134	89	501	3	79	94	501	1	48	116	501	1	65	125	501	0	59	108	501	1	72	108	501	0	60	105	501	1	63	110	501	1
502	0	122	92	502	1	109	104	502	2	122	79	502	5	113	83	502	0	132	112	502	2	71	111	502	4	60	78	502	1	61	112	502	2	58	95	502	4	41	115	502	1	62	118	502	0	66	109	502	2
503	1	146	98	503	1	124	76	503	2	144	80	503	0	113	97	503	2	143	103	503	1	59	103	503	1	65	124	503	2	67	103	503	4	64	91	503	2	61	110	503	2	55	126	503	2	65	105	503	1
504	0	117	93	504	3	110	87	504	1	131	102	504	3	113	84	504	2	136	116	504	0	55	120	504	1	52	115	504	1	55	119	504	1	58	133	504	3	76	114	504	2	63	109	504	0	57	131	504	1
505	1	118	82	505	1	108	94	505	2	114	109	505	4	108	107	505	3	133	105	505	1	56	112	505	1	56	112	505	1	54	98	505	0	68	103	505	3	45	104	505	1	59	107	505	1	54	97	505	1
506	2	112	87	506	2	121	75	506	1	129	87	506	0	125	100	506	2	161	100	506	1	60	93	506	3	81	103	506	1	77	106	506	2	75	92	506	1	48	99	506	0	60	133	506	2	59	105	506	0
507	1	108	90	507	0	118	90	507	1	135	100	507	0	138	124	507	0	138	94	507	0	51	109	507	0	61	91	507	0	62	107	507	0	63	104	507	1	55	115	507	2	59	131	507	1	61	116	507	2
508	1	110	99	508	2	112	102	508	3	114	85	508	0	119	99	508	0	134	94	508	3	55	113	508	1	63	122	508	2	36	119	508	2	58	110	508	1	55	102	508	2	60	106	508	1	57	126	508	3
509	2	143	93	509	2	119	105	509	0	114	93	509	1	128	99	509	2	135	80	509	1	59	105	509	2	67	87	509	2	59	110	509	2	57	132	509	1	52	131	509	1	56	107	509	0	66	120	509	3
510	0	104	103	510	1	123	98	510	0	124	93	510	1	104	74	510	0	109	90	510	0	55	110	510	3	56	93	510	1	56	115	510	3	57	114	510	5	71	103	510	2	43	113	510	0	51	104	510	1
511	2	107	86	511	1	101	87	511	1	124	93	511	3	127	99	511	2	136	107	511	1	48	120	511	1	54	99	511	1	50	110	511	3	52	114	511	5	64	103	511	0	58	104	511	1	59	113	511	0
512	1	119	99	512	0	123	87	512	0	122	80	512	2	129	101	512	3	129	85	512	0	51	107	512	2	66	104	512	0	61	127	512	1	59	122	512	1	57	113	512	1	62	102	512	0	46	110	512	3
513	1	128	92	513	1	103	84	513	4	111	96	513	3	116	95	513	0	126	83	513	2	48	110	513	1	58	105	513	1	65	96	513	1	59	113	513	1	49	93	513	0	76	122	513	1	62	96	513	1
514	0	119	112	514	0	101	91	514	0	120	93	514	2	116	92	514	1	121	119	514	1	56	108	514	0	62	110	514	1	50	87	514	1	58	108	514	1	55	105	514	2	56	115	514	0	58	112	514	0
515	2	121	101	515	1	124	100	515	2	121	88	515	1	111	113	515	0	116	100	515	1	58	97	515	2	56	104	515	2	51	94	515	3	67	102	515	1	56	113	515	1	71	106	515	0	51	97	515	0
516	1	114	94	516	2	106	89	516	2	113	95	516	1	113	86	516	4	124	102	516	2	54	97	516	1	59	123	516	4	52	119	516	2	40	93	516	3	55	121	516	1	73	97	516	2	62	121	516	1
517	1	119	85	517	1	107	93	517	2	122	85	517	3	116	100	517	4	109	83	517	0	59	96	517	0	57	120	517	4	51	99	517	1	62	112	517	3	65	103	517	1	74	119	517	2	42	115	517	0
518	4	120	84	518	1	118	94	518	0	124	93	518	4	121	108	518	1	152	86	518	4	56	109	518	1	47	85	518	0	72	96	518	2	67	108	518	1	58	103	518	2	41	120	518	3	46	110	518	1
519	1	109	88	519	1	104	97	519	1	129	77	519	1	127	87	519	0	145	74	519	4	68	99	519	2	57	109	519	1	55	87	519	1	73	93	519	1	55	108	519	0	72	90	519	1	58	116	519	1
520	3	141	96	520	2	117	77	520	0	123	100	520	0	116	95	520	3	117	108	520	2	66	102	520	2	41	92	520	2	55	100	520	3	49	102	520	3	57	109	520	2	53	130	520	3	48	109	520	0
521	2	109	106	521	0	105	91	521	1	92	97	521	2	131	84	521	2	123	100	521	2	65	108	521	0	61	105	521	2	60	98	521	2	62	100	521	0	60	120	521	2	47	112	521	1	56	119	521	0
522	2	111	90	522	1	109	95	522	1	114	79	522	1	122	83	522	1	127	90	522	3	48	117	522	2	59	102	522	1	57	87	522	0	66	111	522	1	62	119	522	4	51	119	522	0	67	111	522	1
523	0	111	105	523	1	135	103	523	0	123	76	523	2	95	108	523	0	116	93	523	0	56	102	523	0	51	128	523	2	55	93	523	3	45	105	523	3	55	104	523	3	62	116	523	1	59	127	523	1
524	1	110	95	524	1	98	87	524	1	112	75	524	0	107	91	524	0	118	109	524	1	65	99	524	2	61	105	524	1	55	99	524	0	59	97	524	1	58	90	524	2	55	119	524	0	43	96	524	2
525	1	118	81	525	4	99	82	525	0	121	84	525	1	84	100	525	2	120	91	525	3	46	101	525	1	57	103	525	2	53	88	525	3	66	105	525	2	55	112	525	1	61	116	525	1	50	113	525	1
526	0	120	84	526	1	121	99	526	2	102	88	526	2	133	101	526	1	115	90	526	1	59	84	526	0	62	102	526	1	59	97	526	2	56	99	526	3	45	101	526	0	56	93	526	1	59	110	526	0
527	4	100	90	527	2	109	109	527	0	112	104	527	1	98	83	527	2	110	75	527	0	47	123	527	0	52	105	527	1	42	96	527	3	54	93	527	1	58	101	527	3	56	105	527	2	43	110	527	1
528	2	123	74	528	0	100	81	528	3	100	97	528	2	97	93	528	0	128	82	528	1	64	112	528	1	46	90	528	1	58	94	528	0	52	109	528	2	49	87	528	0	53	111	528	1	63	97	528	2
529	2	115	97	529	1	99	96	529	2	121	85	529	2	116	92	529	1	129	105	529	5	58	116	529	1	63	108	529	0	53	92	529	3	56	91	529	0	60	102	529	0	64	91	529	2	45	104	529	1
530	3	117	105	530	1	116	86	530	1	103	87	530	1	110	81	530	1	128	104	530	3	52	116	530	2	52	92	530	2	61	104	530	3	57	95	530	2	55	109	530	2	51	99	530	0	50	117	530	1
531	1	114	79	531	4	100	87	531	3	124	98	531	1	108	92	531	2	110	102	531	0	63	94	531	2	62	99	531	3	55	112	531	1	50	102	531	0	43	105	531	2	58	115	531	1	63	119	531	2
532	0	117	93	532	1	98	87	532	2	111	105	532	0	129	67	532	2	111	85	532	3	41	86	532	1	52	111	532	2	50	117	532	3	68	104	532	2	49	100	532	2	54	112	532	0	59	92	532	3
533	1	106	81	533	2	112	73	533	5	88	87	533	0	92	100	533	1	121	106	533	0	50	102	533	2	41	88	533	0	55	99	533	2	56	127	533	4	50	102	533	1	54	109	533	3	41	113	533	2
534	3	104	81	534	2	92	94	534	1	107	86	534	0	108	101	534	3	132	97	534	2	57	100	534	2	53	111	534	3	48	99	534	0	50	76	534	2	59	118	534	0	60	116	534	1	56	98	534	1
535	2	108	94	535	1	95	91	535	2	138	80	535	2	128	97	535	1	121	82	535	1	57	103	535	3	50	102	535	3	62	93	535	2	42	101	535	1	57	118	535	0	67	110	535	1	56	92	535	1
536	2	136	90	536	0	110	87	536	2	98	82	536	0	105	82	536	0	105	97	536	3	57	100	536	2	49	87	536	2	43	101	536	0	63	103	536	2	51	105	536	0	53	102	536	0	59	126	536	2
537	3	102	98	537	3	132	87	537	2	118	78	537	1	86	88	537	1	124	82	537	3	40	97	537	1	57	110	537	2	63	99	537	2	46	94	537	0	52	99	537	2	56	105	537	1	39	114	537	2
538	2	106	76	538	4	101	81	538	0	99	70	538	1	105	89	538	1	117	90	538	2	55	118	538	1	52	103	538	1	51	112	538	2	61	107	538	2	59	115	538	0	54	96	538	1	60	120	538	2
539	2	108	92	539	2	118	90	539	1	103	77	539	0	97	97	539	0	122	101	539	0	45	88	539	2	68	113	539	2	49	91	539	0	57	112	539	1	48	98	539	1	45	118	539	1	52	97	539	1
540	1	123	85	540	1	110	105	540	0	99	84	540	0	69	81	540	2	109	87	540	3	43	96	540	2	66	91	540	1	51	103	540	1	50	89	540	1	51	129	540	2	57	100	540	1	47	106	540	1
541	3	98	87	541	1	111	94	541	2	108	82	541	5	102	84	541	1	107	94	541	2	51	104	541	0	62	90	541	1	41	94	541	3	55	93	541	1	39	90	541	1	60	98	541	1	47	116	541	3
542	1	113	83	542	2	102	81	542	2	102	92	542	3	104	85	542	0	126	104	542	2	46	95	542	2	55	89	542	1	60	88	542	2	60	106	542	2	53	104	542	0	65	99	542	1	54	111	542	2
543	1	96	88	543	4	79	101	543	2	97	97	543	2	99	89	543	1	112	80	543	1	48	101	543	1	45	87	543	2	67	116	543	1	60	90	543	4	53	103	543	1	44	94	543	0	49	103	543	0
544	2	114	80	544	1	105	92	544	3	133	77	544	1	109	90	544	4	116	87	544	0	51	101	544	0	48	84	544	1	45	102	544	1	51	97	544	1	54	97	544	1	58	117	544	2	51	114	544	2
545	1	113	91	545	2	112	93	545	3	115	94	545	0	100	86	545	1	102	97	545	1	52	97	545	0	58	98	545	1	58	88	545	2	54	102	545	3	45	107	545	3	49	118	545	2	58	127	545	2
546	2	112	102	546	1	91	106	546	1	99	95	546	1	97	85	546	1	98	104	546	2	60	96	546	0	42	120	546	1	44	89	546	1	55	98	546	2	46	107	546	0	54	109	546	1	51	94	546	1
547	1	101	93	547	3	110	79	547	2	104	88	547	3	106	85	547	2	88	105	547	0	47	102	547	1	63	106	547	1	47	83	547	2	55	93	547	0	45	114	547	3	55	109	547	0	59	104	547	1
548	1	93	82	548	2	106	86	548	1	96	80	548	0	107	78	548	3	132	83	548	0	47	83	548	0	68	94	548	1	51	92	548	0	59	97	548	0	55	89	548	0	60	102	548	1	46	109	548	1
549	1	115	82	549	3	92	91	549	2	90	81	549	0	97	95	549	4	121	74	549	0	51	107	549	3	58	82	549	0	48	87	549	2	62	97	549	0	56	83	549	1	52	97	549	0	49	103	549	0
550	1	118	78	550	0	93	84	550	2	93	87	550	0	100	79	550	0	114	90	550	0	54	107	550	0	48	103	550	1	46	81	550	1	58	102	550	1	47	105	550	2	37	91	550	0	49	105	550	0
551	1	127	94	551	0	96	98	551	1	90	71	551	1	91	91	551	1	94	86	551	1	52	120	551	1	48	103	551	1	51	107	551	5	50	102	551	1	44	109	551	0	72	108	551	0	45	105	551	1
552	1	104	81	552	3	121	84	552	1	128	75	552	1	104	103	552	1	116	79	552	0	55	90	552	1	49	97	552	5	46	96	552	2	47	79	552	1	55	117	552	5	46	127	552	1	50	126	552	3
553	2	104	83	553	2	86	84	553	2	104	93	553	0	78	101	553	2	132	100	553	1	50	101	553	5	51	88	553	0	57	76	553	1	64	90	553	0	50	97	553	1	51	117	553	0	64	105	553	0
554	2	101	78	554	2	93	113	554	1	96	77	554	2	79	82	554	1	103	72	554	2	50	89	554	1	58	99	554	1	66	107	554	1	47	81	554	1	54	91	554	2	47	114	554	2	50	107	554	2
555	3	96	79	555	2	102	81	555	0	84	91	555	1	87	93	555	3	112	90	555	3	38	94	555	0	44	85	555	0	40	103	555	2	49	101	555	2	38	107	555	3	48	98	555	2	51	101	555	0
556	1	95	80	556	1	88	86	556	1	92	84	556	1	115	94	556	4	102	75	556	1	48	100	556	2	52	101	556	0	38	94	556	1	58	108	556	1	56	122	556	3	58	93	556	1	53	109	556	0
557	0	101	83	557	2	113	103	557	2	78	81	557	2	101	98	557	0	111	76	557	1	54	110	557	3	48	110	557	1	50	93	557	4	39	82	557	0	50	101	557	1	53	84	557	2	49	128	557	0
558	2	103	84	558	1	76	93	558	1	113	89	558	1	93	103	558	0	83	82	558	0	53	90	558	2	53	100	558	2	55	87	558	0	58	107	558	1	45	106	558	0	48	106	558	2	31	114	558	1
559	1	104	90	559	0	87	103	559	2	101	82	559	2	85	91	559	0	99	73	559	0	52	101	559	0	49	99	559	0	45	87	559	3	51	105	559	1	47	106	559	1	70	89	559	1	53	95	559	1
560	1	103	82	560	0	91	93	560	1	105	95	560	1	98	82	560	1	103	78	560	1	53	98	560	1	48	94	560	0	45	89	560	3	47	110	560	4	43	91	560	1	55	98	560	0	57	125	560	1
561	0	84	92	561	3	110	88	561	2	86	89	561	1	90	94	561	0	98	100	561	1	41	99	561	2	35	98	561	0	55	99	561	4	60	90	561	1	57	80	561	2	49	109	561	4	63	123	561	2
562	0	90	87	562	3	84	103	562	3	104	78	562	0	78	99	562	2	109	89	562	1	49	93	562	0	48	93	562	3	46	90	562	0	60	118	562	4	70	111	562	1	61	105	562	0	45	118	562	1
563	2	102	83	563	1	91	87	563	0	83	87	563	0	82	86	563	2	94	66	563	0	37	100	563	0	54	97	563	0	46	121	563	3	57	105	563	1	47	84	563	1	41	94	563	2	46	99	563	2
564	1	97	86	564	1	85	91	564	1	108	83	564	1	101	97	564	0	98	81	564	2	37	96	564	1	42	92	564	0	49	91	564	1	55	88	564	2	61	98	564	1	57	107	564	1	56	100	564	2
565	3	114	79	565	1	101	89	565	1	103	75	565	0	97	83	565	3	98	93	565	1	47	102	565	0	61	101	565	1	50	100	565	1	57	95	565	1	39	105	565	0	43	104	565	2	48	108	565	0
566	0	102	87	566	1	74	96	566	3	117	98	566	2	104	75	566	0	102	80	566	1	40	109	566	1	46	106	566	1	49	109	566	2	51	107	566	5	55	119	566	3	51	89	566	0	49	108	566	1
567	1	93	77	567	1	82	101	567	3	113	85	567	2	89	110	567	1	95	96	567	2	48	103	567	1	50	89	567	3	36	106	567	3	53	68	567	2	56	96	567	0	50	94	567	2	37	102	567	5
568	1	80	85	568	0	99	85	568	2	85	89	568	0	93	94	568	3	115	93	568	3	40	112	568	1	50	116	568	2	59	103	568	2	42	99	568	1	42	107	568	3	61	102	568	0	44	99	568	1
569	2	108	88	569	0	94	77	569	2	81	63	569	0	95	85	569	3	96	79	569	1	34	77	569	1	59	91	569	0	46	101	569	2	54	108	569	2	58	105	569	2	47	113	569	1	56	132	569	0
570	1	90	69	570	2	80	74	570	3	75	80	570	3	85	74	570	2	105	88	570	2	41	106	570	1	38	95	570	0	42	100	570	1	56	104	570	1	48	100	570	1	58	111	570	2	44	93	570	2
571	1	89	92	571	2	97	82	571	2	99	75	571	4	85	96	571	4	93	77	571	3	51	88	571	1	52	92	571	2	44	94	571	2	47	95	571	1	56	112	571	0	43	108	571	0	47	114	571	2
572	1	100	84	572	0	86	79	572	0	79	84	572	0	76	101	572	0	101	84	572	0	47	102	572	4	63	95	572	1	46	93	572	3	33	99	572	0	39	93	572	1	40	118	572	0	42	110	572	1
573	4	80	74	573	0	87	72	573	1	82	85	573	2	100	81	573	2	96	96	573	0	63	103	573	3	50	92	573	0	42	101	573	2	45	102	573	0	44	92	573	0	49	86	573	0	56	127	573	0
574	2	87	96	574	0	89	106	574	1	108	77	574	1	78	90	574	1	104	91	574	2	38	96	574	0	48	83	574	1	43	99	574	2	56	88	574	1	39	97	574	2	37	101	574	1	38	109	574	2
575	0	82	87	575	0	79	91	575	2	99	86	575	1	86	93	575	3	98	91	575	2	51	85	575	1	47	113	575	1	48	90	575	2	49	89	575	1	48	92	575	0	43	86	575	1	56	106	575	3
576	2	84	80	576	0	86	94	576	2	96	67	576	2	96	87	576	1	93	84	576	1	42	105	576	2	47	109	576	0	38	83	576	2	42	93	576	2	61	123	576	2	41	100	576	1	44	107	576	1
577	2	84	89	577	3	89	92	577	1	84	83	577	1	72	84	577	1	91	80	577	2	52	90	577	0	47	85	577	0	37	91	577	2	54	100	577	2	51	105	577	1	49	104	577	1	45	91	577	1
578	0	87	88	578	1	67	93	578	1	95	83	578	0	93	78	578	3	87	95	578	0	36	89	578	0	44	92	578	4	33	96	578	3	47	85	578	0	47	112	578	1	48	117	578	1	45	120	578	1
579	2	82	82	579	0	82	80	579	0	91	71	579	0	94	78	579	1	83	79	579	1	46	90	579	0	57	101	579	2	40	84	579	2	48	85	579	2	56	101	579	1	54	94	579	1	54	99	579	3
580	2	95	86	580	0	82	82	580	1	105	89	580	1	82	77	580	0	93	77	580	0	37	105	580	1	55	95	580	0	43	97	580	4	47	81	580	1	52	107	580	5	48	82	580	3	40	112	580	2
581	1	95	86	581	4	80	78	581	1	102	74	581	1	102	90	581	1	90	94	581	2	37	90	581	0	39	93	581	0	40	103	581	3	44	94	581	3	42	93	581	1	54	87	581	0	41	87	581	1
582	1	83	82	582	3	97	92	582	2	76	98	582	1	74	79	582	0	108	87	582	1	49	87	582	1	35	90	582	0	47	94	582	3	52	115	582	3	42	94	582	3	49	102	582	1	45	124	582	1
583	2	86	75	583	4	84	72	583	1	96	93	583	3	86	87	583	0	100	97	583	0	47	78	583	0	51	87	583	1	46	103	583	5	33	109	583	2	50	103	583	2	53	96	583	2	36	114	583	1
584	3	88	101	584	0	90	86	584	3	94	87	584	1	92	87	584	0	93	96	584	2	48	90	584	5	50	96	584	2	47	73	584	2	38	103	584	0	38	96	584	0	41	98	584	1	30	118	584	0
585	1	97	88	585	1	70	79	585	1	88	105	585	1	74	89	585	0	87	85	585	1	33	92	585	0	48	100	585	0	42	97	585	7	51	92	585	2	44	87	585	2	33	96	585	1	54	102	585	0
586	2	92	82	586	1	74	89	586	0	76	102	586	0	91	94	586	0	101	71	586	1	29	95	586	1	38	69	586	0	48	80	586	3	43	94	586	1	42	103	586	3	43	99	586	1	37	100	586	0
587	1	72	88	587	1	75	77	587	1	91	86	587	2	92	94	587	0	94	90	587	1	39	120	587	1	40	83	587	0	53	82	587	1	46	78	587	0	51	100	587	3	48	108	587	2	44	101	587	3
588	1	87	97	588	1	79	87	588	2	88	75	588	1	86	78	588	1	88	92	588	1	43	88	588	1	44	103	588	0	44	87	588	1	35	73	588	1	41	88	588	1	42	97	588	3	46	113	588	3
589	0	88	92	589	0	76	80	589	4	84	76	589	1	89	73	589	3	102	80	589	0	43	86	589	2	40	86	589	2	44	86	589	2	48	81	589	1	40	101	589	2	43	87	589	1	45	101	589	0
590	2	81	73	590	2	71	82	590	0	86	88	590	4	79	96	590	1	93	98	590	1	40	81	590	3	40	100	590	1	37	95	590	2	51	90	590	2	50	96	590	1	41	110	590	1	45	117	590	1
591	0	85	81	591	3	78	97	591	1	105	95	591	2	78	95	591	0	83	84	591	5	42	98	591	0	61	105	591	0	40	96	591	4	43	91	591	3	38	87	591	2	36	102	591	1	43	98	591	3
592	1	85	80	592	1	87	83	592	2	96	85	592	2	77	94	592	0	80	92	592	0	41	100	592	0	59	90	592	4	48	117	592	1	33	108	592	2	38	97	592	1	40	98	592	0	54	88	592	1
593	1	72	86	593	4	88	85	593	2	70	83	593	1	80	86	593	0	85	97	593	3	32	90	593	0	40	99	593	2	41	83	593	3	54	82	593	4	40	77	593	2	40	84	593	2	36	100	593	3
594	1	84	82	594	2	89	76	594	2	84	98	594	0	97	92	594	0	88	91	594	2	38	89	594	2	46	85	594	0	54	88	594	3	32	94	594	1	53	103	594	1	45	90	594	0	40	108	594	1
595	0	98	85	595	0	82	92	595	0	79	92	595	2	92	89	595	2	77	95	595	2	41	118	595	1	29	95	595	2	45	92	595	3	38	89	595	2	41	108	595	1	55	96	595	2	45	113	595	2
596	2	92	71	596	1	79	87	596	2	72	90	596	1	76	88	596	1	95	82	596	1	37	101	596	0	48	92	596	1	42	94	596	2	37	100	596	1	46	108	596	3	48	113	596	0	49	92	596	0
597	1	81	77	597	3	66	86	597	2	89	75	597	1	81	73	597	2	95	92	597	1	51	86	597	0	34	93	597	1	34	89	597	1	44	85	597	3	41	91	597	0	29	102	597	1	50	106	597	3
598	4	79	85	598	1	78	85	598	0	80	81	598	0	81	86	598	3	77	78	598	2	31	91	598	1	49	83	598	1	37	93	598	1	48	85	598	3	35	86	598	2	44	112	598	1	49	113	598	1
599	1	99	86	599	3	75	82	599	0	75	68	599	4	68	100	599	0	78	101	599	2	54	91	599	3	43	93	599	0	31	92	599	2	31	101	599	1	51	90	599	0	37	96	599	1	39	104	599	0
600	0	79	96	600	0	79	93	600	3	76	81	600	0	77	83	600	2	109	88	600	1	46	87	600	1	36	86	600	0	49	88	600	0	36	92	600	2	40	96	600	1	46	109	600	1	47	82	600	1
601	1	87	75	601	3	71	79	601	2	83	88	601	1	83	83	601	2	78	81	601	0	35	96	601	0	37	100	601	4	38	89	601	2	28	92	601	2	50	102	601	0	45	111	601	3	37	78	601	2
602	1	71	80	602	4	76	91	602	1	90	74	602	1	95	90	602	5	75	92	602	3	37	94	602	2	32	88	602	0	50	90	602	1	51	99	602	2	40	95	602	1	48	101	602	0	51	97	602	0
603	1	81	71	603	1	69	90	603	1	94	80	603	1	78	71	603	1	82	88	603	0	42	100	603	2	43	97	603	0	41	95	603	3	32	98	603	0	42	74	603	1	45	93	603	1	38	87	603	1
604	1	82	82	604	1	84	91	604	0	80	80	604	1	65	96	604	0	66	82	604	3	39	82	604	2	39	88	604	1	41	82	604	1	47	99	604	1	49	97	604	1	48	95	604	0	53	101	604	1
605	1	76	110	605	2	78	88	605	1	85	91	605	3	75	84	605	1	68	102	605	2	40	70	605	0	44	114	605	4	45	78	605	0	43	91	605	1	45	102	605	3	38	114	605	1	49	101	605	0
606	1	79	70	606	1	73	73	606	0	84	82	606	4	73	90	606	2	77	103	606	3	23	97	606	2	39	94	606	1	46	70	606	5	42	95	606	0	47	103	606	2	54	84	606	0	38	94	606	2
607	1	81	95	607	2	66	84	607	1	81	106	607	0	71	76	607	4	80	88	607	1	42	81	607	0	40	98	607	2	31	88	607	2	49	100	607	2	35	98	607	2	48	117	607	1	36	103	607	2
608	0	78	77	608	1	77	78	608	1	73	87	608	2	72	73	608	2	88	84	608	1	33	106	608	2	27	99	608	0	37	93	608	2	41	82	608	0	40	94	608	1	44	106	608	0	44	106	608	1
609	2	62	62	609	1	63	63	609	1	88	91	609	4	78	103	609	1	83	74	609	2	29	95	609	0	32	86	609	1	49	74	609	1	36	92	609	3	41	84	609	2	41	104	609	3	42	86	609	1
610	1	70	77	610	0	67	83	610	0	84	70	610	2	70	88	610	3	83	84	610	0	36	98	610	0	40	93	610	1	35	81	610	1	41	94	610	0	45	95	610	0	34	97	610	1	35	99	610	1
611	1	78	74	611	1	77	80	611	1	74	83	611	2	79	98	611	0	80	109	611	2	47	92	611	2	48	91	611	0	40	84	611	3	49	102	611	3	35	86	611	1	49	86	611	0	39	99	611	1
612	1	73	82	612	1	73	104	612	1	79	88	612	1	72	74	612	0	89	82	612	4	35	92	612	1	44	100	612	2	41	78	612	1	49	79	612	2	51	89	612	2	43	99	612	2	36	96	612	1
613	1	78	71	613	4	69	69	613	3	73	79	613	0	94	77	613	3	89	79	613	0	38	104	613	2	34	84	613	1	33	94	613	1	52	91	613	2	42	87	613	1	44	99	613	0	43	107	613	1
614	1	80	78	614	1	85	88	614	1	79	92	614	0	79	74	614	1	85	98	614	0	36	93	614	2	59	87	614	1	38	96	614	1	45	88	614	1	35	89	614	0	37	91	614	1	35	87	614	1
615	1	75	87	615	0	76	74	615	0	63	94	615	2	85	85	615	0	89	80	615	0	37	94	615	2	39	105	615	2	40	105	615	3	57	87	615	1	44	102	615	2	46	84	615	0	45	119	615	3
616	2	67	85	616	1	59	87	616	1	74	77	616	2	60	62	616	3	90	87	616	2	41	89	616	1	37	98	616	2	33	88	616	2	46	96	616	3	49	114	616	1	35	91	616	1	45	112	616	3
617	1	88	79	617	1	88	70	617	1	77	72	617	2	69	88	617	1	83	77	617	1	47	87	617	0	47	105	617	0	42	90	617	0	39	88	617	0	40	84	617	2	42	78	617	2	40	100	617	1
618	2	68	86	618	1	59	85	618	0	74	100	618	2	77	74	618	1	79	101	618	0	30	100	618	2	59	93	618	0	36	63	618	2	38	87	618	0	35	97	618	2	51	90	618	3	40	125	618	1
619	1	80	77	619	2	69	93	619	0	74	77	619	1	57	83	619	2	79	89	619	4	42	96	619	2	39	97	619	2	37	81	619	1	45	81	619	1	36	96	619	0	41	95	619	1	47	90	619	2
620	2	73	80	620	2	60	73	620	1	92	89	620	0	62	83	620	0	99	103	620	1	32	95	620	1	40	98	620	0	46	104	620	0	39	103	620	1	40	102	620	1	33	94	620	2	37	81	620	3
621	4	80	82	621	4	73	79	621	1	85	92	621	1	75	79	621	0	68	92	621	2	43	104	621	0	32	90	621	0	41	79	621	2	33	101	621	2	35	87	621	3	36	103	621	0	49	100	621	0
622	2	81	90	622	2	60	75	622	1	83	78	622	1	84	84	622	1	91	93	622	2	39	111	622	2	35	81	622	2	32	89	622	1	31	102	622	1	34	121	622	0	44	99	622	1	50	115	622	0
623	0	75	86	623	1	63	85	623	0	69	85	623	0	80	90	623	0	75	92	623	1	48	95	623	0	37	97	623	1	39	99	623	1	40	89	623	0	40	90	623	1	37	97	623	2	33	101	623	2
624	2	71	78	624	0	73	80	624	0	88	93	624	1	70	78	624	0	69	87	624	2	32	88	624	3	40	84	624	0	42	108	624	2	43	101	624	2	28	89	624	1	31	98	624	0	50	127	624	2
625	1	64	72	625	2	79	76	625	0	72	75	625	0	62	75	625	2	89	89	625	1	31	80	625	1	41	86	625	0	39	106	625	0	43	77	625	1	40	79	625	2	44	102	625	0	47	96	625	1
626	1	82	94	626	2	59	88	626	3	71	90	626	1	73	89	626	4	76	100	626	0	49	84	626	1	36	92	626	1	34	85	626	2	45	90	626	4	41	88	626	1	45	99	626	0	27	94	626	4
627	1	79	98	627	1	84	74	627	3	63	71	627	2	68	86	627	2	79	79	627	0	32	103	627	1	40	99	627	3	41	105	627	5	41	86	627	1	36	96	627	0	31	102	627	0	37	121	627	3
628	0	79	103	628	2	72	81	628	0	78	90	628	3	70	87	628	0	72	95	628	2	31	95	628	3	33	93	628	0	53	91	628	3	33	81	628	2	49	93	628	1	26	104	628	2	56	100	628	0
629	1	69	68	629	1	55	98	629	2	79	96	629	2	64	72	629	2	78	84	629	0	24	111	629	2	33	99	629	1	39	85	629	0	42	92	629	0	32	81	629	1	41	95	629	1	39	109	629	0
630	1	84	74	630	0	78	80	630	0	68	70	630	2	76	80	630	1	79	93	630	1	44	97	630	1	51	94	630	0	36	86	630	3	35	79	630	2	40	99	630	4	40	90	630	1	46	117	630	3
631	0	71	69	631	1	79	79	631	3	64	80	631	0	77	96	631	2	78	79	631	2	31	94	631	4	39	100	631	3	34	82	631	2	48	98	631	1	45	91	631	0	44	89	631	0	34	114	631	3
632	2	74	81	632	2	72	75	632	2	81	78	632	0	60	74	632	0	66	76	632	1	32	90	632	0	36	95	632	0	35	101	632	3	40	77	632	1	41	100	632	0	36	90	632	0	30	106	632	1
633	0	71	89	633	2	85	77	633	2	79	84	633	2	69	83	633	1	79	94	633	0	32	96	633	1	33	99	633	0	41	92	633	1	43	92	633	5	45	89	633	0	34	96	633	2	33	99	633	1
634	1	72	79	634	2	56	85	634	2	72	77	634	2	70	95	634	2	77	106	634	4	36	89	634	1	40	73	634	1	49	84	634	2	42	99	634	2	37	82	634	1	32	104	634	0	35	113	634	2
635	1	58	79	635	1	67	107	635	1	80	82	635	1	66	85	635	2	74	101	635	0	32	85	635	2	47	89	635	1	45	74	635	0	40	91	635	1	40	90	635	1	41	76	635	1	49	115	635	2
636	0	72	82	636	1	58	87	636	1	58	91	636	2	80	96	636	2	76	87	636	1	34	85	636	1	36	77	636	1	35	89	636	0	45	82	636	3	45	98	636	1	32	87	636	0	37	90	636	0
637	0	60	90	637	1	81	81	637	2	68	77	637	1	72	78	637	0	84	88	637	3	38	104	637	3	46	109	637	1	29	66	637	3	45	91	637	1	34	90	637	1	47	92	637	1	47	96	637	1
638	1	74	90	638	0	55	82	638	0	79	82	638	3	75	87	638	0	68	89	638	2	34	98	638	1	29	100	638	1	47	81	638	3	45	91	638	4	57	90	638	0	37	96	638	1	45	106	638	1
639	2	79	78	639	3	56	73	639	1	75	78	639	1	73	82	639	0	75	82	639	2	35	85	639	2	33	92	639	0	43	93	639	2	42	83	639	1	28	103	639	2	43	122	639	0	35	98	639	1
640	4	62	84	640	1	66	76	640	0	73	81	640	1	71	67	640	0	84	85	640	0	38	95	640	1	37	109	640	1	38	93	640	2	41	102	640	1	42	102	640	1	42	106	640	0	45	100	640	2
641	3	77	78	641	2	61	73	641	0	81	92	641	0	73	85	641	3	73	86	641	0	40	96	641	1	38	101	641	1	43	82	641	2	36	82	641	2	30	109	641	1	35	103	641	1	45	92	641	0
642	2	52	73	642	0	73	86	642	1	62	81	642	1	79	76	642	2	69	100	642	4	33	88	642	1	25	88	642	2	39	89	642	1	43	88	642	1	41	87	642	0	31	96	642	1	37	91	642	1
643	3	49	79	643	1	70	101	643	2	66	67	643	1	51	81	643	1	60	100	643	1	33	101	643	2	40	96	643	1	41	85	643	2	29	91	643	3	28	104	643	3	37	80	643	1	34	110	643	0
644	1	63	103	644	2	73	74	644	0	62	85	644	1	67	76	644	0	76	89	644	2	23	73	644	1	41	98	644	1	37	82	644	1	40	77	644	2	45	116	644	0	43	101	644	1	47	119	644	1
645	2	63	74	645	2	63	90	645	1	77	88	645	2	55	85	645	0	61	86	645	4	32	108	645	1	49	108	645	2	39	91	645	0	30	90	645	1	31	105	645	3	40	103	645	2	37	93	645	2
646	0	68	71	646	3	70	74	646	2	65	81	646	1	66	74	646	3	64	86	646	1	40	87	646	1	28	100	646	0	38	71	646	1	45	106	646	1	44	87	646	0	47	91	646	2	38	96	646	1
647	2	75	74	647	0	73	93	647	1	73	72	647	1	54	97	647	1	76	94	647	1	41	94	647	1	33	102	647	1	32	96	647	0	44	91	647	2	28	116	647	3	37	75	647	2	41	95	647	0
648	1	75	88	648	2	73	97	648	2	76	89	648	5	71	87	648	2	79	80	648	2	38	83	648	2	38	71	648	2	35	89	648	0	39	91	648	4	37	101	648	1	32	109	648	1	42	98	648	1
649	1	72	65	649	2	67	77	649	0	65	97	649	5	69	83	649	1	71	85	649	0	32	98	649	2	47	98	649	1	41	79	649	3	54	100	649	2	38	109	649	0	47	109	649	0	47	116	649	2
650	2	60	70	650	1	59	86	650	1	78	104	650	1	70	83	650	1	69	91	650	1	34	96	650	1	32	79	650	2	40	84	650	1	28	94	650	0	41	84	650	0	50	105	650	0	31	101	650	5
651	1	79	82	651	1	55	80	651	1	63	88	651	1	62	82	651	2	65	84	651	0	31	84	651	1	29	100	651	2	30	91	651	2	49	104	651	3	39	90	651	3	31	105	651	0	30	92	651	2
652	3	63	71	652	4	55	77	652	2	59	80	652	4	70	83	652	3	78	83	652	1	38	103	652	1	37	102	652	1	36	109	652	2	32	99	652	0	29	91	652	0	32	116	652	3	30	103	652	1
653	0	67	69	653	3	65	59	653	1	68	78	653	0	59	84	653	3	65	74	653	0	48	102	653	3	29	117	653	1	31	81	653	1	42	103	653	1	36	100	653	2	37	95	653	2	31	89	653	1
654	0	76	80	654	2	65	79	654	0	57	74	654	0	59	75	654	0	69	93	654	1	27	85	654	0	37	71	654	1	37	98	654	0	38	80	654	2	31	87	654	1	34	106	654	2	25	82	654	0
655	4	77	85	655	1	64	80	655	0	62	70	655	3	66	81	655	1	70	75	655	2	29	92	655	0	35	98	655	0	39	100	655	1	44	102	655	2	29	107	655	1	58	91	655	2	44	116	655	0
656	0	65	85	656	0	54	96	656	2	68	100	656	2	64	81	656	2	72	87	656	1	32	76	656	1	40	102	656	4	34	94	656	1	46	79	656	3	41	108	656	2	41	113	656	2	40	105	656	4
657	5	62	75	657	4	58	78	657	0	56	63	657	0	63	79	657	1	61	91	657	4	36	106	657	1	36	94	657	3	33	90	657	3	41	95	657	1	37	99	657	0	34	88	657	0	41	92	657	0
658	0	78	79	658	0	49	74	658	1	63	87	658	1	53	73	658	2	63	101	658	0	37	89	658	2	44	80	658	2	35	109	658	3	36	92	658	0	36	117	658	3	51	90	658	2	29	114	658	0
659	1	69	78	659	3	68	96	659	2	54	72	659	1	56	92	659	2	81	107	659	2	29	98	659	1	45	84	659	1	46	91	659	5	32	105	659	1	30	92	659	2	24	100	659	1	37	101	659	1
660	4	76	77	660	2	82	87	660	0	63	84	660	2	68	88	660	1	45	87	660	1	39	100	660	1	44	108	660	1	35	73	660	2	32	88	660	5	31	108	660	1	36	96	660	1	38	80	660	3
661	0	59	72	661	0	57	74	661	0	67	72	661	2	65	87	661	2	65	90	661	0	38	97	661	0	37	84	661	1	51	96	661	2	37	98	661	1	43	101	661	1	27	106	661	0	33	97	661	0
662	1	60	79	662	0	56	67	662	0	76	78	662	3	57	93	662	1	64	82	662	3	25	88	662	3	26	105	662	0	36	88	662	2	48	86	662	5	40	90	662	4	36	108	662	0	37	98	662	1
663	3	71	67	663	1	73	73	663	0	66	84	663	0	82	89	663	1	73	96	663	1	39	86	663	0	37	86	663	1	41	90	663	2	43	96	663	0	47	83	663	0	31	92	663	3	40	94	663	0
664	1	62	82	664	2	67	84	664	2	78	83	664	5	66	79	664	0	60	87	664	2	45	72	664	1	41	94	664	2	31	81	664	1	31	91	664	2	32	83	664	1	37	89	664	1	41	100	664	1
665	2	66	81	665	2	75	78	665	0	69	81	665	0	55	98	665	0	49	86	665	4	37	92	665	0	39	92	665	0	33	80	665	2	37	96	665	1	28	92	665	1	32	99	665	1	24	98	665	2
666	0	62	77	666	2	47	81	666	1	76	90	666	3	51	71	666	0	47	83	666	2	28	109	666	1	49	72	666	1	28	99	666	1	29	90	666	0	32	94	666	1	45	99	666	2	37	102	666	3
667	0	74	73	667	3	53	88	667	1	61	68	667	2	69	90	667	0	69	90	667	1	41	106	667	2	43	97	667	2	23	100	667	2	37	93	667	4	33	94	667	1	34	82	667	2	32	103	667	0
668	2	50	92	668	2	63	93	668	1	74	79	668	1	59	86	668	2	52	68	668	0	27	99	668	0	30	103	668	1	40	81	668	2	36	81	668	4	32	94	668	2	36	95	668	2	41	96	668	1
669	1	56	81	669	1	64	88	669	4	62	79	669	0	58	86	669	2	73	96	669	0	39	77	669	0	41	86	669	1	24	103	669	2	38	112	669	1	38	91	669	0	27	84	669	1	30	96	669	1
670	0	63	79	670	1	69	73	670	1	51	89	670	1	69	77	670	2	74	84	670	2	32	94	670	2	39	89	670	1	42	106	670	2	36	93	670	0	30	92	670	3	35	102	670	0	36	94	670	1
671	3	51	74	671	0	60	97	671	0	55	79	671	1	61	90	671	0	62	80	671	3	29	110	671	0	46	96	671	1	40	103	671	2	35	95	671	0	35	92	671	2	37	73	671	2	35	105	671	1
672	2	62	64	672	4	50	77	672	0	70	71	672	2	64	80	672	3	66	99	672	4	25	106	672	3	40	79	672	0	30	84	672	1	45	93	672	1	31	88	672	4	42	90	672	2	32	120	672	1
673	1	74	65	673	0	49	78	673	1	49	84	673	0	51	88	673	1	56	80	673	3	26	104	673	1	28	87	673	1	35	79	673	4	44	109	673	1	39	110	673	0	37	91	673	2	36	112	673	1
674	1	66	59	674	3	63	84	674	1	69	73	674	2	68	76	674	0	82	78	674	0	44	102	674	2	39	92	674	0	33	80	674	1	36	105	674	3	39	77	674	1	39	89	674	2	38	102	674	2
675	0	65	76	675	1	62	65	675	0	77	69	675	1	67	75	675	1	55	83	675	2	29	97	675	0	32	101	675	1	33	97	675	2	29	77	675	1	33	112	675	1	30	88	675	3	30	105	675	0
676	0	60	82	676	2	56	91	676	3	50	74	676	2	54	61	676	1	67	77	676	2	35	75	676	0	36	85	676	3	32	97	676	5	40	91	676	5	20	84	676	1	43	88	676	0	39	124	676	1
677	1	49	85	677	2	64	87	677	5	57	83	677	3	67	77	677	2	71	97	677	0	41	89	677	2	29	95	677	0	32	90	677	0	41	68	677	2	29	74	677	2	35	103	677	1	30	93	677	2
678	3	80	69	678	1	58	78	678	2	59	89	678	1	56	89	678	1	42	76	678	3	43	105	678	1	42	90	678	3	33	85	678	1	38	98	678	2	31	91	678	0	32	93	678	0	27	101	678	2
679	2	59	80	679	0	52	72	679	1	54	89	679	0	61	71	679	4	58	96	679	2	31	88	679	3	25	104	679	0	40	83	679	2	37	75	679	0	31	81	679	2	33	92	679	3	37	100	679	1
680	0	62	72	680	4	65	81	680	5	57	85	680	1	52	92	680	1	66	87	680	1	34	98	680	3	29	92	680	2	44	84	680	1	30	81	680	3	39	90	680	1	36	79	680	0	41	104	680	0
681	1	54	80	681	2	62	80	681	3	64	75	681	3	51	76	681	4	68	88	681	2	32	89	681	0	39	87	681	1	39	80	681	2	30	93	681	1	27	91	681	0	44	100	681	0	45	100	681	0
682	3	62	78	682	1	51	73	682	2	63	67	682	2	67	97	682	0	64	83	682	0	25	100	682	1	37	87	682	1	44	89	682	2	31	87	682	2	39	92	682	0	34	99	682	0	37	91	682	3
683	1	67	98	683	1	60	92	683	2	55	88	683	1	53	82	683	0	67	100	683	1	32	97	683	1	37	82	683	1	27	99	683	4	35	96	683	2	37	92	683	1	40	105	683	0	35	109	683	1
684	5	61	85	684	5	56	78	684	0	59	62	684	1	58	95	684	3	71	82	684	2	24	103	684	1	32	102	684	2	27	87	684	1	39	85	684	2	32	93	684	1	23	94	684	2	41	90	684	1
685	1	38	72	685	0	51	90	685	0	55	88	685	2	45	105	685	1	70	73	685	1	33	89	685	1	32	97	685	2	38	92	685	2	34	89	685	2	26	111	685	2	36	66	685	0	39	106	685	2
686	2	42	97	686	0	51	90	686	2	61	97	686	0	52	76	686	0	62	72	686	2	28	70	686	1	26	94	686	0	34	85	686	2	32	90	686	0	25	95	686	3	38	107	686	0	35	102	686	1
687	2	62	91	687	2	56	86	687	1	51	91	687	0	45	88	687	1	53	100	687	2	37	84	687	3	38	95	687	0	20	84	687	6	40	79	687	1	41	85	687	2	31	91	687	2	40	105	687	1
688	4	61	83	688	3	75	86	688	0	56	89	688	2	52	101	688	5	60	73	688	2	25	69	688	3	30	80	688	2	32	91	688	3	34	91	688	0	35	100	688	0	43	96	688	2	34	80	688	1
689	3	60	82	689	2	63	86	689	1	55	83	689	1	37	80	689	1	60	89	689	2	23	99	689	3	35	103	689	1	45	101	689	0	30	86	689	3	27	103	689	2	37	81	689	2	38	89	689	2
690	1	48	74	690	2	56	85	690	0	62	68	690	3	40	74	690	0	46	89	690	2	49	91	690	0	42	74	690	1	26	106	690	3	33	82	690	0	34	77	690	1	43	83	690	2	42	96	690	2
691	2	61	85	691	1	69	79	691	0	50	68	691	1	52	81	691	2	55	73	691	0	37	82	691	0	30	77	691	3	32	113	691	3	39	95	691	3	23	105	691	2	37	98	691	2	28	117	691	0
692	2	48	87	692	1	62	74	692	2	72	74	692	2	47	97	692	2	62	86	692	1	33	96	692	3	31	83	692	2	27	83	692	0	39	94	692	0	40	97	692	3	42	98	692	4	44	86	692	0
693	1	54	64	693	4	58	72	693	0	60	75	693	1	66	90	693	1	58	93	693	1	24	94	693	1	32	94	693	2	30	103	693	2	32	83	693	1	42	100	693	1	22	90	693	1	42	107	693	2
694	1	50	105	694	0	55	86	694	1	40	83	694	1	56	72	694	1	66	96	694	0	25	95	694	2	37	81	694	1	31	74	694	1	48	89	694	4	33	111	694	0	34	94	694	3	30	118	694	0
695	2	55	79	695	1	66	83	695	2	62	80	695	1	56	86	695	3	71	75	695	1	30	104	695	2	28	80	695	1	45	80	695	4	37	83	695	2	29	93	695	1	36	94	695	2	32	102	695	1
696	0	43	91	696	2	56	83	696	0	53	85	696	3	38	73	696	3	59	95	696	2	30	101	696	1	40	83	696	1	32	89	696	2	38	90	696	2	46	104	696	0	35	100	696	0	36	111	696	2
697	2	46	72	697	2	51	90	697	0	52	71	697	0	58	81	697	1	62	95	697	0	27	102	697	0	30	104	697	1	35	88	697	3	26	83	697	3	29	96	697	2	41	88	697	1	34	113	697	3
698	0	58	72	698	2	61	84	698	2	57	88	698	2	50	83	698	1	66	81	698	0	30	101	698	1	41	107	698	1	35	86	698	6	34	96	698	1	35	88	698	2	34	111	698	3	31	102	698	2
699	2	43	79	699	0	60	86	699	0	60	94	699	0	52	83	699	0	68	75	699	0	35	88	699	0	35	86	699	3	36	100	699	2	37	89	699	2	38	90	699	0	26	111	699	1	32	107	699	0
700	1	47	76	700	0	53	82	700	1	56	86	700	0	41	66	700	1	68	110	700	2	48	90	700	0	31	103	700	3	38	83	700	2	37	95	700	1	41	83	700	1	36	109	700	2	28	104	700	0
701	1	49	83	701	1	52	68	701	1	56	83	701	2	46	95	701	1	54	91	701	2	30	109	701	0	36	89	701	2	32	80	701	2	38	70	701	1	30	97	701	4	32	98	701	1	26	114	701	2
702	2	54	88	702	2	49	77	702	4	55	84	702	1	55	81	702	0	52	86	702	3	24	105	702	0	32	85	702	1	26	85	702	3	30	71	702	1	45	101	702	0	26	91	702	0	36	105	702	1
703	0	42	69	703	0	56	89	703	2	60	83	703	2	59	92	703	2	48	85	703	1	32	93	703	0	31	93	703	0	43	77	703	3	19	89	703	2	31	85	703	1	19	101	703	0	33	97	703	0
704	1	50	75	704	1	55	101	704	0	53	78	704	0	61	73	704	1	55	64	704	0	25	84	704	0	31	86	704	1	28	89	704	0	24	87	704	0	45	106	704	0	41	108	704	3	41	108	704	1
705	1	50	100	705	1	53	77	705	2	55	68	705	1	38	71	705	2	53	89	705	1	43	87	705	1	26	80	705	1	40	99	705	0	20	80	705	1	27	114	705	0	41	93	705	1	28	109	705	2
706	2	58	65	706	3	58	91	706	1	60	94	706	2	40	83	706	0	61	81	706	1	28	91	706	0	27	90	706	0	28	92	706	2	47	109	706	1	43	89	706	1	37	103	706	1	24	107	706	0
707	1	43	87	707	2	58	92	707	0	55	73	707	3	45	88	707	1	45	89	707	1	27	86	707	2	37	78	707	0	35	70	707	0	23	77	707	2	30	85	707	0	47	93	707	1	32	108	707	1
708	2	56	80	708	1	46	87	708	1	58	85	708	1	56	72	708	0	60	96	708	3	28	87	708	0	33	89	708	1	35	98	708	3	38	95	708	4	42	99	708	2	35	80	708	2	32	95	708	0
709	1	63	75	709	1	48	84	709	0	53	77	709	2	57	91	709	1	61	78	709	3	24	71	709	1	28	104	709	3	31	83	709	1	31	89	709	1	31	91	709	1	32	101	709	3	35	84	709	0
710	0	62	89	710	1	61	78	710	3	52	92	710	2	35	84	710	3	48	87	710	4	35	106	710	3	31	98	710	0	31	73	710	2	32	79	710	0	26	87	710	1	43	87	710	0	29	97	710	5
711	1	40	69	711	1	48	76	711	1	59	90	711	2	54	60	711	2	48	94	711	2	34	96	711	1	30	91	711	0	30	91	711	2	42	88	711	1	27	111	711	0	23	98	711	1	37	102	711	2
712	3	48	89	712	2	40	81	712	2	67	63	712	0	57	86	712	1	54	87	712	2	36	82	712	0	35	95	712	1	23	101	712	2	34	104	712	3	31	107	712	1	26	94	712	2	42	89	712	0
713	0	58	95	713	3	50	74	713	1	64	87	713	2	43	84	713	0	51	81	713	0	22	75	713	3	40	104	713	0	44	79	713	3	29	83	713	2	36	98	713	1	29	95	713	0	28	80	713	2
714	0	59	72	714	3	43	77	714	2	66	95	714	1	61	93	714	3	66	90	714	1	25	87	714	0	31	112	714	3	26	84	714	1	28	98	714	1	32	112	714	0	37	100	714	1	30	111	714	2
715	2	53	76	715	1	47	90	715	2	51	81	715	1	64	86	715	2	52	75	715	1	29	94	715	1	25	91	715	4	28	84	715	2	37	76	715	1	36	95	715	2	38	104	715	2	35	100	715	1
716	1	59	81	716	2	50	83	716	1	61	89	716	1	42	100	716	3	61	85	716	1	40	103	716	0	24	93	716	0	29	98	716	1	31	88	716	0	39	103	716	4	27	92	716	2	40	100	716	0
717	1	53	86	717	3	60	93	717	2	69	82	717	2	62	90	717	1	57	80	717	4	36	95	717	4	25	91	717	1	31	81	717	0	39	84	717	1	26	83	717	0	28	78	717	3	27	112	717	0
718	0	60	80	718	2	45	86	718	3	48	77	718	2	65	89	718	3	58	91	718	0	29	89	718	1	41	87	718	1	28	84	718	0	27	95	718	2	27	110	718	3	35	99	718	1	38	89	718	2
719	2	57	76	719	2	42	90	719	1	64	84	719	0	53	84	719	2	53	79	719	2	31	103	719	0	28	94	719	1	35	80	719	0	33	97	719	2	28	96	719	0	35	91	719	1	40	100	719	1
720	2	54	88	720	2	48	81	720	1	48	76	720	2	52	92	720	0	63	64	720	2	29	100	720	0	44	80	720	1	32	89	720	2	33	97	720	1	42	100	720	0	26	94	720	0	31	101	720	1
721	3	45	95	721	4	47	88	721	2	45	76	721	0	51	83	721	2	58	96	721	0	29	90	721	1	30	109	721	2	31	77	721	3	23	101	721	0	30	98	721	1	43	100	721	2	33	114	721	2
722	0	53	76	722	1	50	92	722	1	37	73	722	1	46	79	722	1	44	100	722	1	37	92	722	1	30	106	722	0	31	100	722	5	46	77	722	1	35	87	722	2	36	95	722	1	37	101	722	2
723	1	50	93	723	0	48	76	723	3	34	78	723	1	57	86	723	1	73	70	723	4	27	84	723	0	36	97	723	2	23	93	723	1	25	95	723	1	47	91	723	1	23	97	723	2	37	112	723	1
724	4	59	101	724	2	51	85	724	2	40	90	724	1	62	84	724	1	49	94	724	2	27	108	724	0	39	91	724	1	27	104	724	1	33	97	724	2	31	80	724	2	22	95	724	0	31	102	724	2
725	1	50	79	725	1	53	68	725	2	65	79	725	3	47	72	725	0	58	80	725	2	37	83	725	0	26	91	725	2	24	101	725	2	38	88	725	0	28	97	725	0	29	84	725	1	28	104	725	3
726	2	47	90	726	0	51	94	726	1	45	78	726	2	46	82	726	2	53	89	726	0	40	85	726	1	21	89	726	2	27	81	726	0	21	108	726	1	38	108	726	1	31	97	726	2	34	85	726	1
727	3	57	85	727	1	58	92	727	1	50	81	727	2	46	75	727	1	50	82	727	1	29	79	727	4	42	94	727	1	33	67	727	3	25	100	727	0	32	97	727	0	38	78	727	0	32	130	727	1
728	1	61	86	728	3	47	76	728	0	38	83	728	4	49	81	728	1	54	92	728	2	22	93	728	0	29	66	728	1	30	88	728	4	30	75	728	2	31	89	728	2	28	91	728	0	20	104	728	1
729	0	56	88	729	0	49	88	729	3	48	81	729	1	57	83	729	3	39	85	729	0	33	88	729	2	39	79	729	3	33	77	729	1	30	97	729	2	38	78	729	0	30	99	729	1	30	83	729	3
730	1	60	81	730	1	48	80	730	2	49	67	730	0	57	88	730	0	50	78	730	2	21	82	730	0	25	93	730	0	20	88	730	3	36	84	730	0	38	87	730	0	33	101	730	0	38	117	730	3
731	0	51	84	731	2	43	75	731	1	56	79	731	1	47	84	731	1	37	87	731	1	23	75	731	1	24	91	731	0	24	99	731	3	31	81	731	1	31	82	731	1	27	99	731	0	24	99	731	0
732	1	55	67	732	1	47	79	732	0	49	85	732	3	48	79	732	0	52	79	732	4	26	93	732	1	31	87	732	1	31	91	732	2	32	84	732	2	44	97	732	5	40	83	732	1	30	121	732	2
733	1	51	92	733	2	54	84	733	1	46	81	733	1	48	97	733	1	51	88	733	1	21	97	733	1	35	121	733	2	25	102	733	4	35	98	733	1	32	94	733	3	31	101	733	2	33	106	733	2
734	2	42	79	734	1	67	89	734	1	45	79	734	1	49	96	734	2	60	79	734	1	36	88	734	0	33	86	734	0	32	81	734	1	36	91	734	2	26	97	734	0	48	111	734	1	29	96	734	2
735	1	52	58	735	1	40	78	735	1	46	78	735	0	44	91	735	1	59	79	735	2	30	89	735	0	34	86	735	1	31	92	735	0	32	78	735	1	29	114	735	1	32	92	735	1	24	100	735	3
736	1	56	78	736	1	43	95	736	2	41	87	736	1	44	83	736	0	47	89	736	2	31	105	736	1	33	81	736	1	34	86	736	2	31	94	736	1	24	105	736	1	25	96	736	2	22	98	736	3
737	1	59	84	737	0	42	78	737	1	59	86	737	3	48	87	737	0	65	95	737	2	34	103	737	2	26	83	737	4	25	100	737	3	27	93	737	1	33	92	737	1	38	86	737	0	26	104	737	0
738	2	44	71	738	2	50	90	738	3	48	84	738	3	44	94	738	1	46	91	738	3	30	94	738	1	28	96	738	0	25	81	738	1	38	88	738	3	23	88	738	2	27	86	738	1	43	98	738	2
739	0	43	79	739	0	52	79	739	0	56	92	739	2	46	80	739	0	48	80	739	2	24	83	739	4	27	88	739	5	37	76	739	0	24	95	739	1	30	105	739	0	23	100	739	2	39	93	739	1
740	2	51	94	740	2	44	94	740	0	57	86	740	0	51	97	740	0	66	98	740	0	22	94	740	0	20	83	740	4	30	88	740	1	30	85	740	1	26	81	740	0	41	93	740	2	29	108	740	2
741	1	55	89	741	0	45	84	741	1	45	81	741	1	51	102	741	3	46	89	741	1	27	89	741	1	26	95	741	3	36	88	741	0	39	78	741	1	43	88	741	2	31	90	741	3	34	104	741	0
742	1	54	83	742	1	53	76	742	1	47	69	742	0	42	86	742	3	34	81	742	1	41	94	742	2	23	99	742	1	28	85	742	0	35	106	742	2	41	81	742	5	30	90	742	0	29	89	742	0
743	1	56	89	743	0	46	80	743	0	51	95	743	2	42	78	743	1	70	81	743	0	30	100	743	0	31	83	743	2	26	86	743	2	27	86	743	1	31	109	743	3	26	82	743	3	33	78	743	1
744	1	57	87	744	0	54	83	744	1	43	88	744	0	49	86	744	4	54	87	744	1	26	94	744	1	24	87	744	0	23	102	744	0	27	90	744	2	33	93	744	1	35	97	744	1	34	85	744	1
745	2	47	66	745	1	55	100	745	0	48	83	745	2	41	81	745	1	58	84	745	2	24	95	745	1	27	91	745	1	38	78	745	2	32	95	745	0	23	89	745	0	34	100	745	1	40	115	745	1
746	1	62	76	746	0	39	69	746	1	49	77	746	2	32	75	746	2	57	87	746	0	23	97	746	1	29	79	746	2	29	96	746	3	22	92	746	0	31	105	746	1	20	99	746	0	27	113	746	0
747	0	39	83	747	1	40	90	747	4	55	79	747	4	43	95	747	0	60	79	747	0	30	90	747	0	28	101	747	1	28	83	747	1	36	90	747	0	27	101	747	3	34	92	747	1	27	103	747	1
748	0	56	76	748	2	46	91	748	0	44	82	748	2	50	98	748	3	37	76	748	2	30	93	748	6	27	69	748	1	28	88	748	2	28	81	748	1	25	108	748	0	25	107	748	0	24	99	748	2
749	1	49	73	749	1	34	80	749	2	55	86	749	4	46	71	749	1	63	86	749	0	28	97	749	3	29	105	749	1	34	89	749	3	37	94	749	1	35	106	749	1	35	73	749	0	35	104	749	3
750	1	41	93	750	1	38	68	750	0	70	65	750	1	49	79	750	0	47	94	750	2	17	89	750	0	28	80	750	2	25	89	750	0	30	78	750	2	27	91	750	1	35	87	750	2	29	88	750	1
751	0	45	81	751	2	35	95	751	0	47	73	751	2	45	92	751	2	37	95	751	3	27	97	751	0	32	76	751	1	26	91	751	4	26	86	751	1	28	92	751	1	34	80	751	0	32	118	751	2
752	0	64	70	752	1	44	86	752	4	42	76	752	0	33	87	752	1	44	87	752	2	22	84	752	0	29	90	752	0	36	66	752	3	31	82	752	1	30	90	752	0	29	96	752	0	39	112	752	2
753	1	66	87	753	2	61	81	753	1	40	82	753	2	40	84	753	0	58	80	753	1	35	93	753	0	16	66	753	1	34	80	753	3	30	96	753	1	26	103	753	0	28	98	753	2	22	96	753	0
754	1	47	83	754	2	48	80	754	2	54	89	754	3	39	84	754	3	35	84	754	5	23	102	754	1	31	95	754	2	31	103	754	4	38	98	754	2	28	78	754	1	34	100	754	0	22	97	754	1
755	0	54	76	755	1	44	75	755	1	51	72	755	1	51	82	755	0	44	84	755	2	19	96	755	0	40	85	755	2	32	85	755	2	28	84	755	2	31	93	755	0	19	92	755	0	22	92	755	1
756	0	41	73	756	2	34	89	756	0	36	83	756	1	52	89	756	1	61	82	756	2	39	86	756	0	19	67	756	1	27	93	756	1	36	86	756	2	25	98	756	2	33	85	756	1	20	100	756	1
757	0	45	76	757	2	38	94	757	2	53	74	757	2	48	95	757	1	48	80	757	1	20	76	757	1	18	100	757	1	26	79	757	0	35	78	757	3	24	100	757	1	39	104	757	1	31	98	757	3
758	2	43	84	758	2	50	93	758	2	53	55	758	2	42	90	758	2	62	90	758	2	27	97	758	2	28	107	758	1	38	81	758	1	33	86	758	4	28	96	758	1	33	109	758	1	27	106	758	0
759	3	46	76	759	0	45	97	759	1	50	77	759	5	46	90	759	1	50	91	759	2	35	94	759	0	26	90	759	1	32	85	759	0	29	79	759	0	27	86	759	0	25	82	759	1	31	96	759	1
760	2	51	92	760	1	44	77	760	1	48	83	760	0	46	83	760	0	44	100	760	0	38	100	760	0	32	90	760	0	32	95	760	1	33	106	760	1	25	96	760	0	31	66	760	0	28	110	760	2
761	1	45	81	761	0	39	78	761	1	50	91	761	2	50	82	761	0	41	93	761	2	22	79	761	0	22	83	761	1	30	74	761	2	36	78	761	2	39	90	761	0	38	96	761	4	31	96	761	0
762	0	59	81	762	0	48	75	762	1	39	77	762	2	50	70	762	0	57	67	762	4	40	93	762	1	33	93	762	3	19	90	762	3	25	112	762	1	22	90	762	0	21	87	762	0	29	96	762	0
763	0	64	74	763	4	46	92	763	0	45	86	763	2	47	89	763	1	51	93	763	1	21	94	763	2	24	105	763	5	23	83	763	0	21	97	763	5	28	103	763	1	25	94	763	2	33	84	763	0
764	0	43	84	764	0	41	76	764	2	37	91	764	0	59	79	764	1	48	87	764	4	29	99	764	3	28	100	764	1	22	78	764	0	38	89	764	3	28	86	764	0	37	76	764	0	29	106	764	0
765	1	43	78	765	2	43	83	765	2	40	58	765	2	48	89	765	0	59	91	765	1	29	100	765	3	29	86	765	2	31	92	765	1	32	93	765	1	38	93	765	2	30	100	765	0	30	93	765	0
766	1	47	83	766	0	25	88	766	1	46	68	766	1	38	84	766	0	53	94	766	1	36	93	766	1	34	66	766	1	28	87	766	0	31	84	766	2	21	113	766	3	40	94	766	5	30	94	766	0
767	2	39	70	767	0	44	73	767	2	36	72	767	0	53	82	767	1	51	83	767	2	34	102	767	1	25	84	767	2	25	80	767	0	29	89	767	3	24	103	767	0	22	91	767	1	23	117	767	3
768	2	49	65	768	4	34	90	768	1	49	68	768	3	43	90	768	1	50	67	768	1	37	91	768	0	28	94	768	1	25	92	768	0	23	105	768	1	31	81	768	2	35	108	768	0	21	104	768	2
769	1	52	99	769	1	37	100	769	1	52	87	769	3	34	89	769	1	39	93	769	1	22	112	769	0	24	99	769	1	28	89	769	3	27	82	769	0	23	85	769	1	21	87	769	2	31	98	769	2
770	4	46	81	770	2	37	86	770	0	51	101	770	3	42	77	770	0	50	95	770	0	25	98	770	1	26	96	770	0	41	69	770	1	27	93	770	0	29	84	770	1	27	75	770	3	22	88	770	0
771	0	55	88	771	1	39	77	771	1	32	73	771	4	35	72	771	0	51	93	771	1	35	91	771	2	24	92	771	2	23	89	771	1	34	88	771	1	26	91	771	2	32	95	771	4	29	111	771	2
772	2	51	76	772	2	43	88	772	1	45	91	772	1	54	107	772	1	53	94	772	2	24	91	772	1	31	85	772	1	31	90	772	3	25	82	772	0	34	91	772	0	26	82	772	2	26	115	772	2
773	1	46	100	773	1	44	87	773	1	39	74	773	3	48	105	773	2	55	80	773	0	23	99	773	3	29	100	773	2	27	85	773	1	34	85	773	2	32	88	773	0	37	100	773	4	32	112	773	5
774	2	42	87	774	2	45	87	774	2	57	83	774	2	53	71	774	1	38	76	774	3	27	104	774	0	31	104	774	1	21	89	774	1	25	79	774	1	41	87	774	1	23	91	774	2	28	103	774	0
775	2	43	85	775	0	38	90	775	0	45	82	775	1	50	86	775	2	54	80	775	1	28	111	775	1	25	85	775	1	25	99	775	2	21	87	775	1	18	109	775	5	35	115	775	4	30	95	775	2
776	2	37	87	776	0	33	72	776	0	49	78	776	0	31	92	776	0	49	94	776	1	23	103	776	1	31	97	776	1	24	101	776	2	42	102	776	0	37	84	776	2	37	88	776	2	28	94	776	2
777	1	52	85	777	3	49	86	777	0	48	84	777	2	53	78	777	0	50	89	777	2	27	89	777	0	27	97	777	0	21	91	777	3	39	97	777	0	26	87	777	2	30	94	777	1	24	92	777	1
778	2	51	88	778	2	45	97	778	3	38	63	778	5	44	71	778	1	54	87	778	0	22	81	778	2	25	93	778	3	22	64	778	1	26	95	778	1	26	83	778	1	31	88	778	0	22	97	778	1
779	3	49	86	779	1	37	68	779	2	49	81	779	0	41	80	779	1	53	80	779	3	25	95	779	1	34	81	779	1	28	89	779	0	36	96	779	2	32	95	779	2	26	85	779	3	30	104	779	0
780	1	50	76	780	1	51	75	780	2	42	97	780	5	58	91	780	3	47	69	780	2	32	102	780	3	34	89	780	2	30	97	780	2	33	93	780	1	35	92	780	0	25	105	780	1	28	95	780	1
781	1	46	80	781	0	51	67	781	2	39	77	781	5	43	93	781	1	47	73	781	1	24	92	781	1	29	84	781	1	24	94	781	1	31	75	781	2	36	87	781	1	31	92	781	3	26	126	781	2
782	0	43	70	782	1	34	84	782	1	35	91	782	1	44	86	782	2	30	79	782	3	27	95	782	0	35	92	782	4	31	95	782	0	27	90	782	4	36	85	782	5	31	93	782	1	19	109	782	1
783	1	44	97	783	2	50	93	783	0	47	94	783	1	39	85	783	0	36	91	783	3	17	106	783	1	33	83	783	2	27	88	783	3	25	90	783	0	28	78	783	1	21	97	783	2	32	93	783	3
784	1	38	87	784	1	55	86	784	3	49	68	784	0	38	86	784	0	37	97	784	3	16	90	784	1	26	79	784	0	19	97	784	2	31	99	784	1	29	97	784	2	32	112	784	2	26	86	784	1
785	0	47	82	785	2	39	85	785	1	35	86	785	3	35	81	785	1	58	81	785	0	21	85	785	1	27	106	785	2	19	79	785	5	29	88	785	0	32	88	785	6	22	91	785	3	18	103	785	3
786	0	37	73	786	4	49	75	786	1	46	80	786	2	48	76	786	0	43	86	786	2	26	77	786	0	31	88	786	0	28	85	786	1	19	79	786	2	31	95	786	3	19	111	786	2	22	101	786	0
787	0	57	74	787	3	50	75	787	3	46	82	787	2	38	89	787	0	45	75	787	2	28	97	787	1	27	67	787	0	21	87	787	6	31	69	787	2	36	108	787	1	22	85	787	0	39	96	787	2
788	1	44	93	788	0	45	89	788	0	43	84	788	0	41	79	788	1	45	84	788	1	21	107	788	1	30	76	788	2	21	76	788	3	28	98	788	1	28	88	788	1	34	97	788	1	26	107	788	1
789	1	38	95	789	1	41	74	789	1	50	81	789	1	43	83	789	0	49	88	789	2	20	84	789	2	27	77	789	0	27	92	789	3	31	100	789	3	18	87	789	2	23	95	789	4	24	88	789	0
790	2	41	79	790	2	36	103	790	3	48	80	790	0	50	83	790	1	51	78	790	3	27	96	790	0	31	95	790	2	23	98	790	1	28	97	790	2	29	93	790	2	24	87	790	1	25	103	790	2
791	1	33	78	791	3	34	93	791	0	54	89	791	2	36	100	791	0	41	91	791	2	28	92	791	0	21	91	791	0	16	114	791	3	23	99	791	3	33	93	791	2	30	94	791	1	37	88	791	0
792	1	35	84	792	2	43	86	792	1	46	74	792	1	41	90	792	1	41	77	792	1	24	109	792	0	23	99	792	1	30	102	792	3	30	91	792	2	23	99	792	2	25	101	792	0	27	104	792	1
793	1	36	95	793	1	45	82	793	3	45	86	793	1	47	83	793	2	46	79	793	1	22	90	793	0	22	86	793	3	28	84	793	0	29	94	793	1	26	92	793	0	24	100	793	1	32	104	793	2
794	1	34	65	794	3	40	89	794	3	39	74	794	3	40	72	794	1	41	95	794	0	42	80	794	1	22	81	794	1	13	85	794	6	19	90	794	1	30	99	794	3	29	95	794	2	32	99	794	1
795	2	42	92	795	0	46	84	795	3	59	79	795	2	37	100	795	2	33	91	795	4	17	86	795	1	31	89	795	1	26	79	795	0	33	91	795	0	24	103	795	0	36	86	795	2	18	92	795	1
796	2	45	75	796	1	51	79	796	0	49	83	796	2	46	101	796	0	40	79	796	1	29	103	796	0	34	94	796	0	31	89	796	2	22	97	796	1	34	118	796	2	18	95	796	1	23	90	796	0
797	1	44	75	797	1	27	91	797	2	49	100	797	1	38	80	797	1	48	70	797	4	18	93	797	3	29	100	797	0	26	85	797	1	33	92	797	2	25	91	797	6	23	99	797	1	27	104	797	1
798	4	46	95	798	2	47	104	798	2	35	93	798	2	37	88	798	1	45	94	798	0	35	106	798	1	23	89	798	2	23	103	798	0	26	83	798	0	28	92	798	1	27	102	798	0	26	106	798	1
799	3	41	77	799	0	39	88	799	1	42	79	799	2	29	87	799	4	32	79	799	2	14	105	799	0	42	92	799	2	23	81	799	2	21	86	799	2	31	84	799	4	30	92	799	4	27	79	799	0
800	1	45	74	800	3	38	78	800	1	40	79	800	2	40	83	800	3	32	70	800	1	24	104	800	0	34	81	800	3	27	89	800	4	28	92	800	2	24	91	800	2	31	82	800	1	21	100	800	2
801	0	32	61	801	0	51	85	801	1	46	71	801	0	35	89	801	1	45	79	801	0	28	94	801	2	25	88	801	0	23	89	801	3	32	92	801	0	40	86	801	3	24	110	801	0	22	100	801	3
802	1	37	74	802	2	37	88	802	0	37	78	802	0	38	101	802	0	36	81	802	2	25	101	802	2	30	89	802	1	27	84	802	2	34	91	802	1	22	90	802	4	33	117	802	0	24	98	802	0
803	3	29	83	803	0	42	102	803	3	40	86	803	0	47	94	803	4	43	88	803	2	25	113	803	1	25	102	803	0	26	87	803	2	28	100	803	1	32	104	803	2	38	95	803	2	29	103	803	1
804	0	37	78	804	2	45	95	804	1	52	89	804	1	39	96	804	2	47	79	804	1	24	93	804	0	25	101	804	4	35	85	804	1	25	72	804	1	29	88	804	1	23	85	804	2	20	89	804	0
805	0	45	61	805	1	41	75	805	2	34	82	805	3	45	58	805	0	42	74	805	1	23	94	805	1	22	84	805	2	31	87	805	3	32	84	805	4	24	99	805	0	29	100	805	1	35	88	805	4
806	2	51	79	806	0	43	73	806	1	50	80	806	3	45	79	806	1	42	88	806	1	21	98	806	0	33	93	806	3	36	96	806	0	25	95	806	0	36	102	806	2	23	93	806	0	23	106	806	2
807	2	46	79	807	0	28	79	807	0	31	94	807	1	43	71	807	1	46	98	807	0	28	85	807	0	15	93	807	1	18	83	807	3	26	65	807	1	27	106	807	3	24	89	807	1	34	97	807	1
808	2	57	72	808	1	57	73	808	3	46	55	808	0	53	70	808	1	48	86	808	1	32	90	808	0	27	91	808	1	28	90	808	3	21	81	808	3	29	80	808	0	19	94	808	2	31	73	808	1
809	0	41	91	809	2	36	86	809	2	48	71	809	0	36	80	809	1	44	75	809	1	22	103	809	0	31	100	809	1	34	100	809	3	29	79	809	2	27	88	809	2	23	95	809	0	32	102	809	2
810	1	43	89	810	1	47	83	810	2	34	93	810	3	36	103	810	1	44	85	810	1	25	100	810	0	28	81	810	1	19	79	810	1	32	91	810	0	27	109	810	2	23	107	810	2	22	102	810	1
811	0	36	79	811	3	36	69	811	1	34	79	811	2	27	91	811	2	57	75	811	3	39	88	811	1	17	84	811	0	27	89	811	4	22	70	811	0	37	91	811	0	21	99	811	0	23	99	811	0
812	1	38	78	812	0	41	74	812	3	42	75	812	3	46	89	812	4	44	92	812	1	23	100	812	1	18	99	812	0	19	79	812	2	32	77	812	1	38	84	812	2	28	98	812	2	20	110	812	1
813	5	36	87	813	0	40	83	813	1	42	59	813	2	45	74	813	0	30	93	813	0	32	95	813	0	31	99	813	1	36	95	813	2	19	94	813	1	24	93	813	2	21	94	813	1	31	117	813	1
814	0	37	65	814	1	51	84	814	2	35	88	814	3	47	89	814	2	35	94	814	1	33	90	814	0	30	97	814	1	29	100	814	2	21	106	814	5	24	102	814	1	20	82	814	0	21	105	814	2
815	1	38	76	815	1	29	89	815	1	41	75	815	0	49	84	815	0	56	77	815	1	24	80	815	1	21	97	815	4	35	82	815	1	27	85	815	2	38	92	815	0	18	86	815	1	26	86	815	1
816	0	40	85	816	1	48	86	816	1	44	69	816	0	45	87	816	0	41	94	816	0	31	84	816	3	20	80	816	0	25	100	816	2	29	105	816	2	28	104	816	1	33	91	816	3	15	106	816	2
817	1	40	92	817	1	32	75	817	3	31	76	817	3	45	84	817	4	40	87	817	3	25	105	817	0	26	104	817	3	23	94	817	2	30	87	817	1	29	95	817	1	24	94	817	0	22	89	817	3
818	2	25	81	818	1	48	85	818	3	29	71	818	2	44	75	818	1	44	80	818	2	21	94	818	1	25	72	818	0	21	105	818	0	14	104	818	4	28	74	818	3	24	92	818	2	17	93	818	0
819	0	32	69	819	0	40	86	819	0	45	75	819	3	38	92	819	1	38	81	819	1	22	95	819	5	30	89	819	1	13	86	819	2	45	96	819	0	20	87	819	0	24	111	819	0	24	104	819	1
820	1	42	79	820	1	24	68	820	1	48	73	820	3	37	60	820	2	46	80	820	3	24	91	820	0	24	86	820	2	27	85	820	1	29	97	820	0	26	80	820	0	25	78	820	2	24	95	820	2
821	2	50	77	821	0	41	77	821	1	47	84	821	2	32	93	821	2	40	80	821	1	25	72	821	2	18	87	821	1	27	93	821	5	22	66	821	2	22	94	821	2	25	90	821	2	24	107	821	1
822	1	38	66	822	1	36	77	822	2	35	92	822	0	38	92	822	0	39	76	822	1	20	105	822	1	31	92	822	2	23	79	822	1	18	93	822	0	39	87	822	1	26	109	822	2	37	116	822	3
823	1	42	98	823	0	39	80	823	0	34	86	823	1	38	78	823	1	43	77	823	0	24	93	823	1	21	88	823	0	21	93	823	0	23	102	823	3	27	94	823	1	30	89	823	0	23	89	823	2
824	2	42	75	824	0	40	86	824	0	42	88	824	0	34	82	824	1	42	79	824	1	32	105	824	1	28	102	824	1	25	76	824	5	20	82	824	2	29	84	824	5	32	91	824	1	26	110	824	1
825	1	43	70	825	2	47	81	825	3	35	77	825	1	44	88	825	0	35	89	825	2	32	94	825	2	30	64	825	1	28	84	825	2	32	90	825	0	32	77	825	2	35	89	825	1	28	104	825	2
826	1	31	100	826	0	42	90	826	2	35	84	826	0	33	83	826	3	49	85	826	1	17	91	826	4	27	101	826	2	16	84	826	1	21	97	826	2	14	98	826	2	20	94	826	2	28	103	826	0
827	2	29	92	827	1	44	88	827	1	45	73	827	2	34	76	827	3	42	96	827	2	36	107	827	2	27	74	827	3	22	88	827	2	26	97	827	0	29	114	827	1	29	102	827	0	20	105	827	1
828	1	43	70	828	0	44	84	828	2	45	96	828	0	56	77	828	4	44	71	828	3	25	88	828	2	27	84	828	1	26	83	828	4	17	96	828	1	19	90	828	0	24	98	828	1	33	90	828	2
829	0	36	76	829	1	33	75	829	2	43	106	829	2	46	96	829	0	55	80	829	0	29	84	829	2	25	83	829	0	22	89	829	3	23	80	829	0	21	84	829	3	23	69	829	1	27	95	829	1
830	1	42	81	830	3	32	92	830	3	37	71	830	2	43	74	830	1	58	104	830	0	27	87	830	1	26	92	830	0	20	74	830	3	31	101	830	0	25	91	830	2	16	98	830	0	21	87	830	0
831	3	35	89	831	2	40	76	831	0	27	83	831	0	32	89	831	2	42	71	831	3	20	71	831	0	28	111	831	0	28	76	831	2	29	88	831	3	27	103	831	3	29	76	831	4	24	100	831	1
832	2	45	72	832	0	32	81	832	1	45	87	832	1	40	108	832	3	41	87	832	2	15	82	832	1	25	84	832	1	28	101	832	3	26	106	832	4	30	102	832	1	17	95	832	3	30	91	832	1
833	0	40	84	833	4	46	84	833	1	39	87	833	1	38	76	833	1	35	83	833	2	19	85	833	1	29	101	833	1	23	97	833	0	23	92	833	2	27	93	833	0	29	98	833	0	27	98	833	2
834	2	40	75	834	2	28	91	834	1	41	84	834	2	33	86	834	2	38	94	834	0	23	86	834	1	32	85	834	2	30	88	834	1	33	112	834	1	30	106	834	2	29	87	834	4	28	85	834	0
835	2	39	71	835	0	32	74	835	2	39	81	835	1	32	72	835	3	40	76	835	2	21	78	835	0	28	89	835	3	21	90	835	2	21	89	835	2	28	91	835	3	31	80	835	2	12	100	835	1
836	4	38	57	836	1	42	104	836	2	45	89	836	1	42	91	836	1	47	78	836	3	23	66	836	2	21	83	836	0	23	71	836	1	27	95	836	0	28	116	836	1	34	90	836	0	29	75	836	0
837	1	40	77	837	3	35	91	837	0	35	69	837	0	50	81	837	0	44	78	837	1	19	104	837	3	23	88	837	1	21	82	837	1	26	75	837	3	21	92	837	2	17	95	837	2	29	110	837	0
838	1	38	81	838	0	32	64	838	0	46	80	838	1	38	76	838	0	41	85	838	1	31	98	838	3	20	84	838	3	36	81	838	0	24	88	838	2	37	90	838	2	23	84	838	3	19	124	838	0
839	3	30	79	839	0	52	99	839	2	38	82	839	1	47	91	839	0	47	98	839	2	21	95	839	0	27	103	839	1	23	74	839	2	28	90	839	1	18	88	839	0	29	109	839	2	20	109	839	0
840	1	51	80	840	1	38	94	840	2	46	68	840	1	42	79	840	0	34	99	840	1	30	90	840	0	19	73	840	1	26	92	840	1	34	90	840	2	15	91	840	1	26	114	840	1	28	87	840	3
841	0	31	84	841	0	35	82	841	1	37	91	841	1	34	83	841	0	35	80	841	1	24	84	841	0	22	89	841	1	21	86	841	5	25	100	841	1	24	87	841	2	28	87	841	2	18	93	841	3
842	2	34	87	842	5	45	83	842	2	32	80	842	2	41	78	842	0	43	77	842	1	32	75	842	1	30	105	842	3	25	86	842	1	25	86	842	0	28	93	842	1	20	99	842	0	25	109	842	3
843	2	31	84	843	3	44	97	843	1	32	93	843	2	36	72	843	0	38	78	843	0	20	64	843	1	33	101	843	2	18	75	843	0	26	87	843	3	30	94	843	2	25	102	843	0	31	103	843	2
844	1	44	81	844	1	25	69	844	1	49	87	844	2	40	91	844	2	36	76	844	2	22	97	844	0	25	81	844	1	25	96	844	0	26	85	844	1	24	107	844	2	29	91	844	4	28	87	844	1
845	1	52	72	845	1	41	93	845	1	36	75	845	0	43	88	845	4	41	78	845	2	25	95	845	0	35	81	845	2	21	85	845	4	20	87	845	1	27	87	845	2	11	108	845	1	30	94	845	2
846	1	28	82	846	1	41	101	846	2	45	100	846	0	41	70	846	0	41	84	846	4	28	108	846	0	29	94	846	2	26	94	846	1	27	89	846	0	24	86	846	2	21	95	846	0	19	84	846	0
847	2	48	78	847	2	43	76	847	0	33	73	847	0	27	80	847	1	43	85	847	2	27	87	847	1	26	99	847	4	22	88	847	1	25	92	847	1	22	98	847	3	32	101	847	3	27	94	847	0
848	1	22	87	848	1	44	74	848	3	37	65	848	3	29	93	848	1	31	81	848	1	22	104	848	3	31	57	848	0	26	94	848	3	29	97	848	1	21	89	848	3	25	76	848	3	35	96	848	1
849	0	23	76	849	1	44	86	849	3	31	78	849	2	33	86	849	0	32	72	849	4	22	79	849	1	32	89	849	2	23	83	849	2	32	85	849	2	27	101	849	0	24	87	849	1	30	111	849	1
850	3	46	68	850	1	37	71	850	1	38	98	850	1	43	80	850	1	51	93	850	3	25	70	850	0	31	94	850	2	21	89	850	0	24	104	850	0	23	97	850	1	20	78	850	1	34	97	850	0
851	3	44	95	851	4	33	90	851	1	33	76	851	2	55	81	851	1	37	81	851	2	22	91	851	1	24	90	851	0	19	79	851	1	29	98	851	2	20	106	851	4	24	80	851	1	26	104	851	4
852	1	36	88	852	1	35	72	852	2	34	93	852	2	34	85	852	0	31	90	852	1	28	86	852	2	24	87	852	5	27	95	852	3	29	99	852	2	33	85	852	2	22	113	852	2	24	84	852	1
853	1	37	85	853	0	34	76	853	2	34	94	853	0	29	68	853	2	44	79	853	0	29	104	853	0	12	92	853	4	24	71	853	1	24	99	853	1	32	95	853	1	32	96	853	0	23	94	853	1
854	2	46	74	854	0	32	76	854	2	51	106	854	0	46	91	854	1	39	79	854	2	23	91	854	0	25	97	854	1	25	87	854	1	34	76	854	1	23	93	854	0	28	87	854	1	27	86	854	0
855	0	31	76	855	2	43	71	855	1	36	79	855	1	38	93	855	0	28	77	855	0	22	84	855	4	26	86	855	3	31	64	855	2	29	83	855	2	28	93	855	1	25	88	855	0	22	107	855	3
856	2	25	61	856	2	23	78	856	0	31	90	856	0	27	70	856	1	38	77	856	0	26	99	856	1	38	68	856	0	28	102	856	1	26	72	856	2	19	94	856	0	21	94	856	1	34	110	856	0
857	2	37	88	857	0	33	68	857	0	42	86	857	2	30	74	857	1	35	83	857	1	23	75	857	0	26	89	857	1	23	86	857	0	33	92	857	0	27	91	857	2	32	88	857	1	19	85	857	2
858	0	29	87	858	2	33	106	858	2	38	78	858	2	41	77	858	0	34	94	858	1	27	65	858	3	24	68	858	2	18	81	858	0	24	84	858	0	29	94	858	2	26	86	858	2	27	96	858	1
859	1	37	68	859	2	37	72	859	0	42	82	859	1	37	82	859	2	42	101	859	2	29	87	859	0	26	84	859	0	19	78	859	1	34	94	859	1	25	81	859	1	37	90	859	4	21	105	859	2
860	0	38	73	860	0	40	85	860	1	46	81	860	2	35	90	860	1	37	103	860	0	37	109	860	1	17	87	860	0	19	91	860	2	26	80	860	1	35	92	860	1	21	108	860	2	18	107	860	0
861	1	40	89	861	2	33	80	861	3	32	75	861	1	41	81	861	1	46	82	861	1	27	78	861	2	28	83	861	1	31	75	861	1	30	78	861	2	21	103	861	4	28	83	861	0	19	113	861	1
862	1	31	83	862	1	26	76	862	2	37	65	862	2	40	76	862	2	35	92	862	1	21	95	862	1	17	75	862	3	18	81	862	0	19	85	862	3	23	92	862	0	22	101	862	3	21	109	862	0
863	1	39	85	863	1	36	81	863	2	36	88	863	1	42	92	863	0	43	80	863	0	25	68	863	3	18	89	863	0	26	85	863	1	23	95	863	2	20	98	863	3	30	92	863	0	27	112	863	2
864	1	42	75	864	4	34	80	864	1	46	76	864	1	36	95	864	2	46	98	864	0	16	98	864	1	25	100	864	1	29	73	864	1	36	81	864	0	21	90	864	0	27	94	864	1	17	92	864	5
865	2	27	76	865	0	34	93	865	2	35	91	865	1	40	69	865	1	39	82	865	5	20	84	865	0	16	103	865	0	17	88	865	1	25	87	865	2	21	83	865	1	25	109	865	3	31	113	865	0
866	1	38	86	866	3	32	94	866	0	46	83	866	2	25	89	866	4	29	78	866	4	18	102	866	2	28	90	866	1	27	101	866	4	26	91	866	1	27	93	866	1	30	82	866	0	26	116	866	0
867	0	37	92	867	1	25	73	867	0	36	77	867	1	31	85	867	2	38	83	867	1	14	96	867	1	26	85	867	1	14	88	867	0	28	87	867	3	28	98	867	1	26	100	867	3	21	87	867	2
868	1	33	81	868	2	37	79	868	2	37	83	868	1	26	77	868	1	22	85	868	0	19	100	868	2	26	107	868	1	24	92	868	1	24	82	868	1	19	93	868	2	28	111	868	1	27	95	868	1
869	1	42	88	869	3	45	96	869	3	28	65	869	0	35	78	869	1	32	98	869	1	26	104	869	0	26	105	869	1	24	87	869	2	19	75	869	3	32	88	869	1	26	77	869	1	32	101	869	1
870	1	41	72	870	1	35	70	870	2	42	67	870	1	39	84	870	2	39	79	870	1	29	91	870	1	36	106	870	1	24	104	870	4	25	93	870	2	27	88	870	3	19	98	870	2	21	106	870	1
871	3	42	90	871	0	40	87	871	1	38	87	871	3	38	84	871	3	39	87	871	0	25	87	871	3	21	94	871	2	21	101	871	2	25	75	871	1	27	87	871	2	29	93	871	1	20	86	871	2
872	1	38	70	872	0	44	77	872	0	30	80	872	0	38	77	872	4	36	105	872	1	26	88	872	1	24	76	872	1	24	93	872	1	24	90	872	2	28	87	872	3	36	99	872	0	28	99	872	0
873	1	32	77	873	4	27	96	873	1	35	86	873	3	33	75	873	2	40	87	873	1	19	89	873	2	27	109	873	2	28	105	873	2	31	94	873	2	26	78	873	0	20	110	873	2	30	89	873	0
874	2	36	70	874	2	33	81	874	3	44	91	874	2	40	95	874	0	47	69	874	0	23	67	874	1	27	84	874	0	27	78	874	5	26	83	874	3	22	100	874	0	23	99	874	0	27	94	874	2
875	2	30	90	875	1	42	66	875	0	44	80	875	2	36	86	875	1	41	75	875	0	17	99	875	0	20	111	875	1	27	93	875	3	19	83	875	2	31	85	875	1	27	90	875	1	25	108	875	0
876	1	27	73	876	2	38	80	876	1	34	77	876	2	40	105	876	4	34	85	876	2	24	106	876	1	31	87	876	4	12	88	876	3	31	90	876	5	31	100	876	0	26	107	876	2	19	103	876	0
877	3	29	84	877	1	47	80	877	4	32	80	877	2	28	102	877	0	33	80	877	0	22	84	877	3	29	84	877	2	20	93	877	1	23	83	877	0	25	75	877	2	28	103	877	1	24	96	877	0
878	1	36	78	878	2	31	88	878	1	32	91	878	5	40	81	878	1	32	86	878	3	15	81	878	0	21	87	878	1	27	88	878	2	21	80	878	1	29	86	878	2	37	112	878	0	18	100	878	1
879	1	36	87	879	2	32	86	879	4	38	84	879	1	33	94	879	2	44	71	879	2	17	90	879	1	28	105	879	2	20	80	879	4	34	79	879	4	34	89	879	2	31	101	879	1	22	81	879	2
880	2	37	93	880	1	32	69	880	1	41	88	880	6	37	88	880	0	46	84	880	0	25	95	880	3	23	90	880	0	19	108	880	2	33	105	880	0	26	105	880	2	20	82	880	0	19	104	880	1
881	1	29	80	881	1	35	89	881	2	39	89	881	2	23	68	881	2	33	91	881	2	28	95	881	1	25	99	881	0	19	104	881	2	27	95	881	1	24	105	881	1	22	91	881	1	26	83	881	0
882	0	31	72	882	2	39	81	882	0	35	85	882	1	44	88	882	1	42	97	882	1	19	107	882	2	21	73	882	2	21	84	882	2	36	70	882	2	31	91	882	1	26	99	882	2	31	102	882	0
883	2	40	99	883	0	39	98	883	2	24	80	883	4	35	79	883	0	41	70	883	2	24	91	883	0	28	93	883	4	23	111	883	3	22	81	883	1	25	99	883	1	25	97	883	2	31	104	883	1
884	2	37	79	884	1	35	78	884	2	42	64	884	3	42	94	884	0	35	90	884	3	25	88	884	3	24	92	884	1	26	101	884	3	15	84	884	2	25	96	884	2	16	92	884	0	32	103	884	1
885	0	35	80	885	5	37	76	885	0	40	75	885	2	36	86	885	4	38	74	885	1	18	99	885	2	22	106	885	1	22	79	885	3	23	109	885	1	27	99	885	1	22	112	885	2	30	94	885	0
886	0	33	86	886	1	39	94	886	0	40	68	886	3	36	57	886	0	27	73	886	0	27	89	886	0	20	86	886	0	17	75	886	4	29	89	886	2	25	78	886	1	30	84	886	1	25	110	886	0
887	0	31	79	887	1	39	77	887	0	49	62	887	2	30	73	887	0	41	85	887	3	21	96	887	0	25	95	887	2	29	73	887	3	31	66	887	1	27	107	887	2	28	88	887	0	28	101	887	1
888	2	23	83	888	3	33	68	888	0	39	85	888	3	31	84	888	1	35	98	888	2	27	84	888	0	20	75	888	0	19	74	888	3	31	88	888	0	24	97	888	0	29	88	888	2	26	122	888	0
889	1	28	89	889	2	37	81	889	1	33	82	889	2	31	76	889	3	46	80	889	0	22	92	889	2	22	100	889	3	25	73	889	1	28	98	889	4	19	89	889	2	35	89	889	1	15	94	889	3
890	1	37	77	890	1	40	99	890	2	31	79	890	0	31	90	890	1	42	87	890	1	19	101	890	1	23	89	890	0	13	101	890	4	23	83	890	1	27	94	890	3	21	77	890	1	24	98	890	0
891	4	31	84	891	0	29	67	891	0	30	81	891	4	45	82	891	1	48	93	891	2	22	87	891	1	39	86	891	5	28	89	891	1	16	103	891	2	21	90	891	2	22	110	891	1	23	81	891	1
892	0	28	73	892	2	26	81	892	4	32	72	892	1	18	97	892	3	36	92	892	4	19	106	892	0	27	98	892	1	36	83	892	1	34	92	892	3	21	90	892	1	28	101	892	0	29	91	892	1
893	0	28	92	893	0	19	75	893	2	35	90	893	0	36	92	893	0	33	66	893	2	18	105	893	0	16	75	893	2	24	70	893	0	28	107	893	3	20	103	893	1	27	86	893	0	21	119	893	0
894	2	32	89	894	1	35	86	894	0	37	75	894	4	32	94	894	1	47	75	894	2	29	70	894	0	30	69	894	0	25	83	894	1	16	78	894	1	27	79	894	1	27	99	894	1	25	106	894	3
895	0	37	92	895	2	36	86	895	2	31	78	895	1	43	74	895	1	30	87	895	0	28	91	895	1	28	73	895	1	27	97	895	3	16	70	895	3	25	93	895	1	27	80	895	1	26	111	895	0
896	1	30	84	896	4	27	79	896	3	39	77	896	2	33	101	896	1	33	78	896	1	20	92	896	1	26	103	896	1	28	102	896	2	24	97	896	2	26	92	896	3	15	100	896	1	26	104	896	1
897	2	37	78	897	3	25	89	897	2	36	94	897	0	40	80	897	2	37	79	897	3	27	87	897	1	22	78	897	2	31	91	897	2	21	93	897	1	29	104	897	1	30	97	897	0	39	91	897	1
898	3	43	76	898	1	31	89	898	2	31	93	898	0	35	78	898	3	35	83	898	2	28	105	898	2	23	81	898	2	23	91	898	1	23	103	898	2	29	95	898	1	23	84	898	1	25	115	898	0
899	0	46	88	899	0	32	85	899	1	28	82	899	2	29	64	899	0	32	103	899	0	20	89	899	0	27	88	899	2	23	87	899	2	21	87	899	2	17	99	899	1	27	96	899	1	15	80	899	0
900	0	47	90	900	2	35	79	900	2	40	80	900	0	31	88	900	0	32	58	900	1	29	110	900	2	21	89	900	0	15	76	900	4	27	90	900	0	17	86	900	2	20	94	900	1	29	105	900	4
901	3	34	83	901	1	28	88	901	1	40	82	901	1	28	88	901	4	35	86	901	1	14	79	901	0	27	109	901	1	24	100	901	0	27	86	901	0	20	92	901	6	24	87	901	3	24	90	901	1
902	0	40	87	902	2	29	87	902	1	33	67	902	3	41	96	902	0	41	72	902	2	30	87	902	1	19	84	902	0	17	83	902	1	19	81	902	3	18	85	902	1	20	93	902	0	31	95	902	3
903	3	30	93	903	1	27	85	903	0	36	74	903	3	35	90	903	3	39	93	903	2	21	95	903	1	25	78	903	1	24	99	903	2	26	96	903	1	27	103	903	1	28	78	903	2	31	97	903	1
904	1	38	87	904	1	26	81	904	1	40	94	904	2	33	81	904	0	34	81	904	2	20	84	904	0	15	80	904	1	27	87	904	0	19	92	904	2	15	86	904	0	17	80	904	4	17	86	904	4
905	1	44	79	905	0	30	95	905	2	36	84	905	1	32	75	905	2	34	89	905	0	27	92	905	2	26	89	905	0	17	89	905	2	30	94	905	2	17	112	905	1	17	107	905	1	19	114	905	2
906	1	39	80	906	3	25	77	906	2	29	68	906	1	37	66	906	3	32	77	906	1	13	87	906	0	22	114	906	2	21	86	906	0	27	85	906	2	29	73	906	1	25	92	906	3	28	92	906	0
907	0	32	85	907	0	45	79	907	0	39	76	907	1	28	77	907	2	42	90	907	2	16	80	907	2	20	87	907	1	21	87	907	0	26	86	907	4	22	80	907	2	29	88	907	3	19	99	907	0
908	2	34	73	908	2	47	112	908	2	38	95	908	3	32	78	908	1	36	90	908	3	29	95	908	1	27	63	908	3	22	97	908	2	27	86	908	0	29	87	908	1	17	100	908	0	22	102	908	0
909	1	44	96	909	2	41	71	909	0	37	76	909	2	38	85	909	1	39	93	909	3	21	76	909	2	25	86	909	0	23	92	909	3	21	95	909	1	28	92	909	1	28	100	909	0	23	100	909	1
910	0	36	72	910	3	26	81	910	2	39	93	910	0	30	76	910	0	42	75	910	1	27	105	910	1	30	87	910	3	26	75	910	3	23	85	910	0	19	108	910	1	18	100	910	2	24	121	910	2
911	0	38	77	911	1	34	83	911	0	35	78	911	1	29	77	911	3	39	89	911	0	22	70	911	0	22	89	911	1	24	97	911	1	30	79	911	5	26	87	911	0	24	97	911	1	27	115	911	1
912	2	32	83	912	1	31	87	912	0	28	84	912	2	38	77	912	0	34	75	912	0	19	87	912	2	32	84	912	0	20	101	912	1	23	85	912	0	20	85	912	2	20	83	912	2	21	103	912	2
913	2	26	86	913	0	29	72	913	1	34	76	913	0	33	64	913	1	41	91	913	3	11	88	913	1	21	107	913	0	20	105	913	3	27	90	913	1	30	73	913	2	27	76	913	2	24	80	913	1
914	3	38	108	914	3	28	70	914	2	46	92	914	0	32	84	914	2	26	92	914	1	23	95	914	1	16	85	914	1	23	102	914	2	24	88	914	1	26	95	914	1	18	92	914	2	24	107	914	1
915	0	33	83	915	1	35	87	915	1	31	83	915	2	28	93	915	1	35	88	915	1	18	96	915	1	27	95	915	3	22	79	915	0	26	75	915	1	22	99	915	1	25	100	915	3	26	124	915	2
916	1	33	93	916	0	39	95	916	1	21	91	916	1	31	74	916	0	38	88	916	0	20	78	916	2	17	92	916	1	20	88	916	3	28	104	916	2	28	80	916	1	26	81	916	3	22	99	916	0
917	4	39	92	917	1	34	90	917	2	29	65	917	0	31	85	917	0	35	79	917	0	20	84	917	3	19	85	917	2	20	92	917	1	23	88	917	3	32	99	917	0	18	74	917	1	22	91	917	0
918	1	31	68	918	0	24	81	918	2	35	72	918	1	31	76	918	1	34	83	918	1	25	86	918	4	23	95	918	2	21	86	918	3	17	89	918	0	17	94	918	1	25	97	918	1	24	103	918	0
919	1	24	78	919	1	27	80	919	1	35	63	919	0	33	92	919	4	40	89	919	0	21	91	919	0	20	96	919	0	31	101	919	1	23	84	919	2	28	93	919	2	18	100	919	1	32	85	919	0
920	2	40	90	920	3	31	73	920	0	43	83	920	1	34	93	920	2	27	91	920	1	20	92	920	1	23	94	920	1	25	79	920	4	29	77	920	1	24	89	920	3	20	93	920	2	22	108	920	0
921	0	45	71	921	2	31	91	921	0	33	91	921	1	35	86	921	2	34	87	921	1	20	97	921	2	24	85	921	1	15	106	921	4	28	83	921	1	29	91	921	3	28	83	921	1	24	94	921	0
922	2	26	87	922	1	24	80	922	0	31	72	922	1	38	101	922	1	24	66	922	0	27	103	922	2	17	90	922	1	29	85	922	2	23	104	922	1	24	81	922	1	30	78	922	4	27	90	922	0
923	1	29	80	923	2	24	68	923	2	35	70	923	0	32	78	923	2	47	103	923	2	24	98	923	1	25	87	923	2	29	102	923	1	29	85	923	0	33	90	923	1	24	118	923	2	23	108	923	0
924	1	26	80	924	0	22	86	924	2	39	78	924	0	35	70	924	0	46	96	924	0	17	90	924	1	30	86	924	3	25	74	924	1	19	79	924	2	27	89	924	0	26	106	924	4	22	89	924	0
925	2	34	82	925	2	32	82	925	0	31	61	925	0	30	88	925	0	33	81	925	1	12	93	925	0	20	84	925	1	25	83	925	5	25	97	925	0	27	99	925	1	22	89	925	2	32	101	925	1
926	1	31	69	926	1	44	91	926	1	29	76	926	1	39	79	926	3	38	93	926	1	17	92	926	2	23	103	926	1	28	87	926	4	27	105	926	1	21	92	926	3	20	97	926	1	31	116	926	0
927	0	32	90	927	2	34	87	927	1	27	86	927	1	29	91	927	1	40	85	927	0	15	96	927	0	23	90	927	2	18	81	927	1	26	85	927	1	28	83	927	1	25	94	927	2	28	84	927	3
928	0	39	87	928	2	31	89	928	1	43	69	928	0	30	67	928	1	39	91	928	3	25	89	928	1	24	92	928	0	19	92	928	2	25	95	928	3	28	74	928	1	23	92	928	1	24	110	928	2
929	3	38	71	929	3	34	86	929	0	40	79	929	2	24	86	929	2	36	98	929	2	24	84	929	2	20	96	929	0	26	87	929	1	30	82	929	0	13	92	929	1	24	91	929	4	35	97	929	0
930	1	41	79	930	2	30	83	930	1	42	70	930	3	30	78	930	1	32	92	930	1	19	109	930	0	33	88	930	2	33	88	930	3	23	86	930	2	17	106	930	1	24	91	930	1	13	92	930	2
931	1	32	80	931	1	26	89	931	1	33	74	931	0	32	92	931	2	38	72	931	0	18	94	931	1	25	87	931	2	17	88	931	1	16	99	931	3	24	98	931	0	15	91	931	2	27	95	931	0
932	0	29	76	932	2	32	70	932	0	33	86	932	1	38	81	932	1	41	101	932	0	23	94	932	1	20	78	932	3	21	103	932	1	31	84	932	5	19	79	932	0	19	88	932	4	27	104	932	0
933	0	23	89	933	1	32	78	933	2	25	93	933	3	38	92	933	1	43	79	933	1	22	82	933	1	25	85	933	1	19	82	933	4	35	98	933	0	25	97	933	5	24	78	933	1	24	107	933	2
934	1	42	83	934	1	38	87	934	2	37	71	934	1	40	75	934	1	48	100	934	2	21	99	934	1	18	101	934	1	28	78	934	2	26	90	934	2	25	113	934	3	15	91	934	1	29	94	934	4
935	0	30	79	935	1	32	74	935	1	35	70	935	3	25	74	935	1	42	80	935	2	20	90	935	0	31	78	935	3	23	100	935	1	24	106	935	2	32	88	935	1	20	105	935	0	29	116	935	0
936	2	37	73	936	0	32	92	936	1	27	86	936	2	28	80	936	1	40	94	936	2	18	85	936	0	21	100	936	3	30	82	936	0	25	82	936	1	23	85	936	0	26	87	936	2	15	102	936	1
937	0	30	88	937	0	36	95	937	1	25	92	937	2	40	91	937	1	33	73	937	4	17	88	937	1	26	96	937	1	28	73	937	4	28	118	937	3	20	95	937	2	16	118	937	0	23	98	937	0
938	2	34	98	938	0	38	74	938	1	29	80	938	1	50	78	938	2	32	86	938	1	22	91	938	0	27	101	938	0	14	96	938	1	28	79	938	2	21	78	938	1	20	88	938	1	13	109	938	1
939	1	33	90	939	1	30	84	939	0	26	100	939	3	30	70	939	2	19	78	939	0	24	99	939	1	36	94	939	3	19	89	939	5	27	91	939	2	24	96	939	1	23	98	939	1	16	101	939	1
940	0	32	89	940	2	46	71	940	2	36	82	940	0	34	102	940	1	40	81	940	3	14	94	940	2	24	86	940	2	27	95	940	3	30	68	940	1	29	121	940	1	18	82	940	2	24	98	940	1
941	2	28	81	941	0	31	71	941	2	23	90	941	1	42	90	941	1	29	88	941	0	12	88	941	0	22	83	941	1	26	100	941	1	28	93	941	1	35	88	941	2	20	99	941	2	23	105	941	1
942	2	36	73	942	0	27	80	942	0	36	77	942	2	27	88	942	2	26	63	942	0	18	80	942	2	22	107	942	3	23	76	942	0	24	75	942	1	24	83	942	1	21	97	942	1	33	95	942	3
943	2	40	70	943	2	33	77	943	0	33	94	943	0	37	97	943	3	30	94	943	1	23	73	943	0	24	97	943	0	23	87	943	2	27	90	943	1	19	68	943	0	25	116	943	1	30	106	943	1
944	1	34	82	944	1	35	68	944	1	23	80	944	3	26	83	944	1	37	93	944	2	21	72	944	0	27	98	944	2	25	77	944	3	32	70	944	1	26	92	944	0	14	100	944	2	26	116	944	4
945	2	33	79	945	1	31	82	945	1	34	77	945	2	41	78	945	0	38	88	945	1	26	102	945	2	28	85	945	2	26	90	945	1	26	89	945	4	23	86	945	1	21	87	945	3	21	102	945	0
946	1	30	87	946	2	27	84	946	1	45	77	946	3	39	82	946	1	44	73	946	1	14	101	946	0	24	91	946	0	28	82	946	3	30	86	946	0	20	110	946	1	18	75	946	0	25	105	946	1
947	3	35	71	947	2	31	89	947	3	33	100	947	0	38	101	947	1	31	77	947	4	20	88	947	0	23	91	947	0	22	84	947	2	28	91	947	1	27	85	947	2	14	103	947	3	29	101	947	2
948	2	44	81	948	0	23	89	948	1	39	83	948	3	37	76	948	3	26	86	948	1	20	104	948	0	24	88	948	0	21	80	948	0	22	104	948	3	18	96	948	2	22	103	948	1	31	92	948	0
949	3	24	73	949	0	44	86	949	0	27	73	949	0	28	69	949	0	34	73	949	0	20	69	949	2	13	90	949	1	20	83	949	1	31	87	949	1	28	91	949	0	18	101	949	1	36	97	949	2
950	0	42	78	950	2	27	73	950	0	28	82	950	2	45	88	950	1	35	85	950	1	29	90	950	1	21	88	950	2	28	82	950	1	15	90	950	0	20	85	950	0	23	101	950	0	25	105	950	1
951	1	30	82	951	0	27	82	951	1	23	62	951	1	36	77	951	5	42	89	951	1	24	109	951	0	22	83	951	1	19	81	951	1	15	78	951	4	22	89	951	3	23	88	951	1	17	95	951	1
952	1	35	85	952	1	29	102	952	0	34	81	952	0	32	83	952	2	26	85	952	4	35	76	952	2	24	73	952	0	26	95	952	2	20	88	952	2	26	102	952	0	27	100	952	2	28	103	952	1
953	2	38	78	953	2	19	83	953	1	33	77	953	3	39	79	953	1	40	95	953	0	27	102	953	0	11	91	953	1	21	97	953	2	25	89	953	0	25	85	953	2	22	96	953	0	20	109	953	4
954	0	35	83	954	1	29	82	954	5	30	78	954	2	31	71	954	1	46	91	954	2	18	101	954	0	27	99	954	1	22	102	954	3	22	97	954	1	17	89	954	2	29	105	954	1	25	101	954	1
955	1	26	84	955	1	33	92	955	3	40	65	955	1	31	74	955	1	31	74	955	1	17	89	955	1	26	88	955	3	23	94	955	1	18	84	955	2	22	98	955	1	25	94	955	1	23	111	955	1
956	1	33	95	956	1	26	75	956	3	27	77	956	1	35	86	956	1	44	88	956	0	24	111	956	0	23	70	956	2	17	113	956	1	23	89	956	0	22	105	956	2	35	92	956	3	28	106	956	3
957	0	36	77	957	2	27	73	957	1	34	77	957	2	26	76	957	1	36	97	957	2	22	86	957	2	22	96	957	1	24	84	957	4	21	91	957	1	31	84	957	1	18	94	957	1	19	97	957	1
958	1	40	61	958	3	27	80	958	2	31	59	958	0	27	85	958	3	43	98	958	1	29	89	958	2	26	93	958	0	22	75	958	2	25	89	958	3	29	103	958	3	13	106	958	1	20	86	958	1
959	1	21	93	959	0	42	77	959	1	35	67	959	1	30	74	959	4	34	90	959	0	23	102	959	0	29	89	959	0	14	99	959	1	21	94	959	2	16	91	959	2	27	87	959	1	28	99	959	1
960	2	34	77	960	2	22	67	960	0	37	82	960	0	30	78	960	1	37	80	960	1	29	87	960	3	19	94	960	2	22	100	960	2	37	108	960	3	24	95	960	0	25	97	960	2	23	108	960	0
961	1	36	65	961	2	34	82	961	0	29	79	961	3	27	83	961	0	36	87	961	0	18	96	961	5	27	107	961	3	17	75	961	3	28	83	961	1	22	87	961	0	18	87	961	0	27	113	961	0
962	2	39	80	962	1	25	89	962	4	30	84	962	0	31	77	962	1	37	95	962	2	23	88	962	0	28	101	962	2	21	85	962	2	24	85	962	1	28	83	962	0	23	85	962	1	23	105	962	2
963	1	28	66	963	0	23	77	963	3	32	85	963	1	27	94	963	1	30	89	963	2	15	84	963	1	15	97	963	3	23	101	963	2	24	95	963	2	33	103	963	0	21	87	963	2	23	130	963	1
964	1	48	68	964	2	35	89	964	0	36	104	964	1	30	87	964	2	33	100	964	2	20	101	964	3	23	86	964	2	23	87	964	0	30	92	964	2	15	109	964	1	18	97	964	2	26	91	964	1
965	1	42	69	965	0	35	86	965	1	35	89	965	0	35	88	965	1	29	78	965	1	23	87	965	2	20	86	965	0	21	79	965	4	24	104	965	4	24	110	965	2	23	105	965	1	15	86	965	2
966	2	36	79	966	0	34	70	966	0	33	74	966	0	43	63	966	2	31	81	966	5	16	87	966	0	21	88	966	2	23	75	966	2	29	93	966	0	32	99	966	0	21	99	966	3	20	108	966	2
967	1	27	81	967	0	32	86	967	2	31	72	967	0	37	69	967	2	47	92	967	3	25	83	967	3	25	95	967	2	23	80	967	2	30	83	967	1	23	94	967	2	29	84	967	0	22	95	967	0
968	2	39	98	968	2	23	83	968	2	37	76	968	2	40	57	968	2	38	75	968	5	24	91	968	0	28	81	968	3	24	84	968	3	18	89	968	3	19	101	968	2	14	103	968	1	33	98	968	0
969	2	37	91	969	1	31	99	969	3	28	79	969	2	34	87	969	1	30	79	969	2	32	80	969	0	23	107	969	1	25	86	969	1	26	82	969	2	23	98	969	1	18	89	969	1	18	94	969	1
970	2	34	64	970	2	31	85	970	1	31	81	970	2	25	87	970	2	42	87	970	1	10	94	970	2	26	95	970	2	22	84	970	3	20	96	970	1	22	79	970	2	17	89	970	2	27	99	970	1
971	0	29	86	971	2	28	104	971	2	32	81	971	2	47	78	971	3	27	99	971	0	18	99	971	0	30	104	971	4	24	98	971	3	21	97	971	1	19	97	971	0	23	85	971	0	17	126	971	5
972	2	43	76	972	4	27	80	972	1	27	88	972	2	33	77	972	1	30	97	972	2	24	89	972	0	21	83	972	3	25	89	972	3	30	92	972	2	21	104	972	1	25	99	972	4	19	107	972	1
973	1	28	80	973	2	32	83	973	2	32	63	973	0	34	88	973	2	39	83	973	3	22	91	973	1	24	93	973	1	15	94	973	3	22	75	973	2	21	104	973	2	26	91	973	3	15	112	973	0
974	3	36	79	974	2	35	89	974	1	42	79	974	0	27	78	974	1	33	82	974	2	26	87	974	1	20	105	974	2	24	100	974	3	18	98	974	1	23	87	974	1	24	115	974	0	30	95	974	2
975	3	36	84	975	0	26	86	975	1	38	82	975	1	39	80	975	2	31	89	975	2	23	93	975	1	18	108	975	1	13	90	975	2	31	94	975	2	21	88	975	1	17	102	975	3	13	101	975	1
976	1	36	82	976	2	35	100	976	2	31	75	976	0	28	84	976	3	38	91	976	1	22	94	976	2	25	80	976	0	23	76	976	2	22	91	976	1	20	102	976	5	23	84	976	1	20	102	976	1
977	2	24	93	977	1	25	86	977	2	30	84	977	0	23	78	977	2	30	84	977	1	22	98	977	0	22	94	977	0	11	85	977	2	18	92	977	0	30	88	977	1	19	79	977	1	20	94	977	3
978	0	35	70	978	0	39	79	978	2	36	76	978	2	39	74	978	1	37	88	978	1	24	96	978	0	19	81	978	2	36	99	978	0	16	93	978	3	26	108	978	2	47	91	978	0	20	109	978	0
979	1	23	75	979	2	21	65	979	2	34	92	979	2	34	78	979	2	37	74	979	0	21	87	979	1	25	85	979	2	12	89	979	3	16	80	979	4	34	94	979	2	29	100	979	0	24	88	979	1
980	1	30	72	980	1	30	57	980	3	32	74	980	1	25	79	980	0	31	95	980	0	17	89	980	3	20	68	980	1	22	86	980	0	14	83	980	1	24	85	980	0	13	76	980	1	24	89	980	3
981	2	30	64	981	2	38	76	981	1	35	69	981	2	25	83	981	1	46	79	981	1	21	89	981	2	22	76	981	1	18	91	981	2	27	73	981	1	23	88	981	1	23	94	981	2	27	84	981	3
982	0	38	80	982	1	23	90	982	0	34	68	982	1	26	83	982	2	34	71	982	1	16	85	982	3	16	92	982	2	12	81	982	0	18	81	982	3	13	98	982	0	30	73	982	2	17	111	982	0
983	1	27	81	983	2	22	72	983	1	27	61	983	2	31	85	983	3	23	72	983	2	18	78	983	1	23	84	983	1	21	88	983	2	20	68	983	1	26	95	983	2	19	83	983	1	17	88	983	1
984	1	40	68	984	0	19	74	984	0	24	68	984	2	20	62	984	2	40	75	984	2	27	82	984	1	14	86	984	4	15	64	984	3	19	94	984	0	24	62	984	1	17	95	984	1	10	101	984	2
985	1	32	73	985	4	25	63	985	1	32	65	985	1	36	72	985	2	25	81	985	2	22	85	985	0	23	60	985	2	22	85	985	2	29	74	985	2	19	63	985	0	15	85	985	2	21	85	985	0
986	1	31	81	986	1	35	50	986	0	24	60	986	1	22	65	986	0	19	60	986	1	18	77	986	1	12	73	986	2	15	72	986	3	22	72	986	0	24	77	986	1	12	78	986	1	17	79	986	1
987	0	33	61	987	2	33	66	987	0	27	67	987	1	20	65	987	0	26	61	987	1	22	65	987	1	29	52	987	1	23	47	987	1	24	78	987	1	26	71	987	1	21	72	987	0	26	94	987	0
988	1	31	67	988	0	27	68	988	0	21	62	988	3	15	63	988	3	25	58	988	2	11	56	988	0	11	63	988	0	10	62	988	1	27	52	988	0	21	76	988	3	12	69	988	2	16	74	988	0
989	2	19	62	989	2	23	49	989	1	28	63	989	1	28	46	989	1	27	64	989	1	16	64	989	0	15	74	989	1	16	67	989	4	12	70	989	1	20	72	989	1	16	57	989	4	12	67	989	0
990	1	31	57	990	2	20	41	990	1	20	54	990	1	21	47	990	0	24	66	990	2	13	51	990	1	9	62	990	2	18	51	990	1	18	69	990	0	18	64	990	2	15	64	990	0	17	77	990	0
991	1	15	54	991	3	28	59	991	0	30	47	991	0	21	54	991	1	29	63	991	0	17	66	991	1	24	66	991	1	20	63	991	4	11	80	991	0	21	67	991	0	13	61	991	1	14	79	991	0
992	0	21	47	992	0	13	60	992	2	28	53	992	1	26	49	992	0	18	65	992	2	21	61	992	1	9	70	992	0	12	64	992	0	17	61	992	0	15	71	992	3	14	76	992	1	12	68	992	1
993	0	27	58	993	1	22	53	993	0	25	50	993	0	23	61	993	2	27	47	993	1	15	51	993	1	11	62	993	2	14	61	993	3	14	69	993	0	16	72	993	0	16	53	993	2	15	75	993	1
994	1	26	54	994	0	23	35	994	0	21	42	994	1	24	53	994	2	22	55	994	0	16	46	994	1	18	66	994	1	8	54	994	2	15	46	994	0	17	63	994	0	10	64	994	0	17	53	994	4
995	0	16	58	995	2	11	42	995	2	20	53	995	0	28	54	995	0	23	55	995	2	11	46	995	1	17	38	995	1	15	65	995	0	14	56	995	0	10	50	995	1	13	67	995	1	11	57	995	0
996	1	21	46	996	1	15	36	996	2	21	47	996	1	17	53	996	3	27	39	996	1	9	50	996	0	15	45	996	1	18	49	996	0	12	66	996	0	8	56	996	1	12	57	996	0	12	67	996	0
997	1	18	38	997	2	14	42	997	2	20	57	997	0	16	52	997	0	17	41	997	0	9	50	997	0	12	61	997	0	18	59	997	2	12	70	997	1	12	49	997	0	13	46	997	2	15	53	997	0
998	1	11	42	998	1	15	58	998	0	22	46	998	0	16	40	998	0	18	48	998	1	11	60	998	1	10	59	998	0	10	53	998	1	13	52	998	1	10	59	998	1	11	54	998	1	11	54	998	0
999	3	18	52	999	1	22	46	999	0	13	46	999	3	13	49	999	1	17	49	999	1	12	54	999	0	11	50	999	2	8	50	999	0	9	48	999	0	8	31	999	1	15	51	999	0	4	57	999	1
1000	1	22	44	1000	1	14	53	1000	0	24	48	1000	1	17	29	1000	0	17	33	1000	0	6	53	1000	1	16	58	1000	1	16	45	1000	1	11	53	1000	0	12	42	1000	0	8	45	1000	0	9	53	1000	0
1001	2	13	46	1001	0	18	48	1001	0	22	45	1001	1	11	41	1001	0	18	39	1001	1	9	48	1001	1	15	48	1001	0	8	40	1001	1	11	47	1001	0	21	48	1001	1	12	41	1001	1	11	57	1001	1
1002	2	22	42	1002	0	13	35	1002	1	8	48	1002	1	18	54	1002	0	20	63	1002	2	9	56	1002	0	13	55	1002	0	6	57	1002	0	9	28	1002	0	10	43	1002	0	14	54	1002	0	16	54	1002	0
1003	1	13	44	1003	0	17	36	1003	0	15	45	1003	0	14	45	1003	0	24	49	1003	0	13	58	1003	0	11	46	1003	1	11	46	1003	0	7	51	1003	1	11	49	1003	0	15	45	1003	1	15	45	1003	0
1004	2	16	59	1004	0	10	40	1004	0	17	46	1004	1	22	49	1004	0	14	48	1004	0	16	48	1004	1	9	63	1004	0	15	55	1004	1	16	60	1004	2	8	52	1004	2	16	51	1004	0	9	54	1004	0
1005	0	20	46	1005	0	17	52	1005	0	16	51	1005	0	24	50	1005	1	13	53	1005	0	15	51	1005	2	13	43	1005	2	12	68	1005	0	7	47	1005	0	19	59	1005	0	16	63	1005	1	10	57	1005	1
1006	0	21	47	1006	0	11	53	1006	0	13	51	1006	2	19	44	1006	3	18	51	1006	0	9	60	1006	2	14	53	1006	1	15	54	1006	3	16	54	1006	0	15	50	1006	2	17	61	1006	0	7	73	1006	0
1007	1	11	44	1007	2	9	62	1007	0	18	46	1007	1	20	60	1007	0	19	51	1007	2	8	46	1007	0	14	59	1007	0	9	68	1007	1	11	48	1007	2	12	62	1007	0	14	59	1007	1	15	66	1007	0
1008	2	16	56	1008	2	18	51	1008	0	28	45	1008	2	20	48	1008	3	15	40	1008	0	8	52	1008	1	12	60	1008	1	10	60	1008	1	10	61	1008	3	23	69	1008	0	14	59	1008	0	8	68	1008	2
1009	3	17	55	1009	1	14	63	1009	2	23	53	1009	0	18	56	1009	2	27	60	1009	1	16	64	1009	1	16	56	1009	2	10	63	1009	2	18	50	1009	2	8	56	1009	0	13	54	1009	1	15	67	1009	0
1010	0	36	95	1010	0	40	87	1010	3	37	84	1010	3	13	79	1010	1	35	84	1010	2	26	89	1010	2	22	101	1010	2	24	87	1010	3	20	80	1010	5	20	99	1010	0	20	105	1010	3	20	90	1010	2
1011	5	52	149	1011	2	48	129	1011	2	53	117	1011	2	51	153	1011	0	62	144	1011	3	28	167	1011	2	24	136	1011	2	45	146	1011	2	36	150	1011	2	40	171	1011	2	34	176	1011	4	37	193	1011	1
1012	3	53	109	1012	0	47	125	1012	3	44	147	1012	4	51	166	1012	2	59	188	1012	1	29	150	1012	3	35	158	1012	3	28	152	1012	3	36	148	1012	2	44	149	1012	3	36	175	1012	0	34	149	1012	3
1013	1	55	133	1013	6	57	149	1013	5	49	155	1013	3	42	143	1013	3	69	137	1013	0	32	153	1013	1	46	173	1013	1	33	148	1013	0	35	136	1013	1	42	183	1013	1	38	170	1013	3	44	167	1013	1
1014	3	57	131	1014	2	66	124	1014	3	50	164	1014	0	48	145	1014	3	46	169	1014	3	33	162	1014	4	35	164	1014	1	39	153	1014	1	46	155	1014	1	37	159	1014	6	30	205	1014	3	39	158	1014	0
1015	4	56	162	1015	2	47	149	1015	6	38	113	1015	4	61	152	1015	1	47	135	1015	1	42	169	1015	2	29	162	1015	4	30	177	1015	4	35	164	1015	2	42	162	1015	2	44	162	1015	1	36	170	1015	1
1016	3	56	158	1016	2	42	138	1016	3	54	121	1016	3	55	149	1016	1	45	154	1016	3	39	151	1016	1	39	154	1016	2	36	136	1016	2	33	141	1016	2	34	147	1016	2	48	180	1016	1	37	188	1016	4
1017	0	0	0	1017	0	0	0	1017	0	0	0	1017	0	0	0	1017	0	0	0	1017	0	0	0	1017	0	0	0	1017	0	0	0	1017	0	0	0	1017	0	0	0	1017	0	0	0	1017	0	0	0	1017	0
1018	0	0	0	1018	0	0	0	1018	0	0	0	1018	0	0	0	1018	0	0	0	1018	0	0	0	1018	0	0	0	1018	0	0	0	1018	0	0	0	1018	0	0	0	1018	0	0	0	1018	0	0	0	1018	0
1019	0	0	0	1019	0	0	0	1019	0	0	0	1019	0	0	0	1019	0	0	0	1019	0	0	0	1019	0	0	0	1019	0	0	0	1019	0	0	0	1019	0	0	0	1019	0	0	0	1019	0	0	0	1019	0
1020	0	0	0	1020	0	0	0	1020	0	0	0	1020	0	0	0	1020	0	0	0	1020	0	0	0	1020	0	0	0	1020	0	0	0	1020	0	0	0	1020	0	0	0	1020	0	0	0	1020	0	0	0	1020	0
1021	0	0	0	1021	0	0	0	1021	0	0	0	1021	0	0	0	1021	0	0	0	1021	0	0	0	1021	0	0	0	1021	0	0	0	1021	0	0	0	1021	0	0	0	1021	0	0	0	1021	0	0	0	1021	0
1022	0	0	0	1022	0	0	0	1022	0	0	0	1022	0	0	0	1022	0	0	0	1022	0	0	0	1022	0	0	0	1022	0	0	0	1022	0	0	0	1022	0	0	0	1022	0	0	0	1022	0	0	0	1022	0
1023	0	0	0	1023	0	0	0	1023	0	0	0	1023	0	0	0	1023	0	0	0	1023	0	0	0	1023	0	0	0	1023	0	0	0	1023	0	0	0	1023	0	0	0	1023	0	0	0	1023	0	0	0	1023	0
1024	0	0	0	1024	0	0	0	1024	0	0	0	1024	0	0	0	1024	0	0	0	1024	0	0	0	1024	0	0	0	1024	0	0	0	1024	0	0	0	1024	0	0	0	1024	0	0	0	1024	0	0	0	1024	0
[truncated: 210 more columns]
