# Supplementary material for: Two distinct regions in micellar aggregates identified with pyrene-labeled dendrimers
Source: Sci Adv. 2026 Jul 8;12(28):eaed4545. doi: 10.1126/sciadv.aed4545 (PMC13344352; doi:10.1126/sciadv.aed4545)
Supplement: Supplementary file 2 — Data S1 to S3 [file sciadv.aed4545_data_s1_to_s3.zip › aed4545_data_s3.xlsx]

## Sheet: Sheet1
PyC12-PAMAM-G0																													PyC10-PAMAM-G0
[NaCl] (mol/L)	0		0.00987627		0.0196577		0.0479571		0.0936998		0.193258		0.283904		0.372484		0.458833		0.53662		0.562224		0.589215		0.614762				[NaCl] (mol/L)	0		0.0107424		0.0203878		0.0483273		0.0930871		0.193136		0.285774		0.374511		0.459918		0.541737
l (nm)	Abs.	l (nm)	Abs.	l (nm)	Abs.	l (nm)	Abs.	l (nm)	Abs.	l (nm)	Abs.	l (nm)	Abs.	l (nm)	Abs.	l (nm)	Abs.	l (nm)	Abs.	l (nm)	Abs.	l (nm)	Abs.	l (nm)	Abs.				l (nm)	Abs.	l (nm)	Abs.	l (nm)	Abs.	l (nm)	Abs.	l (nm)	Abs.	l (nm)	Abs.	l (nm)	Abs.	l (nm)	Abs.	l (nm)	Abs.	l (nm)	Abs.	l (nm)
800	-0.00188415	800	0.000782356	800	0.000913458	800	-0.0034807	800	0.00136099	800	-0.00334569	800	0.000282178	800	0.00478976	800	0.000817848	800	-0.00119936	800	-0.00128803	800	0.00116394	800	-0.00388182				800	0.00633516	800	-0.0004397	800	-0.0136431	800	-0.00274372	800	0.00707045	800	0.00950546	800	-0.00816423	800	0.00196778	800	-0.00232946	800	-0.0111042	800
799	0.00508643	799	0.000656623	799	0.00555527	799	-0.000480732	799	0.000666527	799	0.00155652	799	-0.000413444	799	0.00103079	799	-0.00560303	799	-0.00263095	799	-0.00115358	799	0.00408631	799	0.000437479				799	0.00482964	799	0.00748611	799	-0.0108007	799	0.0072274	799	0.00860606	799	0.0168042	799	-0.000276219	799	-0.00464546	799	-0.0135182	799	0.000362994	799
798	0.00643307	798	0.0104828	798	0.00253766	798	0.00344781	798	-0.00150208	798	0.000623668	798	0.00160666	798	-0.00300795	798	-0.00423842	798	0.00457047	798	0.00137368	798	0.00484884	798	0.00451328				798	0.0015289	798	0.0109326	798	-0.0112678	798	0.0105303	798	0.00571771	798	0.0169359	798	0.00137569	798	-0.00598468	798	-0.00978596	798	-0.00232488	798
797	0.0111936	797	0.00240919	797	0.00665686	797	0.00131293	797	-0.000795018	797	0.002925	797	-0.00811532	797	-0.003919	797	0.00168638	797	-0.0037793	797	-0.00274022	797	0.000447121	797	-0.00383159				797	0.000859358	797	0.00531392	797	-0.0146243	797	0.00435081	797	0.00605811	797	0.00825736	797	-5.11477e-05	797	-0.00302299	797	-0.00971909	797	-0.0097723	797
796	-0.00260006	796	0.0028278	796	-0.000834677	796	0.0086874	796	-0.00159208	796	-0.00396647	796	0.0027077	796	-0.00553881	796	0.00399932	796	2.81623e-05	796	0.00158347	796	-0.00320276	796	-0.000717211				796	0.00480912	796	0.00192711	796	-0.00478066	796	0.00473453	796	0.00330378	796	0.0119439	796	-0.00196897	796	-0.00348927	796	-0.00882876	796	0.00247542	796
795	0.0051072	795	0.00304164	795	0.00994437	795	0.00565446	795	0.00251448	795	0.00443696	795	0.00327193	795	-0.00154946	795	-0.00123563	795	-0.0030015	795	0.00648436	795	-0.00261734	795	-0.00841888				795	0.00816927	795	-0.00568584	795	-0.00450593	795	0.00739343	795	0.000591923	795	0.0149525	795	-0.000604741	795	-0.000676717	795	-0.0102883	795	-0.00346827	795
794	0.00325502	794	0.00156998	794	0.00737686	794	0.00316353	794	0.00277182	794	-0.000250783	794	0.00150316	794	-0.00190775	794	0.0078009	794	0.00198079	794	0.00160236	794	0.000823462	794	0.00214035				794	0.00701675	794	0.00262165	794	0.000336734	794	0.00903872	794	-0.00600591	794	0.00947452	794	0.00689344	794	0.00133343	794	0.00410516	794	0.00184528	794
793	0.00267595	793	-0.00306763	793	0.00255268	793	-0.00145697	793	-0.00128121	793	-0.00392944	793	0.00134864	793	0.000669236	793	-0.00117793	793	0.00350914	793	-0.00209236	793	0.00427366	793	0.00114537				793	0.00641142	793	0.00294796	793	-0.0147728	793	-0.00241192	793	-0.000855	793	0.0113726	793	-0.00150612	793	-0.00860972	793	-0.00401151	793	-0.00308139	793
792	0.0141699	792	0.00603534	792	-0.00112198	792	-0.0032251	792	-0.00357582	792	-0.00570082	792	0.0147908	792	-0.00964092	792	0.00966086	792	0.00553092	792	-0.00604835	792	0.00241628	792	0.00183506				792	0.000923609	792	0.010223	792	-0.0292569	792	-0.000353924	792	0.00418029	792	0.00949082	792	0.0151332	792	-0.00853297	792	-0.000912906	792	-0.00408824	792
791	0.00315932	791	-0.000241226	791	0.00818269	791	0.00245091	791	-0.00360296	791	0.000805808	791	0.00745395	791	-0.00875425	791	-0.000619059	791	0.00804991	791	0.00806229	791	0.00306505	791	0.00479321				791	0.00959679	791	0.00175906	791	-0.0119198	791	0.00943054	791	-0.00304709	791	0.00769279	791	0.00896795	791	-0.011015	791	-0.0100098	791	0.0161879	791
790	1.85825e-06	790	-0.00106984	790	-0.00182657	790	-0.00364868	790	-0.00456897	790	0.00221619	790	0.000684718	790	0.00520206	790	-0.00718023	790	0.00481071	790	0.00657695	790	-0.000708251	790	-0.00606745				790	0.00676575	790	0.00751448	790	-0.00934142	790	-0.00121127	790	0.00253216	790	0.0113051	790	0.00420842	790	0.00311955	790	-0.0207618	790	0.00810571	790
789	4.69622e-05	789	-0.00367331	789	0.00476602	789	-0.0016928	789	-0.00369682	789	0.00538082	789	-0.000990924	789	0.000243672	789	-0.00434885	789	0.00490201	789	0.00424406	789	-0.00234246	789	-0.00234197				789	0.00834408	789	0.00234756	789	-0.0122698	789	-0.000117869	789	0.00463313	789	0.0192364	789	0.000809561	789	-0.00177318	789	-0.00378432	789	0.00689074	789
788	0.00652817	788	0.00814843	788	0.00604813	788	0.000683333	788	-0.00459729	788	0.000848949	788	-0.00400514	788	-0.000871809	788	-0.00910729	788	0.00577299	788	0.00228452	788	0.00166206	788	-0.000541888				788	0.00557303	788	0.0190734	788	-0.0031011	788	0.00407173	788	-0.00240487	788	0.0192182	788	-0.000207815	788	-0.00331707	788	-0.00866488	788	-0.00403542	788
787	0.00112276	787	0.00285206	787	0.000894122	787	-0.00053913	787	0.000639692	787	0.000710741	787	0.000384835	787	-0.00522295	787	0.00331612	787	-0.00397897	787	-0.00632614	787	0.00336994	787	-0.00328812				787	0.00407035	787	0.000607704	787	-0.013631	787	-0.000958741	787	0.00255567	787	0.0163341	787	-0.000609342	787	-0.00301284	787	-0.0100446	787	-0.00891032	787
786	-0.00219992	786	-0.000959698	786	0.00536842	786	0.00695147	786	-0.00689465	786	-0.00458686	786	0.00600862	786	-0.000770492	786	-0.00697657	786	-0.00155518	786	0.000584604	786	-0.00231361	786	-0.000222399				786	0.0064151	786	0.00643824	786	-0.0064616	786	0.00272167	786	-0.00166748	786	0.00833146	786	0.0083593	786	-0.00711818	786	-0.0151985	786	-0.00697585	786
785	0.00306922	785	0.0047355	785	0.00495564	785	0.00497881	785	-0.00257237	785	-0.0019521	785	0.011135	785	0.00351477	785	0.000417365	785	0.00248134	785	0.00354124	785	0.00016546	785	0.0024475				785	0.00360917	785	0.00673757	785	-0.0149634	785	0.00691993	785	-0.00317688	785	0.0136561	785	0.00655028	785	-0.00544146	785	-0.0118724	785	-0.00126098	785
784	0.00550114	784	-0.00188541	784	-0.000498334	784	-0.00256574	784	-0.00413503	784	-0.00313356	784	0.00417211	784	0.00176746	784	-0.00659286	784	0.00124969	784	-0.00129753	784	0.00804606	784	0.00133544				784	0.00404088	784	0.00102764	784	-0.0115092	784	0.00526094	784	0.00447521	784	0.00443604	784	0.00347317	784	0.00675825	784	-0.0131505	784	-0.0046225	784
783	-0.00412414	783	-0.00223079	783	0.00459066	783	0.0116434	783	-0.00301099	783	-0.00102141	783	0.00912637	783	0.00596705	783	0.00116085	783	0.00039316	783	0.000104025	783	0.00404103	783	-0.00218917				783	0.0107077	783	5.27848e-05	783	0.00084325	783	0.00784637	783	-0.00280884	783	0.0163518	783	0.01248	783	0.000138161	783	-0.00831402	783	-0.0144214	783
782	-0.00208475	782	0.00551679	782	0.0097723	782	0.0087353	782	0.00849309	782	-0.000873109	782	0.00733612	782	0.000749406	782	0.0020729	782	0.0043003	782	-0.000679793	782	0.00364045	782	-0.00114707				782	0.0145436	782	0.00917702	782	0.00286675	782	0.00778548	782	0.0113741	782	0.0103835	782	0.0117315	782	-0.00878386	782	-0.0117262	782	0.00179081	782
781	0.0018625	781	0.00212119	781	0.00209223	781	-0.00713979	781	-0.00275105	781	0.00479139	781	-0.00321657	781	-0.00721233	781	-0.00557145	781	-0.00480408	781	-0.00994871	781	0.00318784	781	0.00247186				781	-0.00382012	781	-0.000810223	781	-0.0203558	781	1.44964e-05	781	-0.00266366	781	0.0157917	781	-0.00485383	781	-0.00314961	781	-0.0122623	781	-0.0138916	781
780	-0.00140948	780	-0.000359518	780	0.00401027	780	-0.00141936	780	-4.64005e-05	780	-0.0017891	780	0.00523972	780	0.000529834	780	-0.00159957	780	0.00485224	780	-0.00173149	780	0.00451419	780	0.0045551				780	0.000214233	780	0.00285396	780	-0.0153992	780	0.000761248	780	0.000429142	780	0.0135335	780	0.00867683	780	-0.00627411	780	-0.00581604	780	-0.00440044	780
779	0.00316376	779	-0.00454079	779	0.00727521	779	0.000398609	779	0.00267139	779	-0.000710141	779	0.00576152	779	0.000829095	779	0.00153336	779	-0.00717875	779	-0.0113153	779	-0.000553414	779	-6.79092e-05				779	0.00657506	779	5.24492e-05	779	-0.00807003	779	0.00742858	779	0.00447871	779	0.00694936	779	0.00612185	779	-0.00364033	779	-0.0151305	779	-0.0166751	779
778	0.000698933	778	0.000909137	778	-0.00435814	778	-0.00283724	778	0.00308844	778	-0.00282571	778	0.000941934	778	-0.000744843	778	0.000889146	778	0.00384994	778	0.00266856	778	0.00234392	778	0.00361415				778	0.0105847	778	0.00378291	778	-0.012935	778	0.00586128	778	0.00465071	778	0.0119326	778	0.00663044	778	-0.00683116	778	-0.0168952	778	-0.00306549	778
777	-0.00290832	777	0.00546363	777	0.00890601	777	0.00299499	777	-0.00452486	777	-0.00104903	777	-0.00176924	777	-0.00491765	777	-0.00114566	777	0.00167423	777	0.00127117	777	0.00311141	777	0.0024111				777	0.00651389	777	-0.00345448	777	-0.0108342	777	0.00571763	777	-0.00239266	777	0.0127943	777	0.00611264	777	-0.00161444	777	-0.00600026	777	-0.00345426	777
776	0.00416273	776	0.00446655	776	-0.000185875	776	0.000345762	776	0.00270926	776	-0.00536262	776	0.00929724	776	-0.00130784	776	0.00439441	776	0.00361751	776	-0.00273613	776	-0.00448261	776	-0.00396695				776	-0.00137805	776	0.00113981	776	-0.00761894	776	0.000758577	776	0.00491739	776	0.0115439	776	0.00846015	776	-0.00409959	776	-0.0111476	776	-0.00517399	776
775	-0.00417104	775	-0.00109587	775	-0.00227236	775	-0.0111451	775	-0.00891965	775	0.00518872	775	0.00642088	775	0.00169828	775	-0.00253888	775	-0.00352679	775	-0.000408723	775	0.00557601	775	0.00140962				775	-0.00201077	775	0.00358298	775	-0.018371	775	-0.00145762	775	-0.00279964	775	0.0183622	775	0.00468099	775	-0.000829002	775	-0.00490718	775	-0.0112325	775
774	-0.00116081	774	0.00708128	774	0.00626154	774	0.00572026	774	0.00308526	774	0.00264292	774	-0.00262018	774	0.00265836	774	-0.00672699	774	0.00320185	774	0.00230476	774	-0.00284996	774	-0.00204985				774	0.00712313	774	0.00675897	774	-0.00890187	774	0.00752779	774	0.00129815	774	0.0158812	774	-5.30112e-05	774	-0.00564974	774	-0.0170098	774	-0.00121138	774
773	-0.00860618	773	-0.00208565	773	-0.0013383	773	-0.00119468	773	-0.00600076	773	0.0026184	773	0.000977494	773	0.00234976	773	-0.00466154	773	-0.00117539	773	0.00340324	773	-0.00245835	773	-0.00316988				773	-0.00196274	773	0.00222686	773	-0.0167447	773	0.0020428	773	-0.0017045	773	0.0166119	773	0.00669395	773	1.45936e-05	773	-0.0108672	773	0.000101759	773
772	0.00493578	772	0.00701858	772	0.0078892	772	0.00292586	772	0.00112258	772	-0.00167687	772	0.00558667	772	0.000963042	772	0.00385472	772	0.00253892	772	0.000589361	772	0.00394069	772	0.00500768				772	0.00344914	772	0.000966152	772	-0.0114479	772	0.00441067	772	0.00344857	772	0.0103579	772	0.00859621	772	-0.00433278	772	-0.00363877	772	0.00150561	772
771	0.000988211	771	0.000808168	771	0.00766004	771	0.0028646	771	0.000173876	771	0.00535847	771	0.00106309	771	-0.000483026	771	0.00168574	771	0.00182686	771	0.000107333	771	0.0012065	771	0.000407866				771	0.00806245	771	0.00242438	771	-0.00714727	771	0.00804945	771	0.00202951	771	0.0132225	771	0.00734683	771	-0.00885547	771	-0.0106179	771	-0.00317723	771
770	0.000873327	770	-0.000828221	770	0.00725648	770	0.00262178	770	-0.000106244	770	-0.00243279	770	-0.000236139	770	0.00111792	770	0.00214168	770	-0.000208555	770	-0.00208549	770	0.00247884	770	-0.00123896				770	0.00677742	770	0.0022241	770	-0.00599978	770	0.00884669	770	-0.000639689	770	0.016755	770	-0.00040234	770	0.00226548	770	-0.00245698	770	0.00122504	770
769	0.00208641	769	0.00148701	769	-0.001449	769	0.00238096	769	-0.00278612	769	0.00178674	769	0.00268797	769	0.00272982	769	-0.00195958	769	0.00019387	769	-0.000227573	769	0.000584236	769	0.00164674				769	0.00371385	769	-0.000366537	769	-0.00985649	769	-0.0019682	769	0.00239098	769	0.0182955	769	0.0059457	769	-0.00538484	769	-0.0163818	769	-0.00416655	769
768	0.00307863	768	0.00635636	768	0.00347523	768	0.00162848	768	-0.00223546	768	-0.00278689	768	-0.00244718	768	-0.000581506	768	-0.00159138	768	0.00386768	768	-0.0010535	768	-0.00088011	768	-0.00122297				768	0.0024654	768	0.0112227	768	-0.0143016	768	0.00137026	768	-0.00104459	768	0.0133667	768	0.00223887	768	-0.00710028	768	-0.00661495	768	-0.00473563	768
767	0.00476401	767	0.000944065	767	0.00206316	767	0.00309113	767	-5.62017e-05	767	-0.00202056	767	-0.00124757	767	-0.000886721	767	0.00400013	767	-0.00101318	767	-0.00633432	767	0.0047701	767	-1.117e-05				767	0.00726422	767	0.00285591	767	-0.0097077	767	0.00305726	767	0.00721998	767	0.0175419	767	0.00230449	767	-0.0116821	767	0.00274995	767	-0.00850237	767
766	-0.00170681	766	0.00192603	766	8.96309e-06	766	-0.00465502	766	-0.00298173	766	-0.00436938	766	0.000514289	766	-0.00033899	766	0.00105773	766	0.00768427	766	0.0025851	766	0.000465697	766	-0.00336908				766	-0.00380175	766	-0.00112568	766	-0.00454457	766	0.00251328	766	0.00340009	766	0.0127287	766	0.006585	766	-0.00294299	766	-0.0136213	766	0.00921117	766
765	0.00204608	765	0.00564382	765	-0.00197487	765	-0.00738737	765	0.00455252	765	0.00712635	765	-0.00199976	765	-0.00121811	765	0.0028331	765	0.00159936	765	-0.00336006	765	-0.00116241	765	0.00102544				765	0.00233835	765	0.00908193	765	-0.0211681	765	0.000580492	765	0.00597013	765	0.0125543	765	0.00664805	765	-0.00847674	765	-0.00971362	765	-0.0098745	765
764	0.00558584	764	-0.00143513	764	0.003243	764	0.00392306	764	-0.00134018	764	-0.00432578	764	0.00337733	764	0.0077606	764	0.00253913	764	-0.000693184	764	-0.0032026	764	-0.00459206	764	-0.00584063				764	0.00474314	764	0.00335021	764	-0.00771887	764	0.00503338	764	-0.000904652	764	0.0111727	764	0.0039562	764	0.00392875	764	-0.00686506	764	-0.000736151	764
763	-0.00351129	763	-0.0015665	763	0.00911007	763	0.00421873	763	0.00416925	763	0.00392746	763	0.00189393	763	0.0015717	763	-0.000422266	763	-0.000579652	763	0.00483096	763	0.000756729	763	-0.00224007				763	0.0119975	763	0.000829377	763	-0.000769213	763	0.00478255	763	0.00685113	763	0.00842908	763	0.00602706	763	-0.00690862	763	-0.00685089	763	-0.00247687	763
762	0.00256617	762	0.00374359	762	-0.00137535	762	-0.00182208	762	-0.00391506	762	0.00454454	762	0.00120938	762	0.00107831	762	0.00203429	762	0.0011946	762	-0.0015749	762	-0.00408831	762	-0.00277489				762	0.000699977	762	0.00107868	762	-0.00581878	762	0.00205796	762	0.00113054	762	0.0187502	762	0.00178693	762	-0.00516877	762	-0.00441113	762	0.0017111	762
761	0.0034607	761	0.00713291	761	0.00726686	761	0.00482853	761	-0.00121691	761	-0.00558333	761	0.0062947	761	-0.000230999	761	0.00220006	761	0.000677466	761	0.00112368	761	0.000760594	761	-0.00182775				761	0.00544753	761	0.0144695	761	-0.0066691	761	0.00688387	761	0.00243424	761	0.0104844	761	0.0077678	761	-0.00309649	761	-0.00530423	761	-0.00359814	761
760	0.00206281	760	0.00253499	760	-0.000708096	760	-0.000588779	760	-0.000420436	760	0.00399573	760	0.00255176	760	0.00330529	760	0.0038366	760	0.00525431	760	-0.00230988	760	-0.00385264	760	-0.00261612				760	0.00278354	760	0.0104163	760	-0.0165042	760	0.00301086	760	0.00469632	760	0.017802	760	0.0140574	760	-0.00504245	760	-0.00617575	760	0.000385206	760
759	-0.00131965	759	0.00229325	759	-0.00140588	759	0.00515995	759	0.00146576	759	-0.000486862	759	0.00191124	759	4.7348e-07	759	0.00180573	759	-0.000426264	759	-0.00414879	759	-0.000414255	759	-0.00244138				759	0.00515672	759	0.00376821	759	-0.00153581	759	0.00579992	759	0.0082626	759	0.0111383	759	0.00389662	759	-0.00322952	759	-0.00247879	759	-0.0161646	759
758	2.55474e-05	758	-0.00443997	758	0.00522031	758	0.00340008	758	-0.00581153	758	-0.00348609	758	-0.00211421	758	0.00449287	758	-0.000560754	758	0.00309679	758	-0.000915705	758	-0.00203653	758	-0.00450421				758	0.00482676	758	0.00599922	758	-0.00848524	758	0.00733601	758	0.000323488	758	0.0144668	758	0.00090846	758	-0.00511023	758	-0.00522717	758	-0.00458034	758
757	0.0051141	757	0.0054101	757	0.00614944	757	0.00176002	757	0.00236507	757	-0.00706019	757	-0.00037783	757	-0.00323018	757	-0.00237021	757	0.000481908	757	-0.00187668	757	-0.00156632	757	-0.000308258				757	0.00914744	757	0.0128589	757	-0.0108912	757	0.00497048	757	0.000614553	757	0.0122092	757	0.00472398	757	-0.00324827	757	-0.0116435	757	-0.0131252	757
756	-9.85681e-05	756	0.00307026	756	0.00317835	756	-0.00205356	756	-0.00407334	756	0.00199143	756	0.00576517	756	0.00124605	756	0.00587619	756	0.00038013	756	-0.00351953	756	0.00148302	756	0.00185071				756	0.00635975	756	0.00863539	756	-0.0151714	756	0.00566588	756	-0.000875409	756	0.014159	756	0.00449156	756	8.80563e-05	756	-0.00392976	756	-0.013786	756
755	0.00464095	755	0.00349894	755	0.000361232	755	0.000602493	755	-0.00518918	755	-0.00179357	755	-0.00267477	755	0.00520078	755	-0.00249162	755	0.000682145	755	0.00370313	755	0.00407163	755	-0.000593847				755	0.0103382	755	0.0123094	755	-0.0118583	755	0.0024981	755	0.00105505	755	0.0170452	755	0.00597693	755	0.00192023	755	-0.00347539	755	-0.00989215	755
754	0.0022494	754	0.00124423	754	0.00672158	754	0.00579717	754	-0.00382808	754	-0.0019674	754	0.00420013	754	-0.000269364	754	0.00578185	754	-0.00119337	754	0.000194578	754	-0.00164276	754	-0.00563968				754	0.00825041	754	0.0106331	754	-0.00321748	754	0.00548087	754	0.00134863	754	0.0153311	754	0.00753269	754	-0.000151571	754	-0.00928842	754	-0.0016641	754
753	0.00156707	753	0.000849105	753	0.0025127	753	-0.00237279	753	-0.00622638	753	0.0018286	753	0.00247449	753	0.00444633	753	0.00443111	753	0.000243211	753	0.00206406	753	-0.00205754	753	0.000121233				753	0.0019995	753	0.00525156	753	-0.0173128	753	0.00169227	753	-0.00193202	753	0.0179084	753	0.00313362	753	-0.00257052	753	-0.0042987	753	-0.00395747	753
752	0.00155925	752	0.0033785	752	0.00149457	752	-0.00182338	752	0.000341911	752	0.00498118	752	0.00831951	752	-0.0052729	752	-0.000109989	752	0.00552813	752	0.0051389	752	0.00162826	752	0.00175667				752	0.0068921	752	0.00834984	752	-0.0171373	752	0.00153594	752	0.00290053	752	0.0193745	752	0.00979394	752	-0.00649577	752	-0.00221931	752	-0.00428916	752
751	0.00295225	751	0.00153124	751	0.00404818	751	0.00174418	751	0.00291871	751	-0.00363839	751	0.00214283	751	0.00516965	751	0.00319984	751	-0.00216392	751	0.00136681	751	-0.000863661	751	0.000994528				751	0.00786071	751	0.00656924	751	-0.00848209	751	0.00880398	751	0.00148126	751	0.0144393	751	0.00858172	751	0.000395871	751	-0.000536818	751	-0.00444769	751
750	-0.00144637	750	0.00142027	750	0.00255226	750	-0.000911676	750	-0.00455318	750	-0.000267487	750	0.00646606	750	0.00503043	750	-0.000747842	750	-0.000265372	750	-0.00117196	750	-0.00179287	750	-0.000894595				750	0.00756042	750	0.0027693	750	-0.00428625	750	0.000398931	750	0.000588839	750	0.0112094	750	0.00807279	750	0.000766443	750	-0.0128985	750	-0.000576682	750
749	0.0025708	749	0.0033999	749	0.00157863	749	0.00143442	749	0.00213525	749	-0.00576618	749	0.00155047	749	-0.0029616	749	0.00481868	749	-0.00146536	749	-4.02606e-05	749	-0.00115188	749	0.000297572				749	0.00506887	749	0.00691604	749	-0.00991822	749	0.00630952	749	0.00669826	749	0.0107365	749	0.00465231	749	-0.007411	749	0.00232507	749	-0.00655086	749
748	0.00411471	748	0.0056798	748	0.00157586	748	0.00264545	748	-0.00550195	748	0.00361596	748	-4.24796e-05	748	0.000687005	748	-0.00407574	748	0.00286844	748	-0.000607697	748	0.00415257	748	-0.00153879				748	0.00490752	748	0.000647182	748	-0.00829097	748	0.000926022	748	0.000487499	748	0.0121292	748	0.00294916	748	-0.0046246	748	-0.0116445	748	-0.00132018	748
747	0.00687406	747	0.00392161	747	0.00411709	747	0.00342737	747	-0.00287053	747	0.00214027	747	0.000478031	747	0.000776708	747	-0.00297243	747	-0.00260745	747	-0.00465864	747	-0.00237026	747	-0.00264245				747	0.00679564	747	0.0157219	747	-0.0107945	747	0.00136088	747	0.00167842	747	0.0149708	747	0.00510952	747	-0.00153294	747	-0.00453193	747	-0.00872256	747
746	0.00513709	746	0.00478335	746	-0.00118796	746	0.00215805	746	0.0012732	746	-0.00106522	746	-0.00134827	746	-0.00144901	746	0.00499884	746	0.00571866	746	0.00552146	746	0.000915061	746	0.000648534				746	0.0057622	746	0.0107024	746	-0.0103242	746	0.00436255	746	0.00573901	746	0.0137896	746	0.00365806	746	-0.00950289	746	0.000134775	746	-0.0021119	746
745	0.000636288	745	-0.000438269	745	0.000894614	745	-0.00108065	745	-0.00563666	745	-0.001894	745	0.00371414	745	0.00117481	745	-0.000580022	745	0.00104093	745	0.00214065	745	0.000924687	745	0.00147134				745	0.00280545	745	0.00571932	745	-0.0140269	745	0.00355219	745	-0.0055521	745	0.0146471	745	0.00410868	745	-0.000723236	745	-0.0124041	745	0.0016179	745
744	0.00562287	744	0.00537312	744	0.00520669	744	0.0043513	744	0.00278999	744	0.000750503	744	0.000863455	744	0.00148235	744	-0.000116986	744	-0.00323962	744	-0.00652026	744	0.00448886	744	0.000237924				744	0.00873496	744	0.0103054	744	-0.00548281	744	0.00657309	744	0.006879	744	0.0142063	744	0.000760289	744	-0.00255319	744	-0.00328766	744	-0.00406526	744
743	0.00706612	743	0.00977116	743	0.000680953	743	0.00254335	743	0.00221448	743	-0.00324119	743	0.00263038	743	0.0068666	743	0.00183743	743	-0.000472514	743	0.00189305	743	0.00339819	743	0.00448855				743	0.00644392	743	0.00887017	743	-0.0078741	743	0.00621012	743	0.00523701	743	0.0151531	743	0.00432252	743	0.00729036	743	-0.00499806	743	-0.0037158	743
742	0.00120539	742	-0.000336718	742	0.00393477	742	-0.00235198	742	0.00227106	742	0.00538453	742	0.000897372	742	0.00182646	742	-6.49457e-05	742	0.00211981	742	0.00153983	742	0.00147583	742	-0.00210731				742	0.0023833	742	0.00291133	742	-0.0145864	742	-0.000797797	742	0.00235144	742	0.015473	742	0.00520833	742	-0.00663828	742	-0.0061373	742	-0.00918431	742
741	0.00548583	741	0.005653	741	0.00312054	741	0.00168075	741	0.0015309	741	0.00042375	741	0.00304267	741	-0.00265079	741	-0.000740403	741	-0.00178238	741	-0.00308602	741	-0.00433777	741	-0.00151762				741	0.00889396	741	0.00620971	741	-0.00873814	741	0.0038025	741	0.00288894	741	0.0168939	741	0.00541946	741	-0.00551271	741	-0.0111018	741	-0.00809254	741
740	-0.00016204	740	0.0020631	740	0.00426003	740	0.00366742	740	0.00314728	740	0.00053538	740	0.00181159	740	0.00403952	740	0.000223919	740	-0.0010585	740	0.000644687	740	-0.00528154	740	-0.00571089				740	0.00887655	740	0.00503237	740	-0.00928148	740	0.00525404	740	0.00257882	740	0.0203511	740	0.00593686	740	-0.00284566	740	-0.00838699	740	-0.00583165	740
739	-6.45134e-05	739	0.00127287	739	0.00663042	739	0.00204763	739	-0.00168326	739	0.000324579	739	0.000424875	739	0.00033548	739	0.000190559	739	0.0010283	739	0.00090938	739	0.00123924	739	0.00125074				739	0.00922388	739	-0.000301488	739	-0.0092324	739	0.00452624	739	0.0032687	739	0.0149357	739	0.00602157	739	0.00168994	739	-0.00706494	739	-0.0061228	739
738	0.0045964	738	0.0030456	738	0.00496009	738	0.00325288	738	-0.00559951	738	0.00404013	738	0.00147327	738	-0.00140627	738	0.00668351	738	0.0017512	738	-0.000272901	738	0.00374064	738	-0.00192777				738	0.0114627	738	0.00331933	738	-0.00422129	738	0.0106049	738	-0.0032848	738	0.0160477	738	0.00565482	738	-0.00414417	738	0.0046488	738	-0.00553254	738
737	0.00397956	737	0.00734846	737	0.000512345	737	0.00110798	737	-0.00200648	737	0.00539904	737	0.00369541	737	0.00229562	737	0.0058995	737	7.40081e-06	737	-0.00710465	737	0.00086801	737	-0.00455519				737	0.00658537	737	0.00652159	737	-0.0105783	737	0.00126178	737	0.0040362	737	0.0132053	737	0.00822139	737	0.000327975	737	-0.00681514	737	-0.00159276	737
736	0.00103345	736	0.00235551	736	0.00221953	736	0.00191845	736	-0.00203903	736	0.00415689	736	0.00472421	736	0.0014325	736	-0.000657324	736	-0.00211409	736	-0.00159812	736	0.00290342	736	-0.00362154				736	0.00414159	736	0.00555111	736	-0.00993749	736	0.00179603	736	0.00261611	736	0.0129189	736	0.00640262	736	-0.00108728	736	-0.0108893	736	-0.00545057	736
735	0.000713657	735	0.00418614	735	0.000957141	735	0.00155775	735	-0.00405605	735	0.00240158	735	-0.00170502	735	0.00182542	735	0.0024986	735	-0.00252677	735	-0.00459759	735	-0.000147873	735	0.000425451				735	0.00615212	735	0.00618151	735	-0.0116342	735	0.00427729	735	0.00346783	735	0.0140356	735	-0.000357442	735	-0.00222226	735	-0.00206145	735	-0.0074364	735
734	0.00518172	734	0.00720553	734	-0.0004925	734	-0.00145208	734	-0.000700988	734	-0.00282927	734	0.00456553	734	-0.000422574	734	1.89022e-05	734	0.00533513	734	0.000114421	734	-0.00308811	734	-0.00153009				734	0.00420201	734	0.0080158	734	-0.0118258	734	0.00451002	734	0.00451528	734	0.0181095	734	0.0115755	734	-0.00789418	734	-0.00868018	734	-0.00359409	734
733	0.00419513	733	0.00277621	733	0.00308933	733	0.00439494	733	-0.00264427	733	0.000963375	733	0.00418979	733	0.00374733	733	0.00129807	733	0.00163785	733	0.00109455	733	0.00267408	733	-0.00147131				733	0.00580742	733	0.0114221	733	-0.00602925	733	0.00546695	733	0.000941768	733	0.01792	733	0.0100858	733	-0.000636752	733	-0.00652136	733	-0.00819015	733
732	0.00251876	732	0.00445665	732	-0.000315282	732	-0.00044277	732	0.00303121	732	-0.0040966	732	0.00464934	732	-0.00548024	732	0.0040489	732	0.00130242	732	-0.00208598	732	0.00146945	732	-0.00068351				732	0.00347659	732	0.00898735	732	-0.0135548	732	0.00499882	732	0.00291724	732	0.0100048	732	0.0082726	732	-0.00371417	732	-0.00858533	732	-0.00395249	732
731	0.0011855	731	-0.00138969	731	0.00443559	731	0.00139396	731	-0.00433065	731	-0.000855744	731	0.0036747	731	-0.00524698	731	0.00387735	731	0.00667038	731	0.00361957	731	-0.00103664	731	0.0026357				731	0.00649268	731	0.00291272	731	-0.0060234	731	0.00697798	731	0.00466406	731	0.0149303	731	0.00617273	731	-0.0052717	731	-0.00257871	731	-0.00297666	731
730	0.00159235	730	0.00371997	730	0.00714595	730	0.00280411	730	-0.00333603	730	0.0020909	730	0.00412741	730	-0.000704331	730	-0.00201431	730	0.00315931	730	0.00349166	730	0.00440685	730	0.00241233				730	0.00741979	730	0.00229506	730	-0.00498993	730	0.00839235	730	0.000116813	730	0.0170864	730	0.00917335	730	-0.00105555	730	-0.0101158	730	0.00226631	730
729	0.000690819	729	0.00223009	729	0.000259463	729	0.001278	729	-0.00345194	729	-0.000795809	729	0.00234473	729	0.00617741	729	0.000999583	729	0.00106995	729	0.00180965	729	-0.00108968	729	-0.00125112				729	0.0035434	729	0.00610243	729	-0.0102783	729	0.00507963	729	-0.000766325	729	0.0124746	729	0.00541846	729	-0.00016015	729	-0.00389995	729	-0.00300673	729
728	0.00469228	728	0.00691488	728	0.000663759	728	0.00418645	728	0.000907414	728	0.00109086	728	0.00501292	728	0.00110827	728	0.00494608	728	0.00479163	728	0.00367934	728	0.00529164	728	0.00355909				728	0.00812464	728	0.0111608	728	-0.00524828	728	0.00575761	728	0.00672163	728	0.0118315	728	0.010757	728	-0.00360274	728	-0.00131375	728	0.0055099	728
727	0.00416486	727	0.00724566	727	0.00475628	727	0.00322145	727	-0.0040779	727	0.00270612	727	0.0025081	727	0.00181985	727	0.00141131	727	0.00238163	727	0.00332241	727	0.000163937	727	-0.000171152				727	0.00768332	727	0.0086163	727	-0.00742265	727	0.00511614	727	-0.000455716	727	0.0140231	727	0.00653449	727	-0.00167044	727	-0.00489655	727	-0.00238055	727
726	0.00135775	726	0.00264296	726	0.00169329	726	-0.000903344	726	-0.00192464	726	0.00422196	726	0.00278956	726	0.00151884	726	0.000495045	726	0.00512376	726	0.00301168	726	-0.00138895	726	-0.000603712				726	0.00536743	726	0.00605711	726	-0.0133288	726	0.00506834	726	0.00130597	726	0.0146712	726	0.0109558	726	-0.000717761	726	-0.00848147	726	0.00188955	726
725	0.00384802	725	0.00179331	725	0.00397072	725	0.00205174	725	-0.00180995	725	0.00204343	725	-0.000554154	725	0.000350984	725	0.00180004	725	0.00263888	725	0.00329102	725	0.00405285	725	0.00379559				725	0.00644825	725	0.00429168	725	-0.012316	725	0.00239496	725	0.00125544	725	0.0163756	725	0.00500057	725	-0.00253402	725	-0.00570052	725	0.000558889	725
724	0.000625122	724	0.00460269	724	0.000840437	724	0.000524135	724	0.00160961	724	-0.000490278	724	0.00760445	724	-0.00183382	724	0.000585343	724	0.00142266	724	0.00144178	724	-0.00299829	724	-0.00161647				724	0.00582282	724	0.0113396	724	-0.0106409	724	0.00121876	724	0.00445149	724	0.0137798	724	0.00927708	724	-0.000601995	724	-0.00483286	724	-0.00542655	724
723	0.000863738	723	0.00339974	723	0.00391602	723	6.21281e-05	723	0.000879362	723	0.00228939	723	0.00372235	723	0.000146782	723	0.00384505	723	0.00392327	723	0.00149139	723	0.00019064	723	-0.00143751				723	0.00586761	723	0.0127228	723	-0.00871316	723	0.00597932	723	0.0049907	723	0.0158936	723	0.00494357	723	-0.00312684	723	-0.0027736	723	0.00224077	723
722	0.00238035	722	0.000805516	722	0.00394945	722	0.00204847	722	0.00114827	722	0.00112366	722	0.00323374	722	0.00457438	722	0.0049773	722	0.000278008	722	-0.00208402	722	-0.00163878	722	-0.00116982				722	0.00584045	722	0.00716342	722	-0.0106951	722	0.00736902	722	0.00249216	722	0.0116174	722	0.00609082	722	-0.00202897	722	-0.00377521	722	-0.0040696	722
721	0.000551963	721	0.00404768	721	0.00327522	721	0.00184337	721	-0.00327966	721	0.00318311	721	0.00482748	721	0.0023658	721	3.51892e-05	721	0.00296382	721	-0.000851402	721	0.00152584	721	0.000625798				721	0.0102905	721	0.00613924	721	-0.00679115	721	0.00650041	721	0.00258869	721	0.0204238	721	0.00694286	721	-0.000282917	721	-0.0121469	721	-0.00716646	721
720	0.00421174	720	0.00352222	720	0.00205751	720	0.00159132	720	-0.00154552	720	-0.0013041	720	-0.000246916	720	0.00174967	720	0.00343909	720	0.00339816	720	0.00104488	720	-0.00286338	720	-0.0026362				720	0.00694773	720	0.00812862	720	-0.00620827	720	0.00210866	720	0.00111302	720	0.01065	720	0.00545372	720	-0.00175064	720	-0.00852942	720	0.00181697	720
719	0.00826939	719	0.00577626	719	0.00553299	719	0.00638585	719	-0.00146099	719	0.0031563	719	0.00510091	719	-0.000428024	719	0.000587422	719	0.00432076	719	-0.000178778	719	-0.00109201	719	-0.00514612				719	0.0074378	719	0.0121742	719	-0.00666379	719	0.00795708	719	0.000494807	719	0.0178061	719	0.00665602	719	-0.00286663	719	-0.00310288	719	-0.00617657	719
718	0.00184038	718	0.00219569	718	0.00426461	718	0.00174761	718	0.0014095	718	-0.000444887	718	0.00540832	718	0.00370585	718	0.00104306	718	0.00117305	718	0.0047052	718	0.00140109	718	-0.00102175				718	0.00423382	718	0.00803788	718	-0.00885322	718	0.0047122	718	0.00624279	718	0.0130707	718	0.00794936	718	-0.000134968	718	-0.0109674	718	-0.00614321	718
717	0.00255504	717	0.00561968	717	0.00402223	717	0.000868825	717	-0.00389609	717	-0.00213818	717	0.000661181	717	0.00513582	717	0.00392074	717	3.21516e-05	717	0.000141987	717	-0.000400384	717	-0.000807421				717	0.00637133	717	0.010612	717	-0.0109837	717	0.00327613	717	0.0036496	717	0.0151508	717	0.00373531	717	-0.00143582	717	-0.00690578	717	-0.00611792	717
716	-0.00204259	716	0.00282269	716	0.00493773	716	-0.000536396	716	-0.00179219	716	-0.00105878	716	0.000795029	716	0.00126296	716	-0.000128957	716	0.000748263	716	-0.000577083	716	-0.00178087	716	-0.00166921				716	0.00908014	716	0.00450178	716	-0.00655994	716	0.0054145	716	0.00269226	716	0.0110634	716	0.00462303	716	-0.00240665	716	-0.00902278	716	-0.0037406	716
715	0.00392056	715	0.00701428	715	0.00726925	715	0.00174933	715	-0.00131716	715	0.00116022	715	0.00393389	715	0.00247345	715	0.00427311	715	0.00660496	715	0.00403761	715	0.00281668	715	0.00119814				715	0.00643065	715	0.00959602	715	-0.00314786	715	0.00660665	715	0.00322074	715	0.013392	715	0.00616772	715	-0.00529039	715	-0.00829637	715	0.00103478	715
714	0.00428011	714	0.00180597	714	0.0028214	714	0.00120096	714	0.00044341	714	0.00342608	714	0.000777786	714	0.00107452	714	0.00434237	714	-0.00171065	714	-0.00448139	714	0.00107027	714	0.000566496				714	0.00453333	714	0.0106974	714	-0.00711285	714	0.00498494	714	0.000668424	714	0.016867	714	0.00226965	714	-0.00129874	714	-0.00214558	714	-0.00315526	714
713	-0.000508378	713	0.00116557	713	0.00289517	713	0.00342841	713	0.000462573	713	0.000537215	713	0.000838572	713	0.00274422	713	0.00194126	713	-0.00109078	713	-0.00139649	713	7.33934e-07	713	0.002422				713	0.00506984	713	0.00401344	713	-0.0116561	713	0.00514229	713	0.00434171	713	0.0120101	713	0.00516819	713	-0.000689041	713	-0.00650903	713	-0.00350825	713
712	0.00534899	712	0.00671371	712	0.00859995	712	0.0069188	712	-0.00148574	712	0.000999814	712	0.00126705	712	0.00366431	712	-0.000504407	712	0.000325914	712	-0.0014594	712	-0.00334868	712	-0.00448038				712	0.00625277	712	0.00642155	712	-0.00847473	712	0.00677532	712	0.00247777	712	0.0132713	712	0.00667912	712	-0.00172862	712	-0.00775499	712	-0.00364538	712
711	0.00542125	711	0.000742301	711	0.000342466	711	0.00043502	711	9.2104e-05	711	0.00128809	711	0.00233175	711	0.00273749	711	0.00136865	711	0.0037794	711	0.0037278	711	-0.00204858	711	-0.00411689				711	0.00287369	711	0.00761785	711	-0.0120625	711	0.00399709	711	0.0036608	711	0.0144193	711	0.00570008	711	-0.00413984	711	-0.00860631	711	-0.00154258	711
710	0.0012672	710	0.00297115	710	0.00633997	710	0.00494939	710	-0.000782162	710	-0.000870351	710	0.00146043	710	-0.000823041	710	0.00494374	710	1.09962e-05	710	-0.00138793	710	-0.000553676	710	-0.00223253				710	0.0075201	710	0.00794082	710	-0.00849014	710	0.005363	710	0.00390955	710	0.0162131	710	0.00458829	710	-0.00159377	710	-0.00488663	710	-0.00377112	710
709	0.00348589	709	0.00458148	709	0.00207336	709	0.000893406	709	-0.0031497	709	0.00338612	709	0.00283653	709	0.00150351	709	0.00102682	709	0.00276446	709	0.000832456	709	-0.00148569	709	0.00161856				709	0.00940115	709	0.00738486	709	-0.0106763	709	0.00532726	709	0.0033416	709	0.015725	709	0.00571881	709	-0.00363293	709	-0.00639411	709	-0.00198614	709
708	0.00312601	708	0.00379802	708	3.93987e-05	708	-0.00043952	708	-0.00181573	708	0.00238741	708	0.00135648	708	0.00301254	708	0.00358548	708	0.00441483	708	0.00372579	708	0.00228729	708	0.00356636				708	0.00533811	708	0.00695743	708	-0.0099781	708	0.00379072	708	0.00302079	708	0.0136093	708	0.00560832	708	-0.000409724	708	-0.00541754	708	-0.00409442	708
707	0.00259365	707	0.00472041	707	0.00290053	707	0.000769918	707	-0.000859678	707	0.00148484	707	0.000455024	707	0.0024197	707	-0.00384105	707	0.00341668	707	-0.00167638	707	0.000986791	707	3.52017e-05				707	0.00771452	707	0.0084053	707	-0.0100898	707	0.00386209	707	0.000465913	707	0.0143542	707	0.00568023	707	-0.0029536	707	-0.00705999	707	-0.00056132	707
706	0.000780619	706	0.00427974	706	0.00524628	706	0.00271216	706	-2.20036e-05	706	-0.00105441	706	0.00684542	706	0.00121236	706	0.000913039	706	0.000872954	706	0.00249607	706	-0.00033207	706	0.00151578				706	0.00638502	706	0.00762401	706	-0.0065757	706	0.00577216	706	0.00622932	706	0.0152461	706	0.00716963	706	-0.00415931	706	-0.00577752	706	-0.000678181	706
705	0.00232048	705	0.0056055	705	0.00348164	705	0.00302608	705	-0.00452497	705	-0.00344891	705	0.00379182	705	0.00241609	705	0.000422453	705	-0.000257084	705	0.000576273	705	0.00174042	705	-0.00106164				705	0.00354569	705	0.00781825	705	-0.0106126	705	0.00257903	705	-0.000463474	705	0.0109038	705	0.00662195	705	-0.000694648	705	-0.00655265	705	-0.00176368	705
704	0.00230219	704	0.00163331	704	0.00537777	704	0.00459233	704	-0.00215624	704	-9.96979e-05	704	0.0055026	704	-0.000742435	704	0.000723716	704	0.00213751	704	-0.00211333	704	0.00456166	704	0.00441329				704	0.00796025	704	0.000386632	704	-0.00739455	704	0.00336769	704	-0.000111037	704	0.014305	704	0.00601252	704	-0.00550515	704	-0.00628341	704	-0.00147859	704
703	0.00396045	703	0.00556107	703	0.0016035	703	0.000980902	703	-0.00570147	703	-0.00226907	703	0.00473665	703	0.000765309	703	0.00634387	703	0.00192279	703	-0.000402482	703	0.00247754	703	-0.000502212				703	0.005718	703	0.00796547	703	-0.00591267	703	0.0057654	703	-0.000957398	703	0.0112026	703	0.00881552	703	-0.000291812	703	-0.00267308	703	-0.0036528	703
702	-0.000684296	702	0.00350527	702	0.00252094	702	0.000789199	702	-0.000439424	702	0.00283784	702	0.00144638	702	0.00756293	702	0.00384103	702	0.000369097	702	0.00104198	702	-0.00147151	702	-0.0021042				702	0.0052537	702	0.00513226	702	-0.00878174	702	0.00505847	702	0.00357764	702	0.014619	702	0.00738087	702	0.00422416	702	-0.00504799	702	-0.00339666	702
701	0.00451811	701	0.00408744	701	-0.00109054	701	-0.000354188	701	-0.000482621	701	0.00147872	701	-0.000390809	701	0.00139525	701	0.00584064	701	-0.000955016	701	0.00087206	701	0.00212872	701	-0.000898029				701	0.00625148	701	0.0097072	701	-0.00847198	701	0.0076633	701	0.00573109	701	0.0147988	701	0.00220965	701	-0.00116258	701	-0.00246062	701	-0.00601449	701
700	0.00268675	700	0.00599034	700	0.00674528	700	0.0025947	700	-0.00280395	700	0.00344063	700	-0.00164013	700	0.00356038	700	0.00508467	700	0.00102828	700	0.00359512	700	-0.00134	700	-0.00186261				700	0.00489542	700	0.00581318	700	-0.00604033	700	0.00789555	700	0.00243317	700	0.0181948	700	0.0044892	700	-0.000831329	700	-0.0027702	700	-0.00113355	700
699	0.00127187	699	0.00365102	699	0.00389052	699	0.00121161	699	0.00103408	699	0.000435416	699	0.000439785	699	-0.00275597	699	0.00156009	699	0.00299157	699	0.00244848	699	-0.00436778	699	-0.00278499				699	0.00167738	699	0.00817364	699	-0.0106977	699	0.00507874	699	0.00310992	699	0.0169955	699	0.00779065	699	-0.00280708	699	-0.00709114	699	0.000266313	699
698	0.000744746	698	0.00508555	698	0.00472709	698	0.00360393	698	0.00221829	698	0.00529751	698	0.00193446	698	0.00217936	698	0.00289865	698	0.00338891	698	0.00315355	698	-0.000808336	698	-0.00142818				698	0.00857287	698	0.00330355	698	-0.00815033	698	0.00955399	698	0.00585328	698	0.0195791	698	0.00998853	698	-0.000903393	698	-0.00415461	698	-0.00202074	698
697	0.00102555	697	0.00292138	697	0.00272002	697	0.00169536	697	-0.00414229	697	0.00164383	697	0.00492866	697	-0.00261288	697	0.00286184	697	0.00202479	697	-0.00226745	697	0.00152268	697	-0.000881849				697	0.00536596	697	0.00651123	697	-0.0103059	697	0.00655012	697	0.00431546	697	0.0137587	697	0.00683138	697	-0.00549382	697	0.0010036	697	-0.00457944	697
696	0.00201769	696	0.00262	696	0.00298346	696	-0.00132457	696	-0.00547466	696	-0.00275392	696	0.00295584	696	0.00091751	696	0.00174147	696	0.004191	696	0.00233856	696	-0.00253317	696	-0.00148812				696	0.00260759	696	0.00552008	696	-0.00927329	696	0.0056283	696	0.00120282	696	0.0157579	696	0.00261577	696	-0.00128892	696	-0.0106409	696	-0.00416142	696
695	-0.000223423	695	0.00399028	695	0.00159616	695	0.0014914	695	-0.00239646	695	-0.00221744	695	0.00392111	695	0.000383696	695	0.00457518	695	0.00066109	695	-0.00259493	695	0.000134058	695	0.00224286				695	0.00392786	695	0.00279825	695	-0.0108339	695	0.00477813	695	0.00254562	695	0.0163357	695	0.00929546	695	-0.00294836	695	-0.00852902	695	-0.00522395	695
694	0.000279933	694	0.0038537	694	0.00182864	694	-0.00306829	694	0.00259986	694	-0.00213009	694	0.000725141	694	0.00222326	694	0.00313015	694	0.00428384	694	0.00127425	694	0.00482278	694	-0.000257881				694	0.00275835	694	0.00351029	694	-0.0114739	694	0.00385345	694	0.00574829	694	0.0154162	694	0.0068724	694	0.000293462	694	-0.00557762	694	-0.0010424	694
693	0.0034662	693	0.00356355	693	0.000794716	693	0.00109334	693	-3.90765e-05	693	-0.000228582	693	0.00151423	693	0.00474265	693	0.000699647	693	0.0010478	693	0.00241227	693	0.00188332	693	0.00175457				693	0.0059083	693	0.00391583	693	-0.00945624	693	0.000397868	693	0.00115795	693	0.0102625	693	0.00489492	693	-0.000179082	693	-0.00806551	693	-0.0016963	693
692	0.0045756	692	0.00240115	692	0.00369954	692	0.00156789	692	-0.000447884	692	0.00292982	692	-0.000311196	692	0.00374982	692	0.000415847	692	0.00461957	692	0.00496617	692	-0.0016723	692	0.000269012				692	0.0100174	692	0.00886684	692	-0.00392278	692	0.00557282	692	0.00504127	692	0.0160562	692	0.00179816	692	-0.00175579	692	-0.0116692	692	0.00196754	692
691	0.00238833	691	0.00320079	691	0.00732831	691	0.0055208	691	-0.00143597	691	0.00232396	691	-0.0017307	691	-0.000693189	691	0.00301308	691	0.00128407	691	-3.65339e-05	691	0.00189566	691	0.00152111				691	0.0112827	691	0.00472195	691	-0.00699555	691	0.00721853	691	0.000676746	691	0.0148351	691	0.00235449	691	-0.00156456	691	-0.00735588	691	-0.00513177	691
690	0.00448283	690	0.00462763	690	0.0038657	690	0.00105608	690	-0.00374353	690	0.00117852	690	0.00291436	690	-0.00110719	690	0.00150105	690	0.00148871	690	-0.0012274	690	-0.00284777	690	-0.00278155				690	0.00863951	690	0.00797804	690	-0.0101413	690	0.00604764	690	0.00301023	690	0.0123391	690	0.00719858	690	-0.00231444	690	-0.0083821	690	-0.00722348	690
689	0.00374799	689	0.00220724	689	0.00227994	689	0.00448704	689	-0.000254754	689	0.001284	689	0.0010037	689	-0.000518521	689	0.00183248	689	0.00370308	689	0.00116802	689	-0.0010861	689	0.00183165				689	0.00229741	689	0.00424837	689	-0.00817441	689	0.00389432	689	0.00266679	689	0.0142262	689	0.00581841	689	-0.00431974	689	-0.00341653	689	-0.00148938	689
688	0.00168612	688	0.00549669	688	0.0042911	688	0.00344619	688	-0.00171424	688	0.00208535	688	0.00257945	688	-0.00201033	688	0.00301531	688	0.00336579	688	0.000999102	688	0.00268068	688	0.0037867				688	0.00591891	688	0.00673342	688	-0.00911732	688	0.000963897	688	0.000463036	688	0.0147251	688	0.00886709	688	-0.00501794	688	-0.00410488	688	-0.00714631	688
687	-0.00140893	687	0.00187784	687	0.00709321	687	0.00240449	687	0.00186997	687	0.00212397	687	0.00372087	687	0.00447891	687	0.00492775	687	0.00113547	687	0.000964642	687	0.00528611	687	0.0010616				687	0.00862433	687	0.00405902	687	-0.00676725	687	0.00551252	687	0.00144136	687	0.0147882	687	0.0110874	687	-0.000214615	687	-0.00734082	687	0.00228113	687
686	0.0018352	686	0.0055702	686	0.000252744	686	0.00276246	686	0.000913307	686	-0.000417912	686	0.00360564	686	0.00656813	686	0.00452298	686	0.00497711	686	0.00159522	686	-0.00133343	686	-0.00138771				686	0.00301714	686	0.0109996	686	-0.0116177	686	0.0012252	686	0.00385755	686	0.0135653	686	0.00368534	686	0.000995294	686	-0.00392077	686	0.000771827	686
685	0.0024637	685	0.00082772	685	0.00910553	685	0.00483338	685	-0.000121707	685	0.00223695	685	0.00212677	685	-5.48843e-05	685	0.00255326	685	-0.00127571	685	-0.0017702	685	0.00368251	685	0.00497296				685	0.00974329	685	0.00376112	685	-0.00471367	685	0.00674808	685	0.00107778	685	0.0150725	685	0.00464938	685	-0.000626754	685	-0.0107068	685	-0.00329966	685
684	-0.000206678	684	0.00116631	684	0.00235499	684	5.09317e-05	684	-0.00331125	684	-0.000434393	684	0.00433865	684	0.00514331	684	0.00223237	684	-0.000241398	684	-0.0038357	684	0.000338128	684	-0.00210729				684	0.00867131	684	0.00557172	684	-0.00930483	684	0.00523122	684	0.00395495	684	0.0121701	684	0.00841813	684	-0.000305709	684	-0.0085417	684	-0.00591205	684
683	0.000813241	683	0.000862971	683	0.00171461	683	-0.000467329	683	0.00383503	683	0.000350341	683	0.00214751	683	0.00327816	683	0.0073474	683	0.00386673	683	-0.000272822	683	0.000193344	683	0.00049786				683	0.00562875	683	0.00209718	683	-0.011184	683	0.0049427	683	0.003882	683	0.0144417	683	0.00340429	683	-0.0004663	683	-0.00247555	683	-0.00104898	683
682	0.000344384	682	0.000858294	682	-0.000414029	682	-0.000454629	682	0.000283185	682	0.00400622	682	0.00305197	682	0.00434038	682	0.00479702	682	0.00326478	682	0.00235226	682	-0.00305501	682	-0.00067651				682	0.00590403	682	0.00476852	682	-0.00798626	682	0.00511929	682	0.0034212	682	0.0160036	682	0.00548428	682	-0.000604164	682	-0.00557393	682	0.00240458	682
681	0.00192699	681	0.000929952	681	0.00285481	681	0.00382736	681	0.00114273	681	0.00336839	681	0.0005803	681	-0.000773256	681	0.00112243	681	0.000725337	681	0.00192249	681	-0.000624445	681	0.000518632				681	0.00834571	681	0.0059416	681	-0.00438569	681	0.00552922	681	0.00532183	681	0.0144446	681	0.00483671	681	-0.00645339	681	-0.00841721	681	0.000831754	681
680	0.00260813	680	0.00395075	680	0.00578204	680	0.00398882	680	0.000101119	680	0.00197321	680	0.00449124	680	0.000737595	680	0.00384035	680	0.0010844	680	0.00248346	680	0.000146188	680	-0.000260173				680	0.0110895	680	0.0100379	680	-0.00229076	680	0.00454384	680	0.00335796	680	0.0150142	680	0.0031538	680	-0.00480595	680	-0.00592451	680	-0.00346943	680
679	0.00211484	679	0.00196612	679	0.00363681	679	0.00136212	679	0.000558486	679	-0.000332279	679	0.00708322	679	0.00112587	679	0.00248514	679	0.000956225	679	-0.00259119	679	0.000975348	679	0.00107048				679	0.00929834	679	0.00404612	679	-0.00788868	679	0.007109	679	0.00803695	679	0.0103228	679	0.00843988	679	-0.00121481	679	-0.00572564	679	-0.000493053	679
678	0.00197416	678	-0.000574635	678	0.00587773	678	0.00240857	678	-0.00159686	678	0.00167572	678	0.00194642	678	-0.000586409	678	0.00498705	678	0.000927028	678	0.000559611	678	0.0039782	678	8.62188e-05				678	0.00970628	678	0.0061543	678	-0.00539632	678	0.00845677	678	-0.00123879	678	0.0132172	678	0.00355629	678	-0.00180863	678	-0.00208371	678	-0.0026441	678
677	0.00167122	677	0.000170331	677	0.00299138	677	0.00278854	677	-0.0023563	677	0.00180085	677	0.0057708	677	0.000432907	677	0.00545054	677	-0.0013333	677	0.000129228	677	0.000368283	677	0.00399979				677	0.00772566	677	0.0025057	677	-0.009204	677	0.00409193	677	-0.000232549	677	0.0130448	677	0.00623749	677	0.00117297	677	-0.00569152	677	7.11525e-05	677
676	0.00174206	676	0.000140924	676	0.00737184	676	0.00408753	676	-0.00387725	676	0.000172196	676	-0.000535959	676	-0.000556588	676	0.00660979	676	0.00119092	676	0.000402092	676	0.000681225	676	0.000578006				676	0.00897786	676	0.0100352	676	-0.0056107	676	0.00562316	676	0.00472495	676	0.0136673	676	0.00350008	676	-0.0016489	676	-0.00403134	676	-0.00886825	676
675	0.000319929	675	0.00487363	675	0.00166934	675	0.00179271	675	-0.00294281	675	0.002433	675	0.00196253	675	0.00331286	675	0.00313435	675	-0.00149675	675	0.000169188	675	-0.00315049	675	-0.00340156				675	0.00707064	675	0.00798722	675	-0.00704141	675	0.00317195	675	-0.000623559	675	0.0166854	675	0.00562809	675	0.002874	675	-0.00236187	675	-0.00456362	675
674	0.0023296	674	0.00194054	674	0.0037236	674	-0.000142556	674	-0.00251707	674	0.00157313	674	0.00635215	674	0.00334289	674	0.00112683	674	-6.7343e-05	674	-0.000432688	674	-0.0026452	674	-0.00239068				674	0.00563441	674	0.000926468	674	-0.00785392	674	0.00285178	674	0.000764516	674	0.0185371	674	0.0104328	674	0.000735317	674	-0.00979966	674	-0.00266474	674
673	0.00227054	673	-0.00105552	673	0.00236685	673	-0.00149635	673	-0.00349006	673	0.00179945	673	0.00374303	673	0.00173371	673	0.000704764	673	0.00107598	673	-0.00203395	673	0.00158295	673	0.00118855				673	0.00570037	673	0.00574817	673	-0.00925606	673	0.00219908	673	0.00152017	673	0.0147577	673	0.00684095	673	-1.02001e-05	673	-0.00891508	673	0.000104286	673
672	0.00152473	672	0.000279017	672	0.00180222	672	0.0012899	672	-0.00302389	672	-0.0021495	672	0.00524308	672	-0.00150826	672	0.0044578	672	0.00418058	672	-0.00117316	672	-0.000290028	672	-0.00150277				672	0.00774324	672	0.00512782	672	-0.00481882	672	0.00346034	672	0.00249753	672	0.0110957	672	0.00773328	672	-0.00304827	672	-0.0039985	672	0.000323476	672
671	0.00039155	671	0.0046726	671	0.00421987	671	0.00012557	671	-0.00260632	671	-0.00073576	671	0.00338425	671	0.00460423	671	0.00421713	671	0.000926344	671	-0.00139908	671	0.000148052	671	-0.000802634				671	0.00494336	671	0.00760955	671	-0.00730993	671	0.00581314	671	0.0035636	671	0.0119909	671	0.0064275	671	-0.000277014	671	-0.0091154	671	0.000568243	671
670	0.00100217	670	-0.00214859	670	0.00328163	670	0.000974083	670	-0.000617107	670	0.000954163	670	0.00166964	670	-0.00134745	670	0.00235222	670	-0.00305832	670	-0.000632962	670	0.000518932	670	-0.00288112				670	0.00563562	670	0.000489324	670	-0.00678393	670	0.00469198	670	0.00350188	670	0.0102927	670	0.00331463	670	-0.00430173	670	-0.00729452	670	-0.00199414	670
669	0.00362219	669	0.0029651	669	0.00646926	669	0.0050317	669	-0.000474135	669	-0.000995103	669	0.00122754	669	-0.00202054	669	0.000324439	669	0.000933262	669	-0.00269588	669	-0.00122721	669	-0.000918135				669	0.0119647	669	0.00553697	669	-0.00243476	669	0.00836353	669	0.00427928	669	0.0119394	669	0.00410375	669	-0.00513547	669	-0.00744185	669	-0.00369876	669
668	-0.000756017	668	0.00102827	668	0.00210794	668	0.00147974	668	0.00103296	668	0.000322527	668	0.00317962	668	0.00249088	668	0.00464707	668	0.000414439	668	0.000143878	668	-0.00043961	668	-0.00290768				668	0.004412	668	0.00554141	668	-0.00926701	668	0.00115909	668	0.00334387	668	0.0122105	668	0.0103328	668	-0.00488087	668	-0.00816125	668	-0.00380427	668
667	0.00559053	667	0.00610343	667	0.00386135	667	0.00104548	667	-0.00220162	667	0.00263494	667	0.00112045	667	0.000343329	667	0.000634909	667	-0.00031442	667	-0.00192226	667	0.00241565	667	0.00154507				667	0.00698603	667	0.00956169	667	-0.0101873	667	0.00728199	667	0.00204738	667	0.0136074	667	0.0053754	667	-0.000483976	667	-0.00216468	667	-0.00408558	667
666	0.00108958	666	0.00334734	666	0.00502375	666	0.0014382	666	0.00102406	666	0.0018564	666	0.00471361	666	0.00535066	666	0.00181094	666	-0.00202624	666	-0.000435756	666	0.000184916	666	0.00189812				666	0.00863938	666	0.00433056	666	-0.00569647	666	0.0044898	666	0.00339733	666	0.0130421	666	0.00866901	666	7.7565e-05	666	-0.00987871	666	-0.00473798	666
665	0.00135224	665	0.0051715	665	0.00454719	665	0.0021687	665	-0.002748	665	0.00166067	665	0.00367558	665	0.00427948	665	0.00372774	665	0.00182728	665	0.000620874	665	0.00117684	665	7.1802e-05				665	0.00750738	665	0.00439265	665	-0.00575097	665	0.00728639	665	0.00185485	665	0.0187277	665	0.00329898	665	-0.0001879	665	-0.00724342	665	-0.00294065	665
664	0.0021108	664	0.00344417	664	-0.000625059	664	-0.00105877	664	0.00147988	664	-0.000706726	664	0.00342561	664	-0.00115286	664	0.00228042	664	0.00280004	664	-0.00166495	664	0.00104143	664	-0.000333654				664	0.00386635	664	0.00770495	664	-0.0145074	664	0.000197322	664	0.00184188	664	0.0141795	664	0.00691264	664	0.000274564	664	-0.00700575	664	-0.0057095	664
663	0.00206902	663	0.00467649	663	0.00473578	663	0.00212198	663	0.000415252	663	0.00284004	663	0.001518	663	-8.58359e-05	663	0.000496484	663	-0.000984425	663	-0.000905046	663	0.000344642	663	-0.00213616				663	0.00682762	663	0.0042111	663	-0.0097445	663	0.00555696	663	0.00275043	663	0.0166364	663	0.00583612	663	-0.00499684	663	-0.00585908	663	-0.00542793	663
662	0.00645134	662	0.00535196	662	0.00839215	662	0.003306	662	0.00175573	662	0.000602629	662	0.00121905	662	0.00192819	662	0.00366537	662	3.60627e-05	662	-0.0019111	662	-0.000872776	662	-0.000854197				662	0.00687656	662	0.00811526	662	-0.00627988	662	0.00633143	662	0.00509626	662	0.015614	662	0.00493359	662	-0.00223668	662	-0.00373503	662	-0.00496365	662
661	0.00101821	661	0.0021043	661	0.00430609	661	0.00317112	661	-0.00182017	661	0.00199066	661	0.00476796	661	0.00424157	661	0.00209483	661	0.000553724	661	0.00177312	661	0.00206203	661	0.00301651				661	0.00492076	661	0.00201936	661	-0.0043742	661	0.00493459	661	0.00407025	661	0.0133967	661	0.0105647	661	-0.0039459	661	-0.00625042	661	-0.00368614	661
660	0.000153913	660	0.00276462	660	0.00918453	660	0.00318243	660	0.00191089	660	-0.00290218	660	0.003813	660	-0.00182858	660	0.00523841	660	0.00345776	660	-6.4955e-05	660	0.00083072	660	-0.000512704				660	0.0110095	660	0.00432955	660	-0.00321532	660	0.00892115	660	0.00708271	660	0.00928085	660	0.00823822	660	-0.00314758	660	-0.00398739	660	0.000572846	660
659	0.00420634	659	0.00293848	659	0.00185983	659	0.002131	659	-0.000454875	659	-1.71175e-05	659	0.000913881	659	0.00166238	659	0.00561654	659	0.00261765	659	0.00182067	659	-0.00105418	659	-0.00320926				659	0.0051739	659	0.00543025	659	-0.00885904	659	0.000617457	659	0.00511146	659	0.0122809	659	0.00477028	659	-0.00407766	659	-0.00374098	659	-0.0017668	659
658	0.00265432	658	0.00337245	658	0.00387845	658	-0.00271195	658	0.000982461	658	-0.00182247	658	0.00406014	658	0.000204059	658	0.00859096	658	0.00596973	658	0.00383725	658	0.000499066	658	0.00200222				658	0.00663467	658	0.00925976	658	-0.0112764	658	0.00496506	658	0.0035613	658	0.012002	658	0.00638864	658	-0.00122894	658	0.00122398	658	0.00308742	658
657	0.000264223	657	0.00356779	657	0.00389702	657	0.00226613	657	0.000286918	657	0.000437141	657	0.00542908	657	0.00211957	657	0.00384333	657	0.00195888	657	0.00150224	657	-0.00205573	657	0.00287081				657	0.00737195	657	0.00604781	657	-0.00573034	657	0.00864485	657	0.00441812	657	0.0124445	657	0.0084426	657	-0.00223357	657	-0.00660447	657	-0.000657401	657
656	0.00173736	656	0.00509676	656	0.00290457	656	0.00382277	656	-0.000376932	656	0.00109856	656	-0.000227539	656	0.00185769	656	0.00788229	656	0.0030333	656	0.000169634	656	-0.00235246	656	-0.00144564				656	0.00551983	656	0.00922854	656	-0.0092687	656	0.0058081	656	0.00471477	656	0.0173408	656	0.00373826	656	0.000683155	656	-0.00457856	656	-0.00237736	656
655	0.00228217	655	0.00339701	655	0.00389165	655	0.000757807	655	-0.00211215	655	0.00135831	655	0.00195917	655	0.00222494	655	0.00298254	655	0.000230474	655	-0.00306285	655	0.00305455	655	0.00270835				655	0.00557937	655	0.00629318	655	-0.00600786	655	0.00444356	655	0.00385146	655	0.0147377	655	0.00422201	655	0.00105708	655	-0.00776561	655	-0.00566081	655
654	0.00464754	654	0.00345069	654	0.00380617	654	0.000170907	654	0.000918083	654	0.00328018	654	0.00209724	654	0.000134137	654	-0.000650468	654	0.00418302	654	-0.00100566	654	0.000258443	654	0.000683228				654	0.00582329	654	0.0103859	654	-0.00852962	654	0.00274957	654	0.00227358	654	0.0127304	654	0.00347996	654	-0.00344226	654	-0.00856651	654	-0.00390433	654
653	0.0022392	653	0.00342771	653	0.00556489	653	0.00253477	653	-0.000742285	653	0.00250057	653	0.00303338	653	0.00155012	653	0.00287559	653	0.000345062	653	-0.000825888	653	0.0024767	653	0.00155671				653	0.00663501	653	0.00558003	653	-0.0071849	653	0.00404137	653	0.00340654	653	0.015931	653	0.00678888	653	-0.00305143	653	-0.00349646	653	-0.00583542	653
652	0.00294088	652	0.0051272	652	0.00372983	652	-0.00110836	652	0.00179395	652	0.00370871	652	0.00530003	652	0.004464	652	0.000937067	652	0.0015781	652	0.00278551	652	2.84245e-05	652	-0.00173721				652	0.00485678	652	0.00538663	652	-0.00850379	652	0.00539021	652	0.00536415	652	0.0173778	652	0.00456268	652	0.00106874	652	-0.00655493	652	-0.00323196	652
651	0.000342247	651	0.00398063	651	0.00265235	651	0.0022118	651	-0.00210917	651	0.00105301	651	0.00434417	651	0.00382334	651	0.00257069	651	0.000943546	651	-0.000269674	651	0.00106266	651	0.00137735				651	0.00747182	651	0.00651575	651	-0.00919588	651	0.00245673	651	0.00546986	651	0.0172462	651	0.00718371	651	0.00204751	651	-0.00577025	651	-0.00103258	651
650	0.000553378	650	0.00120414	650	0.00445519	650	0.00430741	650	0.00133047	650	0.00125832	650	0.00595791	650	0.00380622	650	0.00594603	650	0.00174719	650	0.000682408	650	0.00199323	650	0.00144987				650	0.00849343	650	0.00439273	650	-0.00493853	650	0.00618969	650	0.00366378	650	0.0130984	650	0.00611789	650	0.000310719	650	-0.00325854	650	-0.00202626	650
649	0.0012635	649	0.00232961	649	0.00469674	649	0.002145	649	0.00014165	649	-7.10578e-06	649	0.00180976	649	0.000586391	649	0.0052129	649	0.00502713	649	0.00287237	649	-0.00131229	649	-0.00250727				649	0.00707582	649	0.00599474	649	-0.00919504	649	0.00291054	649	0.00769447	649	0.0143247	649	0.00455637	649	-9.01075e-05	649	-0.00138139	649	-0.00022484	649
648	0.00570824	648	0.0061937	648	0.00438008	648	0.00231202	648	-0.00112987	648	-0.000831689	648	0.00364438	648	0.00115091	648	0.00454086	648	-0.00176469	648	-0.0011394	648	0.0020542	648	5.26672e-05				648	0.00679967	648	0.0102124	648	-0.00791875	648	0.00601842	648	0.00452684	648	0.0142233	648	0.00622212	648	-0.00376464	648	-0.00678807	648	-0.0070403	648
647	0.00232218	647	0.000708919	647	0.00513642	647	0.00350838	647	-0.000240304	647	0.00243913	647	0.00368596	647	0.00215316	647	0.00359925	647	-0.000245017	647	-0.00168592	647	0.00125467	647	-0.00276313				647	0.00537742	647	0.00734548	647	-0.00819427	647	0.00486589	647	0.00403928	647	0.012016	647	0.00767882	647	-0.00140463	647	-0.00554637	647	-0.00386606	647
646	0.00588593	646	0.00399554	646	0.00111664	646	-0.000302725	646	-0.00179959	646	0.00219922	646	0.0043217	646	0.00481725	646	0.00630874	646	0.00229964	646	0.00237055	646	0.000435876	646	-0.0035716				646	0.00685836	646	0.00979708	646	-0.00877415	646	0.00357722	646	0.00164264	646	0.0149657	646	0.00738356	646	0.00164636	646	0.00156262	646	0.000136136	646
645	0.0054112	645	0.00486549	645	0.00381848	645	0.00172206	645	-0.000889871	645	-0.00106467	645	0.00454847	645	0.00145561	645	0.00156712	645	0.00400262	645	8.25245e-05	645	0.000378738	645	-0.00119844				645	0.00553396	645	0.00721025	645	-0.00800966	645	0.00546958	645	0.00190919	645	0.0141733	645	0.00650162	645	0.000383038	645	-0.00349878	645	-0.00196113	645
644	0.0029721	644	0.00459469	644	0.00275473	644	0.00170315	644	-0.00134159	644	0.00078021	644	0.00430094	644	0.00523963	644	0.00549258	644	0.00231289	644	-0.00032158	644	-0.00057884	644	-0.00169294				644	0.00796223	644	0.00602353	644	-0.00676479	644	0.00672523	644	0.00513736	644	0.00908397	644	0.00533003	644	0.000855585	644	-6.57948e-05	644	-0.000565573	644
643	0.00154672	643	0.00377941	643	0.00605709	643	0.00185611	643	-0.00203388	643	-0.000941986	643	0.00316011	643	0.00245183	643	0.00410706	643	0.00153066	643	0.00167955	643	0.00194032	643	-0.00127194				643	0.00719887	643	0.00875248	643	-0.00938146	643	0.00536064	643	0.0021469	643	0.015684	643	0.00663262	643	0.00135365	643	-0.00391032	643	-0.00217048	643
642	0.00277637	642	0.00382544	642	0.0042349	642	0.0029594	642	-0.000350541	642	0.000480026	642	0.00378289	642	0.00250582	642	0.000350166	642	0.00344819	642	0.000911458	642	0.00238971	642	0.00132969				642	0.00565563	642	0.00798291	642	-0.00988862	642	0.00495053	642	0.00345206	642	0.0126187	642	0.00876943	642	0.000598743	642	-0.00836789	642	0.000293271	642
641	0.00202463	641	0.00471277	641	0.00324272	641	0.000949662	641	-0.00534113	641	0.00101997	641	0.00220901	641	0.0016467	641	0.00301153	641	0.000613436	641	-0.00265941	641	0.000966088	641	0.000866873				641	0.00648267	641	0.0063842	641	-0.00638201	641	0.00624051	641	-0.000891374	641	0.0175193	641	0.00456645	641	-0.00276905	641	-0.00524353	641	-0.00201541	641
640	0.00542198	640	0.00565441	640	0.0039616	640	0.00313732	640	-0.00116303	640	-0.000448057	640	-0.000285452	640	0.00136269	640	0.003965	640	0.00232529	640	-0.000143517	640	0.00237527	640	0.00128929				640	0.00676803	640	0.00907724	640	-0.00758179	640	0.00542197	640	0.00494695	640	0.010856	640	0.00712158	640	-0.00423589	640	-0.00660663	640	0.00114669	640
639	0.00146018	639	0.00347421	639	0.00424292	639	0.000831835	639	-0.00119657	639	0.00438771	639	0.00508077	639	0.00211681	639	0.00176311	639	0.0027923	639	0.00309187	639	-0.00117144	639	0.00129125				639	0.00492165	639	0.0108449	639	-0.00625096	639	0.00629797	639	0.00428315	639	0.0141045	639	0.00782257	639	0.00144491	639	-0.00641072	639	0.000514908	639
638	0.00378786	638	0.00511809	638	0.0035337	638	0.00261578	638	0.000671191	638	0.00204827	638	0.0021959	638	0.00242988	638	0.00292876	638	0.00231175	638	0.000622582	638	0.00373868	638	0.00210991				638	0.00714579	638	0.00830145	638	-0.00604149	638	0.00462868	638	0.00465116	638	0.0134213	638	0.00472715	638	-0.00174803	638	-0.0054026	638	-0.0020035	638
637	0.00101701	637	0.0019832	637	0.00471313	637	0.00377158	637	0.00220838	637	-0.00179428	637	0.00198409	637	0.00252254	637	-0.00123504	637	0.00427721	637	0.00131424	637	0.000359693	637	0.000603454				637	0.00903288	637	0.00867364	637	-0.00741513	637	0.00508327	637	0.00445162	637	0.0136607	637	0.00711063	637	-0.00156435	637	-0.00645733	637	0.000375059	637
636	0.00400753	636	0.00584755	636	0.0058543	636	0.00306771	636	0.00141524	636	0.0031151	636	0.00249588	636	0.000629666	636	0.00280551	636	0.00333735	636	0.000405953	636	0.000248857	636	-0.00121187				636	0.0101957	636	0.0100601	636	-0.00687046	636	0.00803938	636	0.0046408	636	0.0144896	636	0.00604517	636	-0.00250368	636	-0.00397667	636	-9.38004e-05	636
635	0.00394721	635	0.00375155	635	0.0057556	635	0.00157701	635	-0.00302797	635	0.00239613	635	0.00172524	635	0.00272309	635	0.00303541	635	0.00131071	635	0.00168764	635	-0.000986284	635	-0.000195357				635	0.0075579	635	0.00981571	635	-0.00571856	635	0.00515617	635	0.00140682	635	0.0126214	635	0.00523479	635	-0.00179483	635	-0.003642	635	-0.0012828	635
634	0.00118166	634	0.00234048	634	0.00366475	634	0.00320463	634	0.000952933	634	-0.000567494	634	0.00485832	634	-0.00103449	634	0.000630032	634	0.00300909	634	-0.000830053	634	0.00115821	634	-0.00289297				634	0.00760576	634	0.00686893	634	-0.00479747	634	0.00400069	634	0.00470438	634	0.0144877	634	0.00603354	634	-0.00351504	634	-0.00799149	634	-0.00118941	634
633	0.00330547	633	0.00299407	633	0.00661393	633	0.00207584	633	0.00100683	633	0.00270978	633	0.00376363	633	0.00245401	633	0.00114014	633	0.00344557	633	0.00188456	633	-0.000766995	633	-0.00133223				633	0.00769286	633	0.00969864	633	-0.00695675	633	0.00654839	633	0.00272347	633	0.0161817	633	0.00790813	633	-0.000715619	633	-0.00573425	633	8.96658e-06	633
632	0.00476275	632	0.00514852	632	0.00456231	632	0.00278532	632	-0.000333509	632	0.000655778	632	0.00366369	632	0.00236845	632	0.00413452	632	0.000757333	632	-0.000525444	632	-0.000267759	632	-0.00247707				632	0.00502406	632	0.00918077	632	-0.0060958	632	0.00652429	632	0.00406243	632	0.0177371	632	0.00657162	632	-0.00428903	632	-0.00307904	632	-0.0024631	632
631	-4.47656e-05	631	0.00131089	631	0.00330223	631	0.00128963	631	-0.00116173	631	0.00215592	631	0.00273527	631	0.00194601	631	0.00561163	631	0.00275059	631	0.000547522	631	0.00205085	631	-0.000573023				631	0.00888394	631	0.00615855	631	-0.00756882	631	0.00619109	631	0.00382566	631	0.0144835	631	0.00754697	631	-0.00148917	631	-0.00499089	631	-0.00203655	631
630	0.0041781	630	0.00229473	630	0.00315922	630	0.00120547	630	-0.0012981	630	0.00372491	630	0.0050114	630	0.00341466	630	0.000630698	630	0.00287895	630	0.00122908	630	0.000265848	630	0.00168651				630	0.00652532	630	0.0120811	630	-0.0090526	630	0.00498646	630	0.00145775	630	0.0181668	630	0.00829558	630	-0.000372674	630	-0.00535072	630	-0.0038822	630
629	0.00470204	629	0.00444725	629	0.00451732	629	0.00126965	629	-0.000932425	629	0.00135672	629	0.000116536	629	0.000181646	629	0.00101937	629	0.000490264	629	0.00109276	629	-0.00179287	629	-0.00136469				629	0.0086011	629	0.00913689	629	-0.00796379	629	0.00662794	629	0.00413892	629	0.0135888	629	0.00267148	629	-0.00209722	629	-0.00317874	629	-0.00563707	629
628	0.0021118	628	0.00298566	628	0.00458496	628	0.00163966	628	-0.00249227	628	0.0019529	628	0.00260386	628	0.00288608	628	0.00195826	628	0.000489738	628	-0.0017477	628	0.00260902	628	-0.00227402				628	0.00506688	628	0.00582819	628	-0.010988	628	0.00428137	628	0.00373416	628	0.0157126	628	0.00527084	628	0.000470988	628	-0.003515	628	-0.00481344	628
627	0.00302014	627	0.00491879	627	0.00448652	627	0.00155084	627	-0.000457786	627	0.00353561	627	0.00228403	627	0.00485812	627	0.00448512	627	0.00155194	627	-0.00147329	627	0.0022707	627	0.00121673				627	0.00678583	627	0.00462254	627	-0.00510567	627	0.00486369	627	0.00484165	627	0.0149583	627	0.00578982	627	0.00203064	627	-0.00406074	627	-0.00401475	627
626	0.00253096	626	0.00255811	626	0.00325488	626	0.00303847	626	0.00121454	626	-0.00141766	626	-0.000624314	626	0.00158813	626	0.00458808	626	0.00268325	626	0.0033865	626	-0.0016649	626	-0.00330731				626	0.00988412	626	0.00820706	626	-0.00427584	626	0.00872032	626	0.00529419	626	0.0121724	626	0.00543191	626	-0.00126784	626	-0.00536288	626	-0.00308132	626
625	0.00112982	625	0.00219591	625	0.00540886	625	0.00245028	625	2.88374e-05	625	0.00213475	625	0.000429127	625	0.0033004	625	0.00225252	625	-0.000768907	625	-0.000580438	625	0.00164159	625	0.00138015				625	0.0082688	625	0.00498469	625	-0.008793	625	0.00767998	625	0.00352004	625	0.0144809	625	0.00644904	625	-0.000637281	625	-0.00592961	625	-0.00518827	625
624	0.00346562	624	0.00347605	624	0.00251454	624	-0.000194878	624	0.00045295	624	0.0013143	624	0.00250473	624	0.0022911	624	0.002982	624	0.00368397	624	-7.11339e-06	624	0.00203226	624	0.00128216				624	0.00535718	624	0.010427	624	-0.00963662	624	0.00465275	624	0.00565893	624	0.0135725	624	0.00822617	624	0.000911697	624	-0.00683002	624	-0.00208256	624
623	5.40905e-05	623	0.00146992	623	0.00313794	623	0.00081888	623	-0.00309024	623	0.00333744	623	0.00216193	623	0.00203945	623	0.00374331	623	0.00148705	623	0.000487768	623	0.00263767	623	-0.000672007				623	0.0071286	623	0.00606655	623	-0.00715863	623	0.00316746	623	0.0023655	623	0.0160498	623	0.00651202	623	-0.00303936	623	-0.00282004	623	-0.0038076	623
622	0.00214991	622	0.00410157	622	0.00589425	622	-0.000282193	622	0.000770204	622	-3.32033e-05	622	0.0031966	622	0.00100655	622	0.00148585	622	0.000659145	622	0.00135752	622	0.00280392	622	0.000616662				622	0.00769436	622	0.00639162	622	-0.00854587	622	0.00609295	622	0.00273063	622	0.0131957	622	0.00820733	622	-0.00263395	622	-0.00867251	622	-0.00169864	622
621	0.00570611	621	0.0057296	621	0.00268492	621	0.00253174	621	0.00129415	621	0.00281996	621	0.00207839	621	0.00321724	621	0.00535373	621	0.00305305	621	-0.000474743	621	0.00295294	621	-0.000469016				621	0.00697616	621	0.00781613	621	-0.00911908	621	0.0057175	621	0.0042229	621	0.016367	621	0.00737592	621	-0.00165088	621	0.000293338	621	-0.00221002	621
620	0.0044571	620	0.0019401	620	5.65406e-05	620	-0.00193449	620	-0.00233312	620	0.00129512	620	0.00411418	620	0.000619257	620	0.000863201	620	0.00202063	620	0.000379604	620	0.000647526	620	-0.000918889				620	0.00524663	620	0.00649767	620	-0.0123919	620	0.00335835	620	0.00257132	620	0.0136463	620	0.00750166	620	-0.00137411	620	-0.00794327	620	-0.00295903	620
619	0.00218938	619	0.00129331	619	0.00433493	619	-0.000153449	619	4.02479e-05	619	0.00130145	619	0.0053204	619	0.00244527	619	0.00584514	619	0.00207614	619	0.00177866	619	0.00059714	619	0.000143395				619	0.00611135	619	0.00236144	619	-0.00834801	619	0.00323693	619	0.00531539	619	0.0160162	619	0.00769083	619	-0.000303141	619	-0.00391229	619	-0.00294043	619
618	0.00078701	618	0.00439575	618	0.00532303	618	0.00387719	618	0.000354392	618	0.00130195	618	0.000759864	618	0.00142194	618	0.00277646	618	0.00243164	618	0.00171686	618	0.00272584	618	0.0016481				618	0.00908014	618	0.00689901	618	-0.00565682	618	0.00637635	618	0.00444309	618	0.0128957	618	0.00594549	618	-0.000341627	618	-0.00643106	618	-0.00280423	618
617	0.0035193	617	0.00337449	617	0.00358194	617	0.00013872	617	-0.0013367	617	0.000536256	617	0.00211733	617	0.00107727	617	0.00438256	617	0.0042854	617	0.00146421	617	0.00341597	617	0.00103003				617	0.00737811	617	0.00510264	617	-0.0129473	617	0.00382692	617	0.00308682	617	0.0127933	617	0.00794293	617	-0.00263129	617	-0.0053694	617	-0.00115394	617
616	0.00289481	616	0.00289921	616	0.00122943	616	-0.000629975	616	-0.00237507	616	0.00436892	616	0.00250298	616	0.00380888	616	0.00116312	616	0.00433659	616	0.00197833	616	0.00153256	616	-0.00220149				616	0.00609888	616	0.00574926	616	-0.00857744	616	0.00416325	616	0.00414859	616	0.0164139	616	0.00886136	616	-0.00100787	616	-0.00514601	616	0.00115904	616
615	0.00443303	615	0.00424879	615	0.00189273	615	0.0010134	615	-0.000232438	615	0.000482656	615	0.00160141	615	0.00459605	615	0.00655841	615	0.00210981	615	0.0011706	615	0.000894704	615	-0.000270489				615	0.00438875	615	0.00891358	615	-0.0103563	615	0.00399197	615	0.00281491	615	0.0144097	615	0.00660736	615	0.00240778	615	-0.00024009	615	-0.00211193	615
614	0.00411255	614	0.0033911	614	0.00251797	614	-1.7649e-05	614	-0.00174646	614	0.00297736	614	0.00449457	614	0.00386564	614	0.00270075	614	0.00465108	614	0.00330868	614	-0.00145943	614	0.000909708				614	0.0068684	614	0.00774171	614	-0.0095927	614	0.00479948	614	0.000699043	614	0.0132355	614	0.00491254	614	0.00177015	614	-0.00435547	614	0.000603552	614
613	0.00278003	613	0.00241268	613	0.00465861	613	0.00170342	613	0.00212693	613	0.000447685	613	0.00294714	613	0.000661822	613	0.00446324	613	0.00308019	613	-0.000199478	613	-0.000597973	613	-0.000407017				613	0.00825695	613	0.00549854	613	-0.010565	613	0.00770456	613	0.0043038	613	0.0146806	613	0.00624237	613	-0.00092076	613	-0.00526415	613	-0.0038931	613
612	0.00226859	612	0.00508613	612	0.00512225	612	0.000932602	612	-0.002911	612	0.00188311	612	0.0021352	612	-7.8939e-07	612	0.00520999	612	5.35967e-05	612	0.000377109	612	-0.000925474	612	-5.89962e-05				612	0.00713521	612	0.00777152	612	-0.00847795	612	0.00587018	612	0.00354721	612	0.0157329	612	0.00724835	612	-0.00112102	612	-0.00396409	612	-0.0036132	612
611	0.000959912	611	0.00291072	611	0.00311625	611	-0.000215197	611	0.000317465	611	0.0037222	611	0.00172647	611	0.00181831	611	0.00195842	611	0.00210377	611	0.000576904	611	-0.00130467	611	0.000186706				611	0.00780451	611	0.00291747	611	-0.00935474	611	0.00656923	611	0.00384603	611	0.0165203	611	0.00521831	611	0.000313237	611	-0.00933541	611	-0.00242447	611
610	0.00465808	610	0.00404314	610	0.00460904	610	-0.000704186	610	-0.003647	610	0.00242631	610	0.00315161	610	0.00311571	610	0.00208205	610	0.00372772	610	0.000849891	610	-0.00118007	610	-0.000940035				610	0.00541516	610	0.00855633	610	-0.00879323	610	0.00415371	610	0.00216818	610	0.0149512	610	0.0088748	610	0.00104925	610	-0.00802928	610	0.00124037	610
609	0.00376086	609	0.00159104	609	0.00500352	609	0.00230531	609	0.000149196	609	0.00191449	609	0.00464722	609	0.00190324	609	0.00319062	609	0.00502022	609	0.00134967	609	0.00125035	609	0.00383135				609	0.00637367	609	0.00650697	609	-0.0079542	609	0.00581246	609	0.00469305	609	0.0145455	609	0.00648425	609	-0.00204012	609	-0.00724691	609	0.00156795	609
608	0.00287272	608	0.00654222	608	0.000313785	608	-0.00103873	608	-0.00397054	608	0.000320362	608	0.00519055	608	0.00290943	608	0.00483501	608	0.00125253	608	0.00191902	608	0.0007902	608	0.000559266				608	0.00562073	608	0.0065776	608	-0.0128808	608	0.00366524	608	-0.000765188	608	0.0133391	608	0.00836997	608	-0.00221048	608	-0.00359598	608	-0.00263228	608
607	0.00161325	607	0.00285926	607	0.00379375	607	0.00250093	607	0.000255693	607	-0.00104136	607	0.0030961	607	0.00160976	607	0.00258161	607	0.00335367	607	-0.00113298	607	-0.000722269	607	-0.00226095				607	0.00827268	607	0.00607427	607	-0.0090392	607	0.00651089	607	0.00257015	607	0.0114167	607	0.0086294	607	-0.00285235	607	-0.0061439	607	-0.00412878	607
606	0.00248211	606	0.00398479	606	0.00286893	606	0.00131032	606	0.000523804	606	0.00416479	606	0.0039927	606	0.00244676	606	0.0032936	606	-0.000545026	606	-0.000809646	606	-0.00338819	606	-0.00275329				606	0.00732171	606	0.00739256	606	-0.0070938	606	0.00332139	606	0.00436585	606	0.0163668	606	0.00717963	606	-0.000434282	606	-0.00534093	606	-0.00501509	606
605	0.00108171	605	0.0026515	605	0.00296868	605	-0.000142042	605	-0.00186494	605	0.00214979	605	0.0049548	605	0.00176597	605	0.00410883	605	0.00294522	605	0.000558928	605	-0.000477784	605	-0.000458601				605	0.00712589	605	0.00732293	605	-0.00653226	605	0.00699758	605	0.00429034	605	0.0151374	605	0.00770993	605	-0.00176988	605	-0.00467078	605	-0.000870818	605
604	0.00374236	604	0.00725662	604	0.00485246	604	0.00410452	604	-0.000532668	604	0.00280215	604	0.00416769	604	0.00307928	604	0.00564595	604	0.00163337	604	-0.000642659	604	-6.57159e-05	604	-0.00212765				604	0.00564645	604	0.00914438	604	-0.00919297	604	0.00889269	604	0.00389153	604	0.0182796	604	0.00897672	604	0.000714542	604	-0.00136141	604	-0.00564748	604
603	0.00232182	603	0.00449805	603	0.00176092	603	-0.000178053	603	0.00125269	603	0.00172587	603	0.00322675	603	0.000900392	603	0.00354006	603	0.0012279	603	-0.000706338	603	-0.00181824	603	-0.00204894				603	0.00631711	603	0.00852277	603	-0.0129038	603	0.00232721	603	0.00269166	603	0.0126989	603	0.00678134	603	-0.00347153	603	-0.00719272	603	-0.00218727	603
602	0.00373506	602	0.00458308	602	0.00451151	602	0.00169297	602	0.00138672	602	0.000395464	602	0.00402367	602	0.00267033	602	0.00264664	602	0.000925871	602	-0.000408408	602	0.00103441	602	0.000226814				602	0.00923594	602	0.00737324	602	-0.00766323	602	0.00777958	602	0.00429669	602	0.0125375	602	0.0045309	602	-0.00103945	602	-0.0040002	602	-0.00576979	602
601	0.00200947	601	0.00412706	601	0.00320285	601	-0.000489342	601	-0.00100758	601	0.00514966	601	0.00267671	601	0.00119985	601	0.00389824	601	0.00219546	601	0.000830799	601	0.00264849	601	8.54107e-05				601	0.00698811	601	0.0080753	601	-0.0079575	601	0.00554023	601	0.00363942	601	0.0183288	601	0.00704506	601	-0.000411868	601	-0.00552541	601	0.000497405	601
600	0.00650539	600	0.00483576	600	0.00236504	600	0.000676058	600	-0.000593424	600	-0.00060096	600	0.0037824	600	0.00409255	600	0.00304505	600	0.00537719	600	0.00232191	600	0.00276243	600	3.71568e-05				600	0.00855415	600	0.00857345	600	-0.00712768	600	0.00559023	600	0.004173	600	0.0131181	600	0.00665089	600	-0.000781251	600	-0.00618824	600	0.00297436	600
599	0.00506603	599	0.00545327	599	0.00311746	599	0.000517595	599	2.09397e-05	599	0.00136816	599	0.003112	599	0.00467562	599	0.00407353	599	0.00235078	599	0.00137213	599	-0.000545734	599	-0.000871132				599	0.00459219	599	0.00986312	599	-0.0107995	599	0.00480043	599	0.00485985	599	0.0144941	599	0.00732182	599	0.000908485	599	-0.00249088	599	-0.00401397	599
598	0.00151156	598	-0.000308791	598	0.00190254	598	6.69803e-05	598	-0.0014481	598	0.00130722	598	0.00462759	598	0.00483965	598	0.00130021	598	0.00180114	598	0.000786413	598	-0.00195202	598	-0.00373909				598	0.00620955	598	0.00453066	598	-0.010958	598	0.00532254	598	0.00423265	598	0.0147047	598	0.00844898	598	0.00167443	598	-0.00719503	598	0.00213627	598
597	0.00483648	597	0.00328089	597	0.00541493	597	0.000466741	597	-0.00137739	597	-0.00190629	597	0.00538571	597	0.00113238	597	0.00413218	597	0.00209908	597	0.00252187	597	2.08654e-05	597	-0.00254077				597	0.00733193	597	0.0109322	597	-0.00747816	597	0.00492385	597	0.00465095	597	0.0114688	597	0.0106502	597	-0.00178272	597	-0.00503229	597	-2.4725e-05	597
596	0.00337529	596	0.00315721	596	0.00418328	596	0.00168021	596	0.000428092	596	0.000545899	596	0.00164438	596	0.00303234	596	0.00337582	596	0.00302358	596	-0.000593124	596	0.00400392	596	0.000595415				596	0.00775091	596	0.00714242	596	-0.00869661	596	0.00539361	596	0.00662171	596	0.0130237	596	0.00526366	596	-0.000521891	596	-0.00897992	596	-0.00397799	596
595	0.00296465	595	0.0055358	595	0.00357021	595	0.000358622	595	-0.000849759	595	0.00134802	595	0.00270644	595	-0.0014829	595	0.00484779	595	-2.56425e-05	595	-0.000147453	595	-0.0021231	595	-0.0027084				595	0.00714586	595	0.00817066	595	-0.00796003	595	0.00608318	595	0.00756756	595	0.0169595	595	0.00805145	595	-0.000559802	595	-0.0022382	595	-0.00464516	595
594	0.00367383	594	0.00430868	594	0.00155299	594	0.00133955	594	0.000254547	594	0.00127638	594	0.00565229	594	0.000256567	594	0.00364927	594	0.000674102	594	-0.000835606	594	-0.000673268	594	0.00218593				594	0.00627893	594	0.00604514	594	-0.010689	594	0.00509744	594	0.00443747	594	0.0156669	594	0.00817436	594	-0.000572924	594	-0.00434204	594	-0.00451092	594
593	0.00143614	593	0.00405747	593	0.00447957	593	-0.000368976	593	0.00169189	593	0.00223816	593	0.00281831	593	0.00324296	593	0.00501968	593	0.000243079	593	-0.000189692	593	0.00142458	593	0.000681087				593	0.00672681	593	0.00740561	593	-0.00884357	593	0.00576372	593	0.00741118	593	0.018028	593	0.00776248	593	0.000140995	593	-0.00290624	593	-0.00125362	593
592	0.00109061	592	0.00459455	592	0.00455649	592	0.00170728	592	0.00211388	592	0.00290051	592	0.00334388	592	0.00204925	592	0.0050453	592	0.00240024	592	-0.00113683	592	0.000423371	592	-0.00142073				592	0.00655186	592	0.00746883	592	-0.00962292	592	0.00544299	592	0.00865248	592	0.0164295	592	0.00715155	592	0.00140985	592	-0.00247701	592	-0.000929937	592
591	0.00186303	591	0.00247342	591	0.00504325	591	0.00255145	591	0.00110557	591	0.00264009	591	0.00393675	591	0.00206532	591	0.00551945	591	0.00128607	591	-0.00225651	591	0.00226914	591	0.00105412				591	0.0090923	591	0.00886862	591	-0.00531784	591	0.00630826	591	0.00817855	591	0.0156729	591	0.0080509	591	0.000840988	591	-0.00337274	591	-0.00556787	591
590	0.00307967	590	0.00232033	590	0.00492205	590	0.0017935	590	-0.000157014	590	-0.000485195	590	0.00222015	590	0.00292395	590	0.00358806	590	0.00448947	590	0.00243732	590	-0.00070867	590	-0.00174175				590	0.00649846	590	0.00660412	590	-0.00580616	590	0.00623286	590	0.00250247	590	0.0139828	590	0.00715971	590	-0.00128755	590	-0.00596388	590	0.0019478	590
589	0.00411857	589	0.0044462	589	0.00535812	589	0.00380579	589	-0.00123464	589	0.00126046	589	0.00324046	589	-0.000329591	589	0.00336994	589	0.00350401	589	0.00046906	589	0.00111773	589	0.00276836				589	0.00785485	589	0.0105741	589	-0.00701683	589	0.00634212	589	0.00184804	589	0.013368	589	0.00768717	589	-0.00142729	589	-0.00844234	589	0.000741489	589
588	0.00252711	588	0.00487835	588	0.00443322	588	-0.000328646	588	-0.0031481	588	0.00393044	588	0.00319983	588	0.00543797	588	0.00558333	588	0.000380734	588	-0.000143858	588	-0.000121582	588	-0.000678123				588	0.00616278	588	0.00745249	588	-0.00769431	588	0.00587642	588	0.00443253	588	0.0145131	588	0.00669429	588	0.00326063	588	-0.0027144	588	-0.00487984	588
587	0.00171748	587	0.00325658	587	0.00389112	587	0.00279036	587	-0.000844242	587	0.000688108	587	0.00668596	587	0.00242682	587	0.00636391	587	0.00217818	587	-0.000809384	587	0.00139949	587	-0.000242902				587	0.00563685	587	0.0079566	587	-0.00732537	587	0.00619387	587	0.0049415	587	0.0156257	587	0.00800663	587	1.85675e-05	587	-0.00182482	587	-0.00293319	587
586	0.00271133	586	0.005709	586	0.00244117	586	-0.000219072	586	0.000670755	586	0.000645476	586	0.00370571	586	0.00225143	586	0.0050631	586	-0.0004539	586	-0.00123742	586	-0.00100467	586	0.00208854				586	0.00499858	586	0.00684903	586	-0.00997933	586	0.00381976	586	0.00556883	586	0.0130912	586	0.00852535	586	0.00184436	586	-0.00439309	586	-0.00394919	586
585	0.00333968	585	0.00591688	585	0.00401733	585	0.000543486	585	0.000105232	585	0.00293031	585	0.00186759	585	0.00158251	585	0.0013454	585	0.00328295	585	0.00297973	585	0.00127607	585	0.0012563				585	0.00757684	585	0.00613559	585	-0.00754049	585	0.00747962	585	0.00509763	585	0.0126484	585	0.00610699	585	-0.000925042	585	-0.0047761	585	0.000163656	585
584	0.00332523	584	0.00321382	584	0.00493151	584	0.000571088	584	0.00148554	584	-0.000108477	584	0.00405506	584	0.000292071	584	0.00302801	584	0.00198097	584	0.000281579	584	0.00160784	584	0.00133201				584	0.0106722	584	0.00797464	584	-0.00542097	584	0.00642143	584	0.0044047	584	0.0136159	584	0.00758123	584	-0.000661853	584	-0.00716405	584	-0.00105361	584
583	0.00260155	583	0.00610766	583	0.000405597	583	-0.000791101	583	-0.000264062	583	0.00356432	583	0.00488325	583	0.00281191	583	0.00543599	583	-0.000349012	583	0.00118139	583	0.00408811	583	0.0027164				583	0.00514716	583	0.00738403	583	-0.0123083	583	0.00363136	583	0.00362812	583	0.0177798	583	0.00740936	583	-0.0033843	583	-0.00188303	583	-0.00218171	583
582	0.000976091	582	0.00412505	582	0.00362223	582	0.00123331	582	0.000609558	582	0.00380082	582	0.0036817	582	0.0034232	582	0.00357875	582	0.0030864	582	0.00253953	582	0.000677072	582	-0.000588693				582	0.00795168	582	0.00635317	582	-0.005958	582	0.0068374	582	0.00372148	582	0.0158931	582	0.00810971	582	-0.000349462	582	-0.00138967	582	-6.91185e-05	582
581	0.000478954	581	0.00412279	581	0.00492594	581	0.00505172	581	0.000298854	581	0.00123964	581	0.00385473	581	0.00164436	581	0.00216858	581	0.00247651	581	-0.00145741	581	0.000840187	581	-0.00188786				581	0.00850209	581	0.00342296	581	-0.0073428	581	0.00607286	581	0.00669957	581	0.016128	581	0.00686885	581	-0.00237448	581	-0.00396421	581	-0.00404171	581
580	0.0030907	580	0.00532438	580	0.00297181	580	0.00393737	580	-0.000555622	580	0.00176781	580	0.00193739	580	0.00222401	580	0.0064029	580	0.00184993	580	0.000735959	580	0.000912194	580	-0.000432641				580	0.00869436	580	0.0096065	580	-0.00736844	580	0.008024	580	0.00571671	580	0.0108985	580	0.00602556	580	0.000115294	580	7.93103e-05	580	-0.000981074	580
579	0.00256642	579	0.00495851	579	0.00481506	579	0.00190228	579	-0.00198989	579	0.00232063	579	0.00318867	579	0.00421583	579	0.00408315	579	0.000422898	579	-0.00142042	579	0.00126043	579	-0.00123243				579	0.00740963	579	0.00795392	579	-0.00642715	579	0.00594775	579	0.00426862	579	0.0174472	579	0.00741939	579	0.000297969	579	-0.00505323	579	-0.00211242	579
578	0.00415615	578	0.00607572	578	0.00321451	578	0.00079501	578	-0.0011312	578	0.00291222	578	0.00353917	578	0.000298052	578	0.00307539	578	0.00475851	578	0.00270765	578	0.00189895	578	-0.00101041				578	0.00930853	578	0.0108063	578	-0.0100992	578	0.00718666	578	0.00381391	578	0.0128092	578	0.00956127	578	-0.00202515	578	-0.00550091	578	0.00287761	578
577	0.00253715	577	0.0051731	577	0.00535502	577	0.00171708	577	-0.0038294	577	0.00135543	577	0.00441985	577	0.00190635	577	0.00609873	577	0.00375412	577	0.00112168	577	-0.000788321	577	7.23494e-05				577	0.0074056	577	0.00921398	577	-0.00655902	577	0.00737205	577	0.0026496	577	0.0152031	577	0.0073745	577	-0.000179454	577	-0.00246188	577	-0.00219955	577
576	0.00357199	576	0.00525691	576	0.0033875	576	0.000478273	576	0.00206509	576	0.00218789	576	0.00438087	576	0.00281539	576	0.00540969	576	0.00141497	576	-0.000370464	576	0.00117852	576	-0.000637809				576	0.0071535	576	0.011445	576	-0.00904962	576	0.00231212	576	0.00894276	576	0.0136053	576	0.00738416	576	-0.000176276	576	-0.00266712	576	-0.00554745	576
575	0.00380216	575	0.00498077	575	0.00414056	575	0.000520717	575	0.000731578	575	0.00243253	575	0.0034749	575	0.00109046	575	0.00192402	575	0.00223711	575	0.00216723	575	0.00137324	575	0.000274124				575	0.00767355	575	0.0101958	575	-0.00776453	575	0.00633855	575	0.00578258	575	0.0140265	575	0.00633871	575	-0.00247577	575	-0.00412462	575	0.00129668	575
574	0.00046768	574	0.00302326	574	0.000774508	574	-0.000252014	574	0.00102567	574	0.00257396	574	0.00565182	574	0.00315954	574	0.0062254	574	0.00139243	574	-0.000151467	574	0.00207635	574	-0.000142204				574	0.00797071	574	0.0073539	574	-0.00970166	574	0.00530168	574	0.0048666	574	0.0141175	574	0.00840229	574	0.000252299	574	-0.00238759	574	-0.000160229	574
573	0.00362681	573	0.00661329	573	0.00309948	573	0.000633301	573	0.00254478	573	0.000841219	573	0.00441457	573	0.00271368	573	0.00519809	573	0.000580793	573	7.76421e-05	573	0.00115871	573	-0.00061592				573	0.00664343	573	0.00847191	573	-0.00813706	573	0.00491058	573	0.00569867	573	0.0153168	573	0.00633513	573	-0.000659049	573	-0.00189553	573	0.000326415	573
572	0.00262175	572	0.00225558	572	0.00454998	572	0.00300547	572	0.0038144	572	0.00127912	572	0.00520607	572	0.000787147	572	0.00220135	572	0.00371025	572	0.00236712	572	0.000602555	572	-0.00149908				572	0.00714165	572	0.00681843	572	-0.00359224	572	0.00517799	572	0.00660487	572	0.0139701	572	0.00932894	572	-0.00229705	572	-0.00535052	572	-4.29658e-05	572
571	0.00364487	571	0.00358342	571	0.00238172	571	-0.00059522	571	-0.0023372	571	0.000408307	571	0.00414575	571	0.00345271	571	0.00556395	571	-0.000682545	571	0.000383335	571	-0.000563506	571	-0.00129559				571	0.0058267	571	0.0070908	571	-0.00817318	571	0.00474437	571	0.00392144	571	0.0121632	571	0.00805631	571	5.69008e-05	571	-0.00645698	571	-0.00273655	571
570	0.00260395	570	0.00432729	570	0.00141751	570	-0.00251235	570	-0.00165329	570	0.00328206	570	0.00334207	570	0.0029991	570	0.00241042	570	0.00447099	570	0.000467825	570	0.00205327	570	0.000243896				570	0.00472021	570	0.0120725	570	-0.0115424	570	0.00358375	570	0.00471681	570	0.0163327	570	0.00828645	570	-0.00169492	570	-0.00554295	570	-0.000370655	570
569	0.00271142	569	0.00382751	569	0.00464691	569	0.00171068	569	-1.19825e-05	569	0.000607396	569	0.0010709	569	0.00498888	569	0.00630685	569	0.00368013	569	0.00292921	569	0.00194585	569	0.000615879				569	0.00590358	569	0.0067465	569	-0.0108525	569	0.00485094	569	0.00434652	569	0.0164	569	0.00638326	569	0.00272806	569	-0.00136521	569	0.000584012	569
568	0.00484422	568	0.00547264	568	0.004859	568	-0.000111096	568	0.00297703	568	0.00211616	568	0.00323596	568	0.00523736	568	0.00365627	568	0.00294509	568	0.00168546	568	-0.000256113	568	-0.00152105				568	0.00706935	568	0.0115773	568	-0.00957226	568	0.00679096	568	0.00548821	568	0.014863	568	0.00879819	568	-0.000348456	568	-0.00347874	568	0.00193975	568
567	0.00117337	567	0.00342076	567	0.00263384	567	-0.00239616	567	-0.00223245	567	0.00210415	567	0.00504868	567	0.00469949	567	0.00536946	567	0.000607732	567	-0.000417349	567	-0.00131611	567	-0.00121575				567	0.00538271	567	0.00763699	567	-0.0117568	567	0.00385348	567	0.00215566	567	0.0168075	567	0.00854143	567	0.00118166	567	-0.00344434	567	-0.00449281	567
566	0.00137203	566	0.00394204	566	0.00555936	566	0.000923501	566	-0.0012206	566	0.00275788	566	0.00286762	566	0.00233923	566	0.00181105	566	0.00321108	566	4.19161e-05	566	0.000324942	566	-0.000200385				566	0.00864971	566	0.00690229	566	-0.00686969	566	0.00686961	566	0.00587456	566	0.014401	566	0.0074403	566	-0.000297874	566	-0.00672249	566	0.00208559	566
565	0.00553119	565	0.00579067	565	0.00431028	565	-0.00143784	565	0.00119425	565	0.0050054	565	0.00638103	565	0.00155414	565	0.00116317	565	0.000289248	565	0.000819965	565	0.00103004	565	-0.00111496				565	0.0077464	565	0.00847834	565	-0.00928822	565	0.00576199	565	0.00755782	565	0.0151736	565	0.0104261	565	-0.00105108	565	-0.011651	565	-0.00393807	565
564	0.00156921	564	0.00125997	564	0.00228905	564	-0.000112126	564	-4.86599e-05	564	0.00103601	564	0.00283505	564	0.000865415	564	0.00382376	564	0.0022788	564	0.0014264	564	0.00237279	564	-0.00205834				564	0.00731303	564	0.00466993	564	-0.00999133	564	0.00538061	564	0.00251237	564	0.01481	564	0.009726	564	-0.000567844	564	-0.00551078	564	-0.000592044	564
563	0.00153467	563	0.00321137	563	0.00555635	563	-0.000409136	563	0.000640973	563	0.00248378	563	0.00691608	563	0.00421646	563	0.00515726	563	0.00368233	563	0.0024549	563	0.00269716	563	-0.00121816				563	0.00810354	563	0.00492119	563	-0.00871707	563	0.00688684	563	0.00430639	563	0.0128589	563	0.0101307	563	0.00215835	563	-0.00182964	563	0.000715151	563
562	0.00204753	562	0.00320945	562	0.00896407	562	0.00283895	562	-0.000902725	562	0.00223279	562	0.00455114	562	0.00468604	562	0.00611856	562	0.0036169	562	0.000626814	562	0.00128965	562	0.00216413				562	0.00866288	562	0.00668565	562	-0.00497698	562	0.00885813	562	0.00488932	562	0.0137666	562	0.00798988	562	0.00221255	562	-0.0020348	562	-0.00175516	562
561	0.00184559	561	0.00464054	561	0.00499606	561	0.002138	561	7.45977e-06	561	0.000440454	561	0.00645379	561	0.00257337	561	0.00304425	561	0.00162457	561	0.00105061	561	0.00118713	561	-0.00104591				561	0.00818902	561	0.00951264	561	-0.00922413	561	0.00685633	561	0.00485317	561	0.0132724	561	0.0101571	561	-0.00021819	561	-0.00595665	561	-0.00117986	561
560	0.00320941	560	0.00538785	560	0.00373415	560	0.00205596	560	0.00255623	560	0.00247294	560	0.0042177	560	0.00278807	560	0.0042539	560	0.00267263	560	-0.00016267	560	0.00274766	560	0.00185566				560	0.00800125	560	0.00962581	560	-0.00862749	560	0.00709268	560	0.0075756	560	0.0157289	560	0.00792956	560	0.00320645	560	-0.00566313	560	-6.55746e-05	560
559	0.00242191	559	0.00709229	559	0.00387157	559	0.000758759	559	0.00157706	559	0.00186047	559	0.00603897	559	0.00310129	559	0.00630785	559	0.00258671	559	0.00166314	559	0.000855387	559	-0.000315942				559	0.00793143	559	0.0117169	559	-0.0056174	559	0.00644549	559	0.00524149	559	0.0136054	559	0.00845257	559	-0.000671638	559	-0.00107061	559	-0.00250367	559
558	0.00390027	558	0.00415941	558	0.00400523	558	0.000446716	558	-7.2647e-05	558	0.00177847	558	0.00613532	558	0.0047918	558	0.00294503	558	-0.000210417	558	-0.000632438	558	0.00167816	558	0.00148209				558	0.00823302	558	0.00954666	558	-0.00757273	558	0.00557969	558	0.00452867	558	0.0126315	558	0.0072613	558	-0.00018226	558	-0.00541998	558	0.000286184	558
557	0.00567837	557	0.00408047	557	0.00489673	557	0.000700138	557	0.00210222	557	0.00236329	557	0.00351858	557	0.00203234	557	0.00621611	557	-0.00123765	557	0.000551123	557	0.00100326	557	-0.000615061				557	0.00866941	557	0.0102944	557	-0.00759139	557	0.00451392	557	0.00595265	557	0.016913	557	0.0112565	557	0.000183818	557	-0.00266731	557	-0.000629089	557
556	0.00129783	556	0.00299968	556	0.0069678	556	0.000733615	556	0.000790527	556	0.00414971	556	0.00153585	556	0.00310259	556	0.00654979	556	0.00106682	556	-5.17028e-05	556	-0.000521381	556	0.000700955				556	0.00918001	556	0.00767442	556	-0.00609565	556	0.00717916	556	0.00686375	556	0.0163687	556	0.00550145	556	0.0018243	556	-0.00383207	556	-8.44544e-05	556
555	0.00293686	555	0.00475932	555	0.00478291	555	0.00300975	555	0.000355836	555	0.00411491	555	0.00410984	555	0.00317282	555	0.00402352	555	-0.000356827	555	0.000420218	555	-0.000208292	555	0.000419946				555	0.00933035	555	0.00750972	555	-0.00763521	555	0.00787457	555	0.00542611	555	0.0145355	555	0.00894852	555	-0.00145028	555	-0.00604458	555	-0.000618888	555
554	0.00191348	554	0.00226008	554	0.00557268	554	0.00149015	554	-1.96343e-05	554	0.0031056	554	0.00432748	554	0.00228823	554	0.00403134	554	0.00306378	554	0.00298121	554	-0.000610659	554	-0.0014797				554	0.010391	554	0.00637407	554	-0.00391421	554	0.00814756	554	0.00460396	554	0.0150047	554	0.00945988	554	-3.2794e-05	554	-0.00112803	554	-0.000627396	554
553	0.00118828	553	0.002169	553	0.00442721	553	0.00243316	553	-0.00180049	553	0.0021411	553	0.00346362	553	0.00246617	553	0.00365171	553	0.0028757	553	8.22358e-05	553	0.00102409	553	0.000891268				553	0.00826131	553	0.00829964	553	-0.00443413	553	0.00659136	553	0.00754699	553	0.0132815	553	0.00838649	553	0.000884331	553	-0.00328159	553	-0.00295787	553
552	0.00134662	552	0.00169767	552	0.00368292	552	0.00126862	552	-0.000403786	552	0.00260324	552	0.00582916	552	0.00103266	552	0.00255085	552	0.00220266	552	0.000983739	552	0.00421421	552	0.00245201				552	0.00784376	552	0.00711271	552	-0.0081363	552	0.00639542	552	0.00460655	552	0.0132434	552	0.00948343	552	0.000366363	552	-0.00711361	552	3.6856e-05	552
551	0.00297517	551	0.0042976	551	0.00499493	551	0.00130293	551	-0.000236875	551	-5.42102e-05	551	0.00540823	551	0.00313134	551	0.00570661	551	0.00272666	551	0.0016403	551	0.00127896	551	-0.000313937				551	0.00806793	551	0.00801629	551	-0.00574196	551	0.00609003	551	0.00561983	551	0.015117	551	0.00910485	551	9.46538e-05	551	-0.00207537	551	0.00229581	551
550	0.00285516	550	0.00452157	550	0.00600191	550	0.00410704	550	0.00114759	550	0.00156069	550	0.00286474	550	0.0014374	550	0.00690332	550	0.00126591	550	-0.00134989	550	-0.00021367	550	-0.00230586				550	0.00919892	550	0.00747098	550	-0.00538993	550	0.00635678	550	0.0067608	550	0.0142931	550	0.00591736	550	-0.000168227	550	-0.00332476	550	0.000487524	550
549	0.00427098	549	0.00434907	549	0.00296453	549	0.00188581	549	-0.000291657	549	0.00380692	549	0.00100812	549	0.00313206	549	0.00592237	549	0.0021162	549	0.000428415	549	0.000212566	549	-0.000282471				549	0.00726504	549	0.00874186	549	-0.00887513	549	0.00464281	549	0.00463467	549	0.0165214	549	0.00715047	549	0.00102981	549	0.000726817	549	-0.000374913	549
548	0.0055494	548	0.00686841	548	0.0065293	548	0.00147054	548	0.000660963	548	0.00198354	548	0.00572985	548	0.00323246	548	0.00523194	548	0.00541974	548	0.00204143	548	0.0010945	548	-0.00147191				548	0.0100739	548	0.0137653	548	-0.00615366	548	0.00788525	548	0.00584617	548	0.0124206	548	0.0102927	548	0.000347593	548	-0.00121858	548	0.00186218	548
547	0.00322333	547	0.00190775	547	0.00610941	547	0.00400655	547	0.0011957	547	0.00357988	547	0.00300502	547	0.00217148	547	0.00402868	547	0.000683591	547	-0.000283864	547	0.00212493	547	0.00241822				547	0.00793887	547	0.00855648	547	-0.00613365	547	0.00500725	547	0.00698621	547	0.016918	547	0.00823838	547	0.000327128	547	-0.00391119	547	-0.00334317	547
546	0.00291271	546	0.00204081	546	0.00523998	546	0.00161496	546	0.000641845	546	0.00304914	546	0.00228245	546	0.00754371	546	0.00551195	546	0.00179112	546	0.00124648	546	0.000186071	546	0.000223163				546	0.00996297	546	0.00829405	546	-0.005073	546	0.00703917	546	0.00623032	546	0.0134152	546	0.00770058	546	0.00373442	546	-0.00273078	546	-0.00198051	546
545	0.000768838	545	0.00072453	545	0.00506172	545	0.00105744	545	-0.00115456	545	0.0018469	545	0.00423464	545	0.00325567	545	0.00551195	545	0.00163321	545	0.00225418	545	0.00382828	545	0.000406197				545	0.00710642	545	0.00892189	545	-0.00591775	545	0.00613831	545	0.00341327	545	0.014012	545	0.00860252	545	0.0013096	545	-0.00441401	545	-0.00158084	545
544	0.000113349	544	0.00318811	544	0.00396554	544	-0.000682427	544	-0.00121911	544	0.00523385	544	0.00497036	544	0.00472125	544	0.00405435	544	0.00458442	544	0.00181094	544	0.00192131	544	0.000414154				544	0.00732095	544	0.00745453	544	-0.00876075	544	0.00624723	544	0.00436982	544	0.0171244	544	0.0101703	544	0.00237406	544	-0.00605884	544	0.00275062	544
543	0.00200891	543	0.00502469	543	0.00492522	543	0.000555075	543	0.000126887	543	0.00270029	543	0.00439195	543	0.00205405	543	0.00470859	543	0.00484338	543	0.00304768	543	-0.00132689	543	-0.00019124				543	0.00794978	543	0.00809736	543	-0.00566429	543	0.00633022	543	0.003917	543	0.0179759	543	0.00926002	543	-0.00130014	543	-0.00658166	543	0.00210885	543
542	0.0039441	542	0.00387289	542	0.00369451	542	0.00114274	542	0.000271223	542	0.000310233	542	0.00582919	542	0.000669182	542	0.00602031	542	0.00248979	542	0.00130434	542	0.00337774	542	-0.00136471				542	0.00773209	542	0.0107484	542	-0.00941399	542	0.00615493	542	0.0067566	542	0.0145914	542	0.0100028	542	-0.0022682	542	-0.00174725	542	0.00176673	542
541	0.00109	541	0.00213334	541	0.00291635	541	-0.000684187	541	0.000614876	541	0.00197305	541	0.0060784	541	0.00418869	541	0.00406644	541	0.0022574	541	0.00152326	541	0.00156611	541	0.000692235				541	0.00709579	541	0.00752617	541	-0.0065248	541	0.00468808	541	0.00391454	541	0.0156358	541	0.00946157	541	0.0030476	541	-0.00265404	541	-0.00168082	541
540	0.0019181	540	0.00433595	540	0.00193006	540	-3.6594e-05	540	-0.00127936	540	0.00429636	540	0.00219031	540	0.00229722	540	0.00454048	540	0.00283539	540	0.00163829	540	0.00116326	540	0.000440141				540	0.00835474	540	0.00826795	540	-0.00961764	540	0.0053265	540	0.00312256	540	0.0166383	540	0.00719189	540	-0.000215621	540	-0.00577532	540	0.000799713	540
539	0.00274779	539	0.00658292	539	0.00521445	539	0.00274647	539	-8.01889e-05	539	0.000892233	539	0.003622	539	0.00246887	539	0.00547026	539	0.00310144	539	0.00411455	539	-5.74234e-05	539	-0.000778281				539	0.0100282	539	0.00778182	539	-0.00584603	539	0.00867564	539	0.00436454	539	0.0179267	539	0.00938362	539	-0.00100716	539	-0.00257677	539	0.00379071	539
538	0.00230177	538	0.0029257	538	0.00446319	538	-0.00157212	538	0.00109585	538	0.0022752	538	0.00471639	538	0.00358018	538	0.00437853	538	0.00108532	538	-0.000669075	538	-0.000838645	538	-0.00361157				538	0.00776696	538	0.0107285	538	-0.00830193	538	0.00670607	538	0.00676125	538	0.0155688	538	0.00798213	538	0.00231344	538	-0.00243327	538	-0.00507317	538
537	0.00328576	537	0.00543967	537	0.00542765	537	0.000553663	537	-0.000762345	537	0.00192932	537	0.00235513	537	0.00243156	537	0.00392764	537	0.00445982	537	0.00447351	537	0.00128188	537	-0.000613629				537	0.008391	537	0.0102745	537	-0.00480071	537	0.00691001	537	0.0046014	537	0.0138674	537	0.00688013	537	0.000759994	537	-0.00462653	537	0.00349081	537
536	0.00245987	536	0.0030157	536	0.0040497	536	-8.14763e-05	536	0.000788864	536	0.00058011	536	0.00239092	536	0.000211986	536	0.0034381	536	0.00283364	536	0.000855545	536	0.00216191	536	0.00186568				536	0.00872481	536	0.0100671	536	-0.00455568	536	0.00637945	536	0.00593381	536	0.0130461	536	0.00632975	536	-0.0014902	536	-0.00363451	536	0.000899234	536
535	0.00391479	535	0.00578398	535	0.00552939	535	0.00259281	535	-0.0016031	535	0.00175292	535	0.0062155	535	0.00352602	535	0.00288459	535	0.00137827	535	0.000631309	535	0.00112531	535	0.000832974				535	0.00656852	535	0.0118543	535	-0.00531768	535	0.00853506	535	0.00841219	535	0.0153961	535	0.0103803	535	0.00108621	535	-0.000257854	535	-8.35495e-05	535
534	0.00333873	534	0.00441157	534	0.00422627	534	0.000770678	534	0.000918083	534	0.00107396	534	0.00496345	534	0.0031267	534	0.00446786	534	0.00248348	534	0.000362504	534	-0.00151362	534	-0.000789104				534	0.00908648	534	0.0110566	534	-0.00483116	534	0.00779147	534	0.00326202	534	0.0150022	534	0.00772422	534	0.00196177	534	-0.00369043	534	-0.00014252	534
533	0.00363833	533	0.00633379	533	0.00434176	533	0.000212587	533	-0.000327058	533	0.00228405	533	0.00479053	533	0.0019754	533	0.00407079	533	0.00295693	533	0.00111805	533	0.00383389	533	0.000449716				533	0.00889391	533	0.00975578	533	-0.00742488	533	0.00639413	533	0.00219807	533	0.0136585	533	0.00866914	533	0.000957197	533	-0.00303961	533	-0.000642795	533
532	0.00532004	532	0.00609944	532	0.00502825	532	-0.000572429	532	0.00144333	532	0.0011876	532	0.00510378	532	0.00319081	532	0.00738307	532	0.00160015	532	-6.28819e-05	532	0.00405632	532	0.00136271				532	0.00884783	532	0.0111508	532	-0.005693	532	0.00680669	532	0.00657383	532	0.0179966	532	0.00886593	532	0.000921465	532	-0.00233665	532	-0.00198953	532
531	0.00105316	531	0.00380581	531	0.0065497	531	0.000863257	531	-6.80463e-05	531	0.00204395	531	0.00424781	531	0.00117186	531	0.00742492	531	0.00510161	531	0.00121126	531	0.0021732	531	0.000551619				531	0.00915648	531	0.00848994	531	-0.00347646	531	0.00758271	531	0.00454191	531	0.0177959	531	0.00928472	531	0.001452	531	-0.00127499	531	0.00194357	531
530	0.00323384	530	0.00486885	530	0.00487967	530	0.000783795	530	-0.000260579	530	0.00148484	530	0.00213399	530	0.0042251	530	0.00520164	530	0.00265232	530	0.00131955	530	0.00300671	530	0.000713669				530	0.00783806	530	0.0100506	530	-0.00473148	530	0.00910639	530	0.00543689	530	0.0140242	530	0.0101531	530	0.00204634	530	-0.000902489	530	0.000417675	530
529	0.00280164	529	0.00476026	529	0.00567344	529	-0.000740583	529	0.000159766	529	0.00243682	529	0.00369052	529	0.00476313	529	0.00590319	529	0.000823436	529	0.000675784	529	0.00184128	529	0.000739465				529	0.0072051	529	0.0105813	529	-0.0059687	529	0.00530027	529	0.00658876	529	0.0155428	529	0.0089963	529	0.00134974	529	-0.00271965	529	-0.00287047	529
528	0.00370073	528	0.0025376	528	0.00424633	528	0.00270616	528	-0.000693811	528	0.00136053	528	0.00504454	528	0.00200253	528	0.00508418	528	0.00327864	528	0.00101452	528	0.00215362	528	0.00103364				528	0.00796985	528	0.00859476	528	-0.00526669	528	0.00538373	528	0.00440481	528	0.0128701	528	0.00735307	528	-0.000322253	528	-0.00281609	528	0.00137611	528
527	0.00462844	527	0.0045641	527	0.00462225	527	-0.0015081	527	-0.000243189	527	0.00292255	527	0.00683775	527	0.00517559	527	0.00534379	527	0.00202616	527	0.00257018	527	0.00228843	527	0.00139098				527	0.00801907	527	0.00913511	527	-0.00651058	527	0.00596118	527	0.0036134	527	0.0163712	527	0.00838897	527	0.00598608	527	-0.00436564	527	-0.000855878	527
526	0.00277984	526	0.00527064	526	0.00633357	526	0.00301044	526	0.000889595	526	0.00402489	526	0.00275396	526	0.00279699	526	0.00342932	526	0.00145429	526	0.00197891	526	0.00103343	526	0.000651875				526	0.00958911	526	0.00868989	526	-0.00517602	526	0.00704383	526	0.00336782	526	0.0170331	526	0.00793916	526	0.000376464	526	-0.00260008	526	0.00102655	526
525	0.00186214	525	0.00631017	525	0.00431373	525	0.000297479	525	-0.000703871	525	0.00302358	525	0.00528379	525	0.0056354	525	0.00207945	525	0.00291116	525	0.00244856	525	0.000831378	525	-0.000115833				525	0.0105679	525	0.0100977	525	-0.007271	525	0.00727596	525	0.00575944	525	0.0181708	525	0.0108399	525	0.00312899	525	-0.00328857	525	0.00239055	525
524	0.00230787	524	0.00528968	524	0.00709104	524	0.000758975	524	-5.92527e-05	524	0.00384868	524	0.00574008	524	0.00234843	524	0.00678772	524	0.00455267	524	0.00336534	524	0.00368958	524	0.00194679				524	0.00958916	524	0.00961703	524	-0.00418487	524	0.00673927	524	0.00750704	524	0.0174195	524	0.00891539	524	-0.000242546	524	-0.00588643	524	0.000248216	524
523	0.00175407	523	0.00474913	523	0.00676712	523	0.00254523	523	0.0019075	523	0.00210924	523	0.00535442	523	0.0024606	523	0.00485326	523	0.00316545	523	0.0013015	523	-0.00126063	523	0.000157971				523	0.00890876	523	0.00947369	523	-0.0049467	523	0.00768145	523	0.00678773	523	0.013763	523	0.0111893	523	-0.00192373	523	-0.0030983	523	-0.00190534	523
522	0.00367819	522	0.0066016	522	0.00398785	522	0.000881129	522	-0.000240358	522	0.00348434	522	0.00407427	522	0.00382116	522	0.00303508	522	0.000552647	522	0.00262005	522	0.00393021	522	0.00230553				522	0.00646719	522	0.0103538	522	-0.00794139	522	0.00679617	522	0.00534552	522	0.0164812	522	0.00946517	522	0.00203873	522	-0.00366428	522	0.00164594	522
521	0.00506101	521	0.00891941	521	0.00441786	521	0.00136968	521	-0.000308283	521	-2.06193e-05	521	0.0070933	521	0.00219251	521	0.00280364	521	0.00259156	521	0.00164496	521	0.00535187	521	0.00367915				521	0.00826996	521	0.0116713	521	-0.00672898	521	0.00684271	521	0.00521087	521	0.0122036	521	0.013196	521	-0.0019381	521	-0.008319	521	-0.00067882	521
520	0.00553476	520	0.00729067	520	0.00583634	520	0.000253837	520	0.00260263	520	-0.000134758	520	0.00531976	520	0.00333167	520	0.00626992	520	0.00206509	520	0.00171586	520	0.0019738	520	0.00185437				520	0.00978298	520	0.0113262	520	-0.00672506	520	0.00879991	520	0.00776295	520	0.0168471	520	0.0105618	520	0.00216732	520	-0.00147191	520	-0.00181208	520
519	0.00390032	519	0.00633545	519	0.00554924	519	0.000471789	519	0.000887958	519	0.00220285	519	0.00565632	519	0.00277546	519	0.00527469	519	-0.000232846	519	-0.000722007	519	0.00165263	519	0.00310166				519	0.00790193	519	0.00929974	519	-0.00598585	519	0.00531898	519	0.00609232	519	0.0129734	519	0.0094543	519	-0.000930593	519	-0.00295788	519	0.000598271	519
518	0.00156509	518	0.00352101	518	0.00595625	518	0.00186068	518	0.000582071	518	0.000989177	518	0.003446	518	0.0027998	518	0.00375166	518	0.00253319	518	-0.000204174	518	0.000329224	518	0.000674796				518	0.00996856	518	0.0102398	518	-0.00219696	518	0.00960525	518	0.00280386	518	0.0142536	518	0.00947406	518	0.00157484	518	-0.00477224	518	-0.000448805	518
517	0.00349156	517	0.00507161	517	0.00637622	517	0.000844489	517	0.0029909	517	0.00305642	517	0.00535229	517	0.00337619	517	0.00452233	517	0.00327764	517	3.82676e-05	517	0.00157065	517	0.00139602				517	0.0109754	517	0.0104895	517	-0.00567068	517	0.00694823	517	0.00943623	517	0.0170166	517	0.00947377	517	0.00335925	517	-0.000613662	517	0.0011408	517
516	0.00344901	516	0.00501517	516	0.00672163	516	0.00223381	516	-0.000718361	516	0.00240793	516	0.00721959	516	0.00191985	516	0.00471625	516	-0.00035271	516	-0.00167729	516	0.000816205	516	0.00112661				516	0.0119976	516	0.00967472	516	-0.00432174	516	0.00809344	516	0.00359789	516	0.0141484	516	0.00902627	516	0.00175863	516	-0.000964752	516	-0.00409071	516
515	0.00555162	515	0.00740704	515	0.00567606	515	-2.96556e-05	515	0.00220151	515	0.00287653	515	0.0056423	515	0.00259199	515	0.00455302	515	0.00378642	515	0.0013957	515	0.000111297	515	-8.50572e-05				515	0.0104531	515	0.0109765	515	-0.00698994	515	0.00592639	515	0.00650939	515	0.0138462	515	0.0106884	515	0.00296435	515	-0.00065206	515	-2.06569e-05	515
514	0.00361872	514	0.00505352	514	0.00479152	514	0.000322623	514	0.000731196	514	0.00378542	514	0.0057801	514	0.00193819	514	0.00325456	514	0.00476642	514	0.00172561	514	0.00144159	514	5.42053e-05				514	0.00986156	514	0.00995807	514	-0.00361888	514	0.00706461	514	0.00606449	514	0.0174818	514	0.0120012	514	0.000181035	514	-0.00212151	514	0.000651239	514
513	0.00251212	513	0.00809275	513	0.00921182	513	0.00471332	513	0.000142494	513	0.00401541	513	0.00662604	513	0.00266917	513	0.00499464	513	0.00420011	513	0.00385661	513	0.0025414	513	0.000240245				513	0.0128388	513	0.00988925	513	0.000880225	513	0.010711	513	0.00817874	513	0.0177949	513	0.0123207	513	-0.000411127	513	-0.00406815	513	0.000512342	513
512	0.00429737	512	0.00417027	512	0.00563199	512	0.000118738	512	0.00311241	512	0.00116722	512	0.00787797	512	0.00741148	512	0.00437393	512	0.003189	512	0.001491	512	0.001322	512	-0.00264105				512	0.00994199	512	0.010077	512	-0.00320497	512	0.00815275	512	0.00759912	512	0.0158099	512	0.00955302	512	0.00666299	512	-0.00642706	512	0.00254705	512
511	0.00196745	511	0.00536633	511	0.00359839	511	0.000456104	511	0.000690883	511	0.00539284	511	0.00508535	511	0.00268233	511	0.00479818	511	0.00202772	511	0.000733619	511	0.0042255	511	-0.000814446				511	0.0111846	511	0.00781247	511	-0.0044025	511	0.00852134	511	0.00731453	511	0.0160388	511	0.00990332	511	-0.000836431	511	-0.00329717	511	0.00157789	511
510	0.00570304	510	0.00663627	510	0.00530736	510	0.00396945	510	-0.000292691	510	0.000325756	510	0.00551013	510	0.00363437	510	0.00333363	510	0.000902621	510	-0.000887471	510	0.00266835	510	0.00238124				510	0.008035	510	0.0144427	510	-0.0048616	510	0.00996731	510	0.00697824	510	0.0130035	510	0.0123866	510	0.00106173	510	-0.00256101	510	0.000821563	510
509	0.0029172	509	0.00502569	509	0.00278322	509	-0.000517147	509	-0.000950277	509	0.0024128	509	0.00574008	509	0.00338722	509	0.00647807	509	0.00515444	509	0.00294004	509	0.00288891	509	0.00252009				509	0.00788066	509	0.0104783	509	-0.00645876	509	0.00708374	509	0.00497729	509	0.0165216	509	0.0116115	509	0.00183247	509	-0.000276014	509	0.00145586	509
508	0.00465463	508	0.00409303	508	0.00615276	508	0.00141142	508	0.000208095	508	0.00362732	508	0.00420645	508	0.00288183	508	0.0082665	508	0.00601778	508	0.00392311	508	0.00132379	508	-0.000295313				508	0.0129695	508	0.0101195	508	-0.00282844	508	0.00681655	508	0.00940419	508	0.0156508	508	0.00825975	508	0.00453693	508	-0.0014522	508	0.00628789	508
507	0.000255729	507	0.000672588	507	0.00493781	507	0.00280837	507	-0.000100445	507	0.00205767	507	0.00493629	507	0.00475642	507	0.00583703	507	0.000155089	507	-0.000801892	507	0.00406673	507	0.00362905				507	0.00948454	507	0.00600509	507	-0.00608026	507	0.00763403	507	0.00723292	507	0.0146445	507	0.0121867	507	0.00219285	507	-0.0022416	507	0.000375401	507
506	0.00448073	506	0.00352327	506	0.00796697	506	0.00159284	506	-0.000396876	506	0.00376119	506	0.00671124	506	0.00439874	506	0.0071427	506	-1.54068e-05	506	0.00151238	506	0.000577192	506	0.00011229				506	0.00874132	506	0.0083945	506	-0.0054959	506	0.00869489	506	0.00513121	506	0.0169153	506	0.00879909	506	0.00259787	506	-0.0023214	506	0.00156259	506
505	0.0044274	505	0.00749134	505	0.00363095	505	-0.00160539	505	-0.00220867	505	0.0040345	505	0.00399544	505	0.00340095	505	0.00456727	505	0.00032053	505	-0.00100854	505	0.00047936	505	0.000659028				505	0.00783427	505	0.00916666	505	-0.00581224	505	0.00672116	505	0.00524883	505	0.0166201	505	0.0111328	505	0.00336499	505	-0.00196802	505	0.000120078	505
504	0.00146661	504	0.00526962	504	0.00418016	504	0.000691859	504	-0.000497146	504	0.00287443	504	0.00624288	504	0.00325595	504	0.00536984	504	4.25461e-05	504	-0.00165416	504	0.0011066	504	-0.000180011				504	0.00973871	504	0.00978167	504	-0.00549028	504	0.00777808	504	0.00672387	504	0.0177704	504	0.0118725	504	0.00213881	504	-0.000211977	504	-0.00608587	504
503	0.0033207	503	0.00506498	503	0.00575557	503	0.000308029	503	-9.40469e-05	503	0.00204096	503	0.00748791	503	0.00689774	503	0.00245977	503	0.00262895	503	0.00278937	503	0.00145076	503	0.000101053				503	0.00880931	503	0.00971439	503	-0.00509974	503	0.00763334	503	0.00635801	503	0.0182057	503	0.00926434	503	0.00382676	503	-0.00553968	503	0.00162259	503
502	0.00353418	502	0.00547814	502	0.00585394	502	-1.6835e-05	502	8.41244e-05	502	0.0039896	502	0.00429558	502	0.00598096	502	0.00400633	502	0.00175789	502	9.71049e-06	502	0.00268066	502	0.00225617				502	0.00890104	502	0.0127892	502	-0.00498538	502	0.00580661	502	0.00632681	502	0.0165958	502	0.0109283	502	0.00350014	502	-0.00335581	502	0.00131749	502
501	0.00748317	501	0.00555881	501	0.00581308	501	0.00244028	501	0.000141542	501	0.00220271	501	0.00137962	501	0.00629691	501	0.00644125	501	0.00111637	501	0.00103064	501	0.00323631	501	0.00026197				501	0.00888114	501	0.0127389	501	-0.00551931	501	0.00971724	501	0.00738577	501	0.0144833	501	0.00654926	501	0.00372574	501	-0.00160455	501	-0.00308139	501
500	0.00448557	500	0.00469025	500	0.00668244	500	0.00268472	500	0.000824712	500	0.00390107	500	0.00691707	500	0.00332629	500	0.00631924	500	0.00262784	500	0.00192352	500	0.00234862	500	0.00416987				500	0.0115133	500	0.0113157	500	-0.00208357	500	0.0103418	500	0.00729797	500	0.0153367	500	0.0129738	500	0.00131045	500	-0.00170314	500	0.00267612	500
499	0.00548495	499	0.00504789	499	0.00617787	499	0.000499602	499	0.00277541	499	0.00209225	499	0.00389946	499	0.00332339	499	0.00615049	499	0.00394652	499	0.00261073	499	0.00059856	499	0.00091185				499	0.00824804	499	0.0106593	499	-0.00498538	499	0.0099194	499	0.00490095	499	0.0153048	499	0.00946451	499	-0.000375822	499	-0.000104862	499	0.00395259	499
498	0.00413434	498	0.00530971	498	0.00550324	498	0.00137329	498	0.00142671	498	0.00481538	498	0.00342404	498	0.0034887	498	0.00540839	498	0.00238427	498	0.00104085	498	-0.00196667	498	-0.00214308				498	0.0101947	498	0.0110938	498	-0.00429412	498	0.0074688	498	0.00646685	498	0.0181137	498	0.00836186	498	0.00175321	498	-0.00304288	498	-0.00270218	498
497	0.00336531	497	0.00424763	497	0.00656909	497	0.00217426	497	0.000287382	497	0.00537874	497	0.00325347	497	0.00282748	497	0.00665548	497	0.00172319	497	0.000625106	497	0.00217412	497	0.00147895				497	0.0101136	497	0.0110869	497	-0.00337016	497	0.00699842	497	0.00803257	497	0.0180215	497	0.0112277	497	0.00277882	497	-0.000329064	497	-0.00180303	497
496	0.00272728	496	0.00196274	496	0.00821301	496	0.00410896	496	-0.00206169	496	0.00304956	496	0.00477531	496	0.00435977	496	0.00522917	496	0.0021024	496	0.0017122	496	0.00203669	496	0.000353681				496	0.0118167	496	0.0106895	496	-0.00238594	496	0.00978327	496	0.00513317	496	0.0177666	496	0.0106283	496	0.00293651	496	-0.00311283	496	0.000670932	496
495	0.00281758	495	0.00176837	495	0.00687012	495	0.00367518	495	-1.64752e-05	495	0.00161695	495	0.00315029	495	0.00329589	495	0.00360639	495	0.00189624	495	0.00304036	495	0.00359694	495	0.00236229				495	0.0118104	495	0.00848374	495	-0.00114832	495	0.00800328	495	0.00725138	495	0.0144157	495	0.00905653	495	0.00138442	495	-0.000958456	495	-0.00022405	495
494	0.00414109	494	0.00538169	494	0.0045411	494	0.00122086	494	0.00229279	494	0.00341835	494	0.00629048	494	0.00729633	494	0.00326582	494	-0.000598366	494	-0.000711867	494	0.00321933	494	0.00256057				494	0.00980898	494	0.0101286	494	-0.00448673	494	0.00718063	494	0.00892001	494	0.0171611	494	0.0101625	494	0.00495641	494	-0.00249973	494	0.00326578	494
493	0.0040624	493	0.00722248	493	0.0071626	493	0.000860106	493	-0.000654986	493	0.00260343	493	0.0051617	493	0.00639774	493	0.00389174	493	0.00126075	493	0.000672787	493	0.00105716	493	-0.00137796				493	0.0128757	493	0.00974112	493	-0.00257578	493	0.0100739	493	0.0071776	493	0.0159907	493	0.0106567	493	0.00423775	493	-0.00143297	493	-0.000762726	493
492	0.00317611	492	0.00472499	492	0.00864218	492	0.00237072	492	0.00187716	492	0.0058389	492	0.00502352	492	0.00408505	492	0.00766691	492	0.00417815	492	0.00241335	492	0.00352677	492	0.00104143				492	0.00967701	492	0.0105036	492	-0.00187367	492	0.00842702	492	0.00854639	492	0.0196792	492	0.0139705	492	0.00295	492	0.00165786	492	0.00256734	492
491	0.00302126	491	0.00261978	491	0.00368977	491	-0.00190308	491	-0.00061515	491	0.0035793	491	0.00715298	491	0.005755	491	0.00782187	491	0.00161851	491	0.00155729	491	0.00124322	491	0.000975849				491	0.010004	491	0.00770412	491	-0.00729488	491	0.00717981	491	0.00679859	491	0.0171848	491	0.0102361	491	0.00487264	491	0.00219748	491	-0.000445979	491
490	0.00544577	490	0.00376644	490	0.00577269	490	-0.000113588	490	0.00459484	490	0.00212999	490	0.00421467	490	0.0079745	490	0.00561263	490	0.00682009	490	0.00140094	490	0.00374205	490	0.00231064				490	0.00844228	490	0.0105867	490	-0.00674012	490	0.00745057	490	0.0085862	490	0.0203767	490	0.0107274	490	0.00572919	490	-0.00349188	490	0.00203409	490
489	0.00164722	489	0.00230151	489	0.00552735	489	0.000357834	489	0.00122066	489	0.000336351	489	0.00673668	489	0.00246283	489	0.00741591	489	0.00184331	489	-0.00122548	489	0.00215162	489	0.00128242				489	0.00924781	489	0.00640581	489	-0.00367943	489	0.00639074	489	0.00658232	489	0.0169061	489	0.0140199	489	0.00182188	489	-0.00170528	489	0.000661463	489
488	0.00373086	488	0.0036075	488	0.00666107	488	0.0029159	488	-0.00064479	488	0.00485925	488	0.0037014	488	0.00261963	488	0.00569391	488	0.00453968	488	0.00170195	488	0.000559585	488	0.00134503				488	0.0110748	488	0.0117047	488	-0.00660637	488	0.00874	488	0.00558708	488	0.0167549	488	0.00977215	488	0.00244419	488	-0.00205185	488	0.00469736	488
487	0.00332137	487	0.00302416	487	0.00646145	487	0.000223923	487	-0.000460914	487	0.00184654	487	0.00453061	487	0.00187025	487	0.00475351	487	0.000129359	487	-0.00313777	487	0.00443166	487	0.00246024				487	0.0118533	487	0.00815045	487	-0.000675662	487	0.00945893	487	0.00795302	487	0.0172553	487	0.0105892	487	0.00196446	487	0.00136839	487	0.00125291	487
486	0.0039057	486	0.00614135	486	0.00603042	486	0.00234273	486	0.000208257	486	0.00273368	486	0.00479205	486	0.00484309	486	0.00569618	486	0.00391164	486	0.00383034	486	0.00282004	486	0.00390817				486	0.0104182	486	0.0127555	486	-0.00444123	486	0.00791026	486	0.00633085	486	0.0163234	486	0.00785807	486	0.00465231	486	-0.00145687	486	0.00312075	486
485	0.00261079	485	0.00323348	485	0.00636636	485	0.000739561	485	0.00471989	485	0.00174171	485	0.00643345	485	0.00776909	485	0.00506593	485	0.00285377	485	0.00386535	485	0.00301179	485	0.000694663				485	0.0118694	485	0.0101082	485	-0.00160352	485	0.00878292	485	0.00959893	485	0.0171354	485	0.0134672	485	0.0057297	485	-0.00112775	485	0.00230221	485
484	0.00288495	484	0.00209744	484	0.00184306	484	-0.000797432	484	0.00167261	484	0.004364	484	0.00627017	484	0.00227817	484	0.00600415	484	0.00468117	484	0.00360613	484	0.0032151	484	0.00383393				484	0.00676533	484	0.00958765	484	-0.0121484	484	0.00591392	484	0.00837941	484	0.018292	484	0.010798	484	0.00327851	484	0.000460795	484	0.00318228	484
483	0.0040591	483	0.00485522	483	0.00382784	483	0.000561915	483	0.00195049	483	0.00223021	483	0.00429148	483	0.00604001	483	0.00664297	483	0.00392509	483	0.00289853	483	0.00384295	483	0.0022248				483	0.00954693	483	0.0149171	483	-0.00365279	483	0.00868171	483	0.00706774	483	0.0159712	483	0.0127664	483	0.0034925	483	0.000201512	483	0.00243977	483
482	0.00696959	482	0.00836382	482	0.00806158	482	0.000788221	482	0.00055486	482	0.00536113	482	0.00529479	482	0.00174254	482	0.00870875	482	0.00166158	482	0.000876215	482	0.00486291	482	0.000323682				482	0.012366	482	0.0155886	482	-0.00186818	482	0.00876158	482	0.00532477	482	0.0201691	482	0.0135589	482	0.00276573	482	0.0034931	482	-0.00119686	482
481	0.00504622	481	0.00574747	481	0.00445905	481	0.000446064	481	0.00148029	481	0.00435674	481	0.0056961	481	0.00420065	481	0.00527065	481	0.00194034	481	0.0037161	481	0.0020615	481	0.00416592				481	0.0116034	481	0.0132399	481	-0.00228542	481	0.00886875	481	0.0095477	481	0.0162529	481	0.0110199	481	0.00332311	481	-0.00256824	481	0.00207341	481
480	0.00334071	480	0.0050094	480	0.00931738	480	0.00158803	480	0.000647627	480	0.00226711	480	0.00730828	480	0.00119499	480	0.00303945	480	0.00412473	480	0.00374427	480	0.00237786	480	0.00207329				480	0.0138347	480	0.0117808	480	0.00088458	480	0.0105515	480	0.00673367	480	0.0140319	480	0.0121597	480	0.00118647	480	-0.000950416	480	0.00201741	480
479	0.0038537	479	0.00369539	479	0.00665583	479	0.000746024	479	0.00024008	479	1.48883e-05	479	0.00673721	479	0.00664884	479	0.00601062	479	0.00125319	479	-0.000536743	479	0.0043828	479	0.000563312				479	0.0104337	479	0.00846027	479	-0.00517201	479	0.00982963	479	0.00642818	479	0.0156172	479	0.00868494	479	0.00707484	479	0.000196116	479	0.00221422	479
478	0.00347769	478	0.00243831	478	0.00401917	478	-0.000238389	478	0.00378896	478	0.000915753	478	0.00555726	478	0.00314532	478	0.00857779	478	0.000854335	478	0.000522242	478	0.0065947	478	0.00270234				478	0.0106852	478	0.0106845	478	-0.00798327	478	0.00672865	478	0.0101602	478	0.0183091	478	0.0114505	478	0.0022515	478	0.00296035	478	0.00361527	478
477	0.00569152	477	0.00699939	477	0.00661656	477	0.000163206	477	-0.00142772	477	0.00223153	477	0.00500542	477	0.0031799	477	0.00651324	477	-5.55077e-05	477	-0.00174184	477	0.000978057	477	0.00474432				477	0.0131956	477	0.0151948	477	-0.000438387	477	0.00964715	477	0.00555237	477	0.0169302	477	0.00948597	477	0.00445985	477	-0.00340982	477	-0.00382625	477
476	0.00234095	476	0.00699515	476	0.00615796	476	0.00395782	476	0.00110355	476	0.00174064	476	0.00650473	476	0.00255831	476	0.00562675	476	0.0053806	476	0.00448321	476	0.00280601	476	0.0023276				476	0.0125383	476	0.00972094	476	0.00139246	476	0.00737255	476	0.00643582	476	0.0178157	476	0.0111264	476	0.00355948	476	0.00565006	476	0.00402546	476
475	0.00415677	475	0.00684803	475	0.00635523	475	0.00110353	475	0.00103959	475	0.00296438	475	0.00198039	475	0.00577726	475	0.0029656	475	0.00474479	475	0.00295986	475	0.00373556	475	0.00208629				475	0.0120432	475	0.0132672	475	-0.00235646	475	0.00814927	475	0.00630519	475	0.0179684	475	0.011744	475	0.00551208	475	3.43225e-05	475	0.00474066	475
474	0.00441978	474	0.00378497	474	0.00488431	474	0.00214827	474	0.00357393	474	0.00348674	474	0.00458708	474	0.000767535	474	0.00443888	474	0.0042065	474	0.00209457	474	0.00374546	474	0.00170189				474	0.00960904	474	0.0142724	474	-0.00128769	474	0.00633934	474	0.0105409	474	0.0200932	474	0.00861976	474	0.00406518	474	-0.00577422	474	-0.00278592	474
473	0.00538761	473	0.00601409	473	0.0068521	473	0.000764651	473	0.00236797	473	0.000575727	473	0.00312221	473	0.00529162	473	0.00851703	473	0.00361777	473	0.00206498	473	0.00347724	473	0.00321015				473	0.0124402	473	0.00738169	473	-0.00411295	473	0.00906502	473	0.00877751	473	0.0123197	473	0.0123358	473	0.00305002	473	-0.00106776	473	0.00458472	473
472	0.00563271	472	0.00315971	472	0.00508743	472	0.0011806	472	0.00174558	472	0.00527583	472	0.00442381	472	0.00395963	472	0.0102243	472	0.0068231	472	0.00331315	472	0.00400418	472	0.00302774				472	0.0123202	472	0.00922166	472	0.000448085	472	0.00889977	472	0.00964392	472	0.0198278	472	0.0109795	472	0.00490055	472	0.00500679	472	8.52888e-05	472
471	0.00326771	471	0.00383773	471	0.00895223	471	0.00428102	471	0.00112741	471	0.00732885	471	0.00547645	471	0.00251189	471	0.0075953	471	0.00216673	471	0.00253095	471	0.00198174	471	0.00149747				471	0.0127185	471	0.0106312	471	-0.00112646	471	0.011733	471	0.00798229	471	0.0191343	471	0.00847248	471	0.00475096	471	0.00164259	471	0.00111871	471
470	0.00181684	470	0.00301551	470	0.00436396	470	-0.000200812	470	0.000844246	470	0.000997758	470	0.00667521	470	0.00448697	470	0.0074466	470	0.00450064	470	0.00137995	470	0.00317528	470	0.000309858				470	0.0106836	470	0.00896867	470	-0.00485829	470	0.00814152	470	0.00873131	470	0.0186675	470	0.0133565	470	0.00304215	470	-0.00217065	470	0.00333187	470
469	0.00356598	469	0.00497141	469	0.00736579	469	0.00169191	469	0.00375888	469	0.0013289	469	0.00772604	469	0.00398052	469	0.00613273	469	0.00510185	469	0.00268219	469	0.00181674	469	0.00136569				469	0.0143839	469	0.0109577	469	-0.00440505	469	0.00870958	469	0.00736747	469	0.0155899	469	0.0114532	469	0.0044101	469	0.00271573	469	0.00584603	469
468	0.0048491	468	0.00592429	468	0.00897993	468	0.00255347	468	0.00173279	468	0.00303138	468	0.00761363	468	0.0024614	468	0.000734005	468	0.00428371	468	0.00122066	468	0.00232247	468	0.00452729				468	0.0119751	468	0.0115267	468	-0.000690944	468	0.00854737	468	0.00706806	468	0.0178941	468	0.0122854	468	0.0042802	468	-0.00570583	468	-0.000627094	468
467	0.00272074	467	0.00449885	467	0.00653872	467	2.68328e-05	467	0.00252204	467	0.00370824	467	0.00384907	467	0.00526517	467	0.00690124	467	0.00691003	467	0.00298991	467	0.00581029	467	0.00305635				467	0.0131483	467	0.00745996	467	-0.00389522	467	0.00915075	467	0.0100904	467	0.0144425	467	0.00941134	467	0.00570163	467	0.00296756	467	0.0083607	467
466	0.0063907	466	0.00854472	466	0.0051926	466	0.00232681	466	0.00379066	466	0.00377339	466	0.00605382	466	0.00271255	466	0.00680919	466	0.00527349	466	0.0019158	466	0.00669344	466	0.00593811				466	0.0119668	466	0.0155058	466	-0.00161576	466	0.0123597	466	0.0106567	466	0.0159648	466	0.0122361	466	0.00493458	466	-0.00102614	466	0.00564629	466
465	0.00261676	465	0.00376941	465	0.00838077	465	0.00399456	465	0.00353867	465	0.00510996	465	0.00623208	465	0.00616208	465	0.000828272	465	0.00184178	465	-0.000960856	465	0.00254444	465	0.00273111				465	0.01223	465	0.0077414	465	-0.000235649	465	0.012327	465	0.0107051	465	0.0203421	465	0.0120658	465	0.00411841	465	-0.00595001	465	-0.00197814	465
464	0.00607929	464	0.00753374	464	0.00677286	464	0.00417575	464	0.0019192	464	0.00183039	464	0.00592276	464	0.00660368	464	0.00526828	464	0.00141523	464	0.00288772	464	0.00293309	464	0.000745366				464	0.0120223	464	0.0144545	464	0.00119703	464	0.0116791	464	0.00948922	464	0.0191417	464	0.0120714	464	0.00620069	464	-0.00356734	464	0.000699682	464
463	0.00511955	463	0.00590479	463	0.00892607	463	0.00169313	463	-0.00104235	463	0.00749692	463	0.00581721	463	0.00224678	463	0.00339502	463	0.00299696	463	-0.000448971	463	0.000735065	463	-0.00124125				463	0.0119011	463	0.0111857	463	-0.00130436	463	0.0119873	463	0.0068206	463	0.0206649	463	0.0137026	463	0.0028255	463	-0.00292085	463	-0.00107223	463
462	0.00456714	462	0.00427693	462	0.0110487	462	0.00363618	462	-0.000104528	462	0.00272972	462	0.00451983	462	0.00668968	462	0.00447364	462	0.00106422	462	0.00243265	462	0.00443137	462	0.00375802				462	0.0145787	462	0.0134419	462	0.0024382	462	0.0123356	462	0.0070146	462	0.0171955	462	0.0127746	462	0.00563048	462	-0.00268027	462	0.0011741	462
461	0.00585894	461	0.00779318	461	0.00954368	461	0.00380352	461	0.00131275	461	0.00266646	461	0.00639103	461	0.00442935	461	0.00382962	461	0.00359139	461	0.000556405	461	0.00526162	461	0.00483453				461	0.0135364	461	0.0158041	461	-0.0027754	461	0.00926085	461	0.0101038	461	0.0150469	461	0.0130749	461	0.0056264	461	-0.00350758	461	-0.00158032	461
460	0.00127921	460	0.00744936	460	0.00522813	460	0.00279244	460	0.00273017	460	0.00126548	460	0.00272148	460	0.00605199	460	0.00631692	460	0.00492574	460	0.00591388	460	1.34898e-05	460	-8.33894e-05				460	0.0138708	460	0.0138479	460	0.000403247	460	0.00998024	460	0.0110743	460	0.0154074	460	0.00916629	460	0.00725336	460	-0.00363411	460	0.00259758	460
459	0.00671543	459	0.0054947	459	0.00828252	459	0.00151632	459	0.00568824	459	0.00337055	459	0.00865165	459	0.00428624	459	0.00333927	459	0.00478995	459	0.00189932	459	0.00192305	459	0.00121085				459	0.0143918	459	0.0129732	459	0.00119936	459	0.0130219	459	0.00925413	459	0.0130559	459	0.0131124	459	0.00275168	459	-0.00320459	459	0.00391757	459
458	0.00731394	458	0.00915105	458	0.00649387	458	0.000482073	458	0.00108187	458	0.00220502	458	0.00613827	458	0.00184827	458	0.00858545	458	0.00252524	458	0.000518958	458	0.0032371	458	0.00392221				458	0.0112727	458	0.019019	458	-0.00147298	458	0.0113929	458	0.0106601	458	0.0182014	458	0.0131103	458	0.00696417	458	0.00432304	458	-0.00101388	458
457	0.00699795	457	0.0102355	457	0.00903753	457	0.00593152	457	0.00156441	457	0.00279012	457	0.00676241	457	0.00146865	457	0.002084	457	0.0061498	457	0.00276919	457	0.00184911	457	0.000618567				457	0.015904	457	0.0183159	457	0.00250446	457	0.013241	457	0.00920021	457	0.0183947	457	0.0117758	457	0.00458723	457	-0.00194421	457	0.00707602	457
456	0.00491696	456	0.00807835	456	0.00803686	456	0.00388841	456	0.00111791	456	0.00735823	456	0.00259441	456	0.00328993	456	0.00562899	456	0.004648	456	0.00451045	456	0.00628758	456	-4.10392e-05				456	0.0123615	456	0.0203441	456	-0.000385768	456	0.0106334	456	0.00881721	456	0.0218086	456	0.00931572	456	0.00210316	456	0.00186352	456	0.00227505	456
455	0.00493188	455	0.00404518	455	0.0042035	455	0.00195692	455	0.00228683	455	0.00199099	455	0.00661026	455	0.00381029	455	0.00562621	455	0.00288685	455	0.00252369	455	0.00239667	455	9.35707e-05				455	0.0100423	455	0.0148029	455	-0.00312877	455	0.00721747	455	0.0128825	455	0.0177716	455	0.0145452	455	0.00330877	455	0.00269354	455	0.00075847	455
454	0.00697957	454	0.00763059	454	0.00864602	454	0.000871243	454	5.32119e-05	454	0.00325711	454	0.00613847	454	0.00310038	454	0.00740681	454	0.0042963	454	0.00339528	454	0.00100215	454	-0.000815434				454	0.0124607	454	0.0182751	454	-0.00087834	454	0.00836255	454	0.00839881	454	0.0150188	454	0.0132329	454	0.0055183	454	-0.00199926	454	0.00616129	454
453	0.00552591	453	0.00984552	453	0.00950646	453	0.00474184	453	0.00229074	453	0.00678662	453	0.006722	453	0.00506982	453	0.00361621	453	0.00345261	453	0.00253248	453	0.00526318	453	0.00331346				453	0.0147273	453	0.0159963	453	0.00065001	453	0.0100719	453	0.0107936	453	0.0181425	453	0.0113302	453	0.00614059	453	-0.0049781	453	0.00056315	453
452	0.00563965	452	0.00444165	452	0.00782794	452	0.00422327	452	-0.000642641	452	0.00264581	452	0.00921212	452	0.0059198	452	0.00629651	452	0.00641254	452	0.00505097	452	0.00433524	452	-0.00018259				452	0.0156688	452	0.0117525	452	0.00369986	452	0.0153217	452	0.0117435	452	0.017249	452	0.016468	452	0.00510707	452	0.000984169	452	0.00619392	452
451	0.00250242	451	0.0047006	451	0.00320571	451	0.00114665	451	0.000703184	451	0.00746447	451	0.00512701	451	0.00360354	451	0.00535216	451	0.00427976	451	0.00388423	451	-0.000147348	451	0.0035599				451	0.0110422	451	0.00853566	451	-0.00476255	451	0.00998026	451	0.007125	451	0.0210419	451	0.0136199	451	0.00358263	451	0.00075803	451	0.00319773	451
450	0.00567129	450	0.000826627	450	0.00828352	450	0.00589171	450	0.00207481	450	0.00621646	450	0.0082408	450	-0.00264684	450	0.00627275	450	0.00624421	450	0.00406517	450	0.00562136	450	0.00338612				450	0.0133961	450	0.0107424	450	0.00250087	450	0.0112175	450	0.0104328	450	0.0200515	450	0.012386	450	-0.000246967	450	0.00298338	450	0.00792646	450
449	0.00579585	449	0.00596383	449	0.00574609	449	0.00272219	449	0.000427956	449	0.0048411	449	0.00489118	449	0.00571485	449	0.00539196	449	0.00612528	449	0.00538285	449	0.00326627	449	0.00236109				449	0.01136	449	0.0125893	449	-0.000878262	449	0.0111829	449	0.0113203	449	0.0205801	449	0.015281	449	0.0048739	449	0.00144293	449	0.00664151	449
448	0.00692898	448	0.00530247	448	0.00574152	448	0.00325864	448	0.00423618	448	0.00881191	448	0.00566995	448	0.00494603	448	0.00419053	448	0.00771596	448	0.00431536	448	0.00555261	448	0.0013436				448	0.012233	448	0.0171352	448	-0.000862751	448	0.0097224	448	0.00925006	448	0.0225375	448	0.0111711	448	0.00633657	448	-0.000905776	448	0.00741752	448
447	0.00478216	447	0.00434347	447	0.00647927	447	0.00288845	447	0.00424382	447	0.00270403	447	0.00265183	447	0.00742378	447	0.00260495	447	0.00506242	447	-8.83098e-05	447	0.00197918	447	0.0020585				447	0.0132334	447	0.011895	447	-0.00730371	447	0.00634241	447	0.0102557	447	0.0167098	447	0.0115039	447	0.0075543	447	-0.00238309	447	0.00584401	447
446	0.00659933	446	0.00511005	446	0.00760615	446	0.00213593	446	0.00304103	446	8.75576e-05	446	0.00685023	446	0.00449816	446	0.00677775	446	0.00303198	446	0.00132258	446	-0.00178638	446	-0.00146074				446	0.0134911	446	0.0152258	446	-0.000588769	446	0.00977752	446	0.0116519	446	0.0189642	446	0.0160771	446	0.0055084	446	0.00340181	446	0.00243996	446
445	0.00664882	445	0.00597449	445	0.00794026	445	0.0036151	445	0.00252582	445	0.00251465	445	0.0044804	445	0.00357274	445	0.00720535	445	0.00556936	445	0.00449722	445	0.00226785	445	0.00281453				445	0.0129328	445	0.0153836	445	-0.00271067	445	0.0102533	445	0.00794672	445	0.022902	445	0.0133199	445	0.0066578	445	0.00191023	445	0.00574045	445
444	0.00832269	444	0.00445219	444	0.00590753	444	0.00337006	444	0.00302655	444	0.00660059	444	-0.000695089	444	0.00547024	444	0.00905331	444	0.00108897	444	0.000495204	444	0.00246794	444	0.00246428				444	0.0116138	444	0.0163229	444	-0.00105793	444	0.0113681	444	0.00857786	444	0.0198977	444	0.0140107	444	0.00652583	444	0.00476825	444	0.00279136	444
443	0.00557454	443	0.00696436	443	0.00643372	443	0.000638756	443	0.00175165	443	0.00338014	443	0.00206154	443	0.00417388	443	0.00508273	443	0.00451366	443	0.00594857	443	0.0070859	443	0.00333579				443	0.00829967	443	0.0129538	443	-0.00493275	443	0.00928866	443	0.00961867	443	0.0179117	443	0.0109704	443	0.0089766	443	0.00140329	443	0.00126405	443
442	0.00781546	442	0.00608098	442	0.00666733	442	0.00126631	442	-0.000354432	442	0.00167385	442	0.00661324	442	0.00254515	442	0.00905377	442	0.00358321	442	-0.0013002	442	0.00464784	442	0.00204391				442	0.0125679	442	0.0170714	442	0.000249757	442	0.0140337	442	0.00765929	442	0.0159572	442	0.0163933	442	0.0101938	442	-0.000922411	442	0.00106793	442
441	0.0063665	441	0.00602269	441	0.0031452	441	0.000546362	441	-0.000527011	441	0.0021723	441	0.00263013	441	0.00746788	441	0.00549134	441	0.00498252	441	0.00387099	441	0.00459848	441	0.00694716				441	0.0102311	441	0.0196099	441	-0.00365827	441	0.00993752	441	0.0102318	441	0.0157382	441	0.0129713	441	0.00726028	441	-4.62002e-05	441	0.00499869	441
440	0.00860272	440	0.00521108	440	0.0051697	440	0.000708255	440	0.00498397	440	0.00572202	440	0.00666442	440	0.00750579	440	0.00425008	440	0.0103951	440	0.00236012	440	0.00690557	440	0.00511066				440	0.0108025	440	0.0126297	440	-0.00471637	440	0.00830075	440	0.011616	440	0.0212294	440	0.012393	440	0.00745922	440	0.00185059	440	0.00384919	440
439	0.00418066	439	0.00160961	439	0.00969484	439	0.000710835	439	0.00031019	439	0.0062491	439	0.00565684	439	0.00877773	439	0.00418908	439	0.00309589	439	0.00425301	439	0.00591342	439	0.00508154				439	0.0141317	439	0.0113612	439	0.00268987	439	0.0118055	439	0.00579538	439	0.0207567	439	0.0121893	439	0.0102163	439	-0.00538746	439	0.000779261	439
438	0.0070887	438	0.00685834	438	0.00997065	438	0.0029332	438	0.00189505	438	0.00310642	438	0.00637517	438	0.00579771	438	0.00578519	438	0.00826485	438	0.00470573	438	0.002838	438	-0.00124171				438	0.0136378	438	0.0115183	438	-0.000386234	438	0.0152974	438	0.00584386	438	0.0202175	438	0.0117661	438	0.00907096	438	-0.00135175	438	0.00706462	438
437	0.00333017	437	0.00969554	437	0.00579427	437	0.00319936	437	0.00326466	437	0.010441	437	0.00423307	437	0.00657514	437	0.00383246	437	0.0037385	437	0.00260078	437	0.00671007	437	0.0054682				437	0.0178705	437	0.0097992	437	6.11196e-05	437	0.0111899	437	0.0135394	437	0.0222975	437	0.0144231	437	0.0123248	437	-0.00432483	437	0.00613833	437
436	0.00620972	436	0.00760193	436	0.00948428	436	0.00416968	436	0.00457583	436	-0.00120628	436	0.0100724	436	0.00630979	436	0.007021	436	0.00810839	436	0.00584933	436	1.57995e-05	436	0.00212725				436	0.0124826	436	0.0181854	436	-0.000755794	436	0.00976847	436	0.00570777	436	0.017388	436	0.0136575	436	0.0107579	436	0.000587437	436	0.00770691	436
435	0.00706614	435	0.0046844	435	0.00326354	435	0.000623963	435	0.000646863	435	0.00506371	435	0.00527723	435	0.00684074	435	0.00641071	435	0.005906	435	0.00786396	435	0.00531619	435	0.00262442				435	0.011466	435	0.014413	435	0.00111313	435	0.00910858	435	0.00675181	435	0.0198891	435	0.0128625	435	0.00370516	435	0.000180562	435	0.00504778	435
434	0.00408363	434	0.00528468	434	0.00696289	434	0.00112994	434	0.00165638	434	0.0036388	434	0.0041353	434	0.00692122	434	0.00753668	434	0.00223812	434	0.00239058	434	0.00290477	434	0.00699216				434	0.0118028	434	0.0103574	434	0.00222333	434	0.0101559	434	0.012758	434	0.0200839	434	0.0118829	434	0.00876737	434	-0.000204045	434	0.00507157	434
433	0.00644351	433	0.00700943	433	0.00903474	433	0.00570867	433	0.00257444	433	0.00804558	433	0.0101476	433	0.00469974	433	0.00800043	433	0.00931685	433	0.00467801	433	0.00749437	433	0.00592257				433	0.0158937	433	0.0155993	433	0.00289787	433	0.0119019	433	0.00881391	433	0.0213967	433	0.0152224	433	0.00807063	433	0.000820187	433	0.010263	433
432	0.00732415	432	0.00136277	432	0.0104832	432	0.00245183	432	0.0008168	432	0.0024286	432	0.00653116	432	0.0114142	432	0.00781745	432	0.00379219	432	0.00586476	432	0.00140707	432	0.00237254				432	0.0126627	432	0.0135063	432	0.00178901	432	0.00921544	432	0.00666635	432	0.0184967	432	0.0127703	432	0.00934347	432	0.0013445	432	0.00200766	432
431	0.0101047	431	0.00941826	431	0.00779362	431	0.00175793	431	0.0042045	431	0.00831892	431	0.00929009	431	0.00355963	431	0.0101488	431	0.00430926	431	0.00401237	431	0.00547119	431	0.0074738				431	0.0149153	431	0.0198027	431	0.00362516	431	0.0154908	431	0.0101117	431	0.021218	431	0.0146094	431	0.00734376	431	0.00590331	431	0.00512307	431
430	0.00726181	430	0.0082223	430	0.00710578	430	0.00278952	430	0.00337069	430	0.00473859	430	0.00321692	430	0.00711317	430	0.00443121	430	0.00566242	430	0.00125422	430	0.00661887	430	0.00794966				430	0.0117553	430	0.0199101	430	0.00094971	430	0.0129373	430	0.0120935	430	0.0189073	430	0.0136725	430	0.00897043	430	0.0031852	430	0.00707472	430
429	0.0117769	429	0.0131239	429	0.00928074	429	0.00378608	429	0.00183601	429	0.00642317	429	0.0049924	429	0.0076405	429	0.00620834	429	0.00550692	429	0.00352468	429	0.00721822	429	0.000709518				429	0.0170444	429	0.0198701	429	0.00189528	429	0.0113205	429	0.00959623	429	0.0206183	429	0.013234	429	0.00948548	429	-0.00215622	429	0.00194142	429
428	0.00597484	428	0.0083548	428	0.00710403	428	0.00425756	428	0.00352473	428	0.0039351	428	0.00913736	428	0.00494905	428	0.00618207	428	0.004995	428	0.00454938	428	0.00367836	428	0.00332245				428	0.0173484	428	0.0155239	428	-0.000741056	428	0.010406	428	0.00840789	428	0.0168619	428	0.0145316	428	0.012443	428	0.00201886	428	0.00491285	428
427	0.00535908	427	0.00596912	427	0.0106802	427	0.000730874	427	0.0033394	427	0.00466672	427	0.00721236	427	0.00632328	427	0.0071958	427	0.00304163	427	0.00636375	427	0.00579156	427	0.00580371				427	0.0141305	427	0.0113113	427	-0.00244714	427	0.0148419	427	0.0116942	427	0.0193278	427	0.0162582	427	0.00885017	427	0.00549331	427	0.00236402	427
426	0.0090914	426	0.00869645	426	0.0128536	426	0.0075155	426	0.0013727	426	0.00329112	426	0.00551517	426	0.00380503	426	0.00720287	426	0.00690728	426	0.0019158	426	0.00545711	426	0.00695179				426	0.0184556	426	0.019763	426	0.00287935	426	0.016646	426	0.0102662	426	0.0201239	426	0.013081	426	0.00577748	426	0.000349415	426	0.00728572	426
425	0.0031456	425	0.00452554	425	0.0127384	425	0.00883737	425	0.0060871	425	0.00530599	425	0.0114295	425	0.00934928	425	0.00604721	425	0.0104617	425	0.00320563	425	0.00739969	425	0.00500301				425	0.017883	425	0.0142734	425	0.00135191	425	0.0147588	425	0.0137559	425	0.0218527	425	0.0136596	425	0.00712252	425	0.00545617	425	0.00642499	425
424	0.00838651	424	0.0105339	424	0.00890743	424	0.00353352	424	0.000166358	424	0.00540489	424	0.00854163	424	0.00267315	424	0.00460715	424	0.00255249	424	0.00199276	424	0.00632681	424	0.00525867				424	0.0140919	424	0.0220492	424	-0.00184425	424	0.0116981	424	0.00645724	424	0.0171248	424	0.0169217	424	0.00729365	424	0.00533346	424	0.00130322	424
423	0.00355289	423	0.00345465	423	0.00773249	423	0.00270201	423	0.00416202	423	0.00550337	423	0.00136484	423	0.00485382	423	0.00472685	423	0.00572057	423	0.0032829	423	0.00258972	423	0.00495347				423	0.0160372	423	0.00796426	423	0.00410966	423	0.0154426	423	0.0102094	423	0.0244209	423	0.0128302	423	0.00695569	423	0.0067999	423	0.00332622	423
422	0.0037934	422	0.00611204	422	0.00466319	422	0.00138697	422	0.0114899	422	0.00580236	422	0.00686249	422	0.00680317	422	0.00644757	422	0.00632447	422	0.00163769	422	0.000722051	422	-0.000358943				422	0.00947583	422	0.0116922	422	-0.00127227	422	0.0129901	422	0.0149691	422	0.0173619	422	0.0199192	422	0.0116633	422	0.00513491	422	0.00500823	422
421	0.00364619	421	0.00450122	421	0.0114815	421	0.00414718	421	0.000210274	421	0.00496453	421	0.00493023	421	0.00353213	421	0.00216602	421	0.00245123	421	-0.00165884	421	0.00641164	421	0.00339576				421	0.0136856	421	0.0123597	421	-0.000521187	421	0.0111844	421	0.014555	421	0.0165119	421	0.0140476	421	0.00441832	421	-0.0070478	421	-0.00372985	421
420	0.00586355	420	0.00744252	420	0.00613247	420	0.00184299	420	0.0027365	420	0.00489203	420	0.007631	420	0.0114865	420	0.00954866	420	0.00740004	420	0.00467565	420	0.00187423	420	0.00558742				420	0.016372	420	0.0147283	420	-0.000400359	420	0.0105852	420	0.0103051	420	0.0240021	420	0.0172391	420	0.0103071	420	0.00390041	420	0.00179364	420
419	0.0052167	419	0.00433187	419	0.00860384	419	0.0017913	419	0.00703144	419	0.00864812	419	0.00784345	419	0.00465325	419	0.00216535	419	0.00615262	419	0.000915797	419	0.00512222	419	0.005061				419	0.01958	419	0.01702	419	0.00433583	419	0.0146902	419	0.0105476	419	0.0211165	419	0.0154814	419	0.00945277	419	-0.000289059	419	0.00295584	419
418	0.00643459	418	0.00621278	418	0.00771285	418	0.00069612	418	0.0044221	418	0.00937299	418	0.00664844	418	0.00633947	418	0.00725847	418	0.000828696	418	0.000662351	418	0.00424239	418	0.00533453				418	0.0149233	418	0.0235533	418	0.00174833	418	0.0135196	418	0.014151	418	0.0241246	418	0.0163688	418	0.0107473	418	0.00345118	418	0.00414228	418
417	0.00342572	417	0.00579969	417	0.00758354	417	0.00406854	417	-0.000340909	417	0.00993489	417	0.00274066	417	0.00513865	417	0.0047671	417	0.00247696	417	0.0025677	417	0.0047259	417	0.00573768				417	0.0191882	417	0.0125255	417	-0.00298307	417	0.0123602	417	0.0110808	417	0.0219075	417	0.0151655	417	0.00740314	417	0.000670426	417	-0.00534885	417
416	0.00856803	416	0.00894474	416	0.00573613	416	-0.00110795	416	0.00558884	416	0.00500263	416	0.0104186	416	0.00322249	416	0.00968685	416	0.00594604	416	0.00426659	416	0.00287552	416	0.00228732				416	0.0182701	416	0.0230145	416	0.00489565	416	0.0129014	416	0.0134908	416	0.0228841	416	0.0186906	416	0.0108923	416	0.00095175	416	0.00833021	416
415	0.0130521	415	0.0127483	415	0.00563473	415	0.00211626	415	0.00351161	415	0.01328	415	0.00762792	415	0.0122541	415	0.00680713	415	0.00080219	415	0.00342776	415	0.00899543	415	0.000499008				415	0.0159685	415	0.0248726	415	0.00219941	415	0.0120332	415	0.0136349	415	0.0211867	415	0.0151928	415	0.0151912	415	0.00555985	415	0.00714561	415
414	0.00941651	414	0.009261	414	0.0119251	414	0.00141493	414	0.00297571	414	0.00605481	414	0.00919863	414	0.0101457	414	0.00227587	414	0.00918569	414	0.00909806	414	0.00535886	414	0.0073877				414	0.012797	414	0.0138688	414	0.0035769	414	0.0128363	414	0.0108266	414	0.0202367	414	0.0157325	414	0.0111475	414	-0.00153732	414	0.0118399	414
413	0.0072342	413	0.0112876	413	0.00791819	413	0.000539984	413	0.0045053	413	0.0108002	413	0.00833081	413	0.0102129	413	0.00365332	413	0.00433044	413	0.00605467	413	0.00448417	413	0.00410771				413	0.0143333	413	0.012817	413	-0.00388148	413	0.00934193	413	0.0138226	413	0.0266137	413	0.0125527	413	0.0134054	413	0.00275704	413	0.00432091	413
412	0.00779829	412	0.00311605	412	0.0117426	412	0.00371928	412	0.00441847	412	0.00443503	412	0.00416087	412	0.00206405	412	0.00622926	412	0.0027941	412	-0.000607356	412	0.00160618	412	0.00316044				412	0.0165337	412	0.00739999	412	0.000794614	412	0.0129606	412	0.0104818	412	0.0207679	412	0.0143868	412	0.00464305	412	0.00167548	412	-0.000360261	412
411	0.0122103	411	0.00982006	411	0.0121188	411	0.00597777	411	0.00428229	411	0.00749779	411	0.00619534	411	0.000570191	411	0.00968821	411	0.00728144	411	0.00648791	411	0.00706462	411	0.00456074				411	0.0181785	411	0.0219366	411	0.0107023	411	0.0145177	411	0.013415	411	0.0251537	411	0.0129943	411	0.00874488	411	0.00831273	411	0.00551074	411
410	0.0115514	410	0.0139964	410	0.00741012	410	0.00337197	410	0.00899302	410	0.00660148	410	0.00993554	410	0.00821495	410	0.00624478	410	0.00723773	410	0.00623947	410	0.00700428	410	0.00769769				410	0.015267	410	0.0185915	410	-0.0014674	410	0.0141471	410	0.0124779	410	0.0235255	410	0.0174066	410	0.00942145	410	0.00184665	410	0.00466584	410
409	0.00836595	409	0.0112079	409	0.0088149	409	0.00441107	409	0.00458317	409	0.0093898	409	0.00808591	409	0.00901083	409	0.00818764	409	0.00125946	409	0.00369244	409	0.00314884	409	0.0046565				409	0.0146224	409	0.0142714	409	0.00684323	409	0.0161077	409	0.0107986	409	0.0212749	409	0.0177414	409	0.00963847	409	-0.00242359	409	-0.0026623	409
408	0.00712391	408	0.00627851	408	0.0115818	408	0.00694885	408	0.0080648	408	0.0041783	408	0.00690736	408	0.00523544	408	0.00950506	408	0.00702404	408	0.00822309	408	0.00512966	408	0.00275894				408	0.0211037	408	0.0227962	408	0.00810029	408	0.0176421	408	0.0112529	408	0.0196303	408	0.0176505	408	0.0117542	408	0.00406013	408	0.0109711	408
407	0.00661324	407	0.00924622	407	0.0151637	407	0.00637118	407	0.00288127	407	0.00935726	407	0.0123977	407	0.0114107	407	0.0139081	407	0.0103365	407	0.00450626	407	0.00689173	407	0.00516847				407	0.0180475	407	0.0165068	407	0.00234798	407	0.0190511	407	0.0130639	407	0.0235201	407	0.0186953	407	0.0111682	407	0.00167131	407	0.00435625	407
406	0.00979044	406	0.00824775	406	0.00690451	406	0.00376565	406	0.00387629	406	0.00913149	406	0.00843975	406	0.00812171	406	0.0150375	406	0.00660234	406	0.000321659	406	0.00094594	406	-6.18889e-05				406	0.0144998	406	0.0173382	406	0.00263135	406	0.0168392	406	0.0125615	406	0.0259959	406	0.0140606	406	0.0113168	406	0.0131718	406	0.00258986	406
405	0.0115986	405	0.0147255	405	0.00669946	405	0.00198274	405	0.00601666	405	0.00647354	405	0.00776499	405	0.00934424	405	0.0119318	405	0.00103154	405	0.00479102	405	0.00477642	405	0.00232495				405	0.0136113	405	0.0202475	405	0.00207222	405	0.0140364	405	0.0160064	405	0.0184995	405	0.0165877	405	0.00876426	405	0.0089027	405	0.00418095	405
404	0.00968891	404	0.00483148	404	0.0114547	404	0.00534275	404	0.00209716	404	0.0101056	404	0.00995864	404	0.0115631	404	0.0089894	404	0.00845094	404	0.0089701	404	0.00407574	404	0.000844883				404	0.0150485	404	0.0171056	404	0.00107567	404	0.0105423	404	0.0134977	404	0.0182681	404	0.019821	404	0.0115646	404	0.0102713	404	0.0110429	404
403	0.00389	403	0.00496992	403	0.00792597	403	0.00413873	403	0.00784445	403	0.00798918	403	0.0103355	403	0.00681824	403	0.014517	403	0.00975375	403	0.00734638	403	0.00720578	403	0.0047195				403	0.0239013	403	0.0162796	403	0.00218819	403	0.0141509	403	0.0125982	403	0.0211995	403	0.0152662	403	0.00910039	403	0.00750325	403	0.00371161	403
402	0.00565392	402	0.00871435	402	0.00783581	402	0.00267607	402	0.00101939	402	0.00767359	402	0.011273	402	0.00941451	402	0.0107098	402	0.00537674	402	0.00390693	402	0.00795776	402	0.00860267				402	0.0165359	402	0.0208144	402	0.002804	402	0.0128917	402	0.00647064	402	0.0214753	402	0.0184628	402	0.0163845	402	0.00818573	402	0.0031175	402
401	0.00944248	401	0.00892501	401	0.016345	401	0.000563515	401	0.00699496	401	0.00182607	401	0.00327122	401	0.00834778	401	0.0111035	401	0.0121586	401	0.00823861	401	0.0104184	401	0.0072919				401	0.0162397	401	0.0221942	401	0.0108193	401	0.0181176	401	0.0165013	401	0.0158832	401	0.0147936	401	0.0134516	401	0.00754725	401	0.00677286	401
400	0.00816351	400	0.0144834	400	0.0167524	400	0.0115299	400	0.00733495	400	0.00890857	400	0.00253897	400	0.00933718	400	0.00877581	400	0.0117661	400	0.00740637	400	0.00795797	400	0.00936314				400	0.0184849	400	0.0241354	400	0.0151433	400	0.0215423	400	0.0214832	400	0.0229705	400	0.0117937	400	0.0138536	400	0.00855418	400	0.0116106	400
399	0.010416	399	0.0109161	399	0.00760384	399	0.00358687	399	0.00689596	399	0.00843745	399	0.0107431	399	0.00831899	399	0.0099731	399	0.00943158	399	0.00733517	399	0.0103261	399	0.00763084				399	0.0105817	399	0.0201045	399	0.00129542	399	0.00910181	399	0.016492	399	0.0247694	399	0.0232884	399	0.0157697	399	0.00047723	399	0.0119185	399
398	0.00354578	398	0.00660124	398	0.0118967	398	0.0117573	398	0.00871694	398	0.0054422	398	0.00406776	398	0.0105931	398	0.00808669	398	0.00815056	398	0.0027082	398	0.00429086	398	-0.000240245				398	0.0230504	398	0.0142285	398	0.00474349	398	0.0169165	398	0.0180269	398	0.0247037	398	0.0170758	398	0.010649	398	0.00267657	398	0.00640309	398
397	0.0129835	397	0.0128439	397	0.0113326	397	0.00758559	397	0.00801218	397	0.0109462	397	0.00242216	397	0.00768948	397	0.008626	397	0.0106136	397	-0.000762593	397	0.00470043	397	0.00690912				397	0.0220922	397	0.0209263	397	0.0106391	397	0.0169818	397	0.015202	397	0.0255305	397	0.0154021	397	0.0104823	397	0.00997962	397	0.00967811	397
396	0.00629698	396	0.00916435	396	0.00649389	396	0.00327254	396	0.00550709	396	0.0110518	396	0.0076996	396	0.0128243	396	0.0119318	396	0.00716221	396	0.0064383	396	0.00872587	396	0.00431255				396	0.0183147	396	0.0155272	396	0.00284382	396	0.0100289	396	0.0150843	396	0.0301927	396	0.0177832	396	0.0139496	396	0.00740643	396	0.00250202	396
395	0.00865166	395	0.00873875	395	0.0103154	395	0.00451591	395	0.0114951	395	0.0102139	395	0.0106157	395	0.011101	395	0.0110113	395	0.00268515	395	0.00394649	395	0.00206525	395	0.00256039				395	0.0192575	395	0.0165792	395	0.00829371	395	0.0162501	395	0.0191811	395	0.0263128	395	0.0155022	395	0.0106041	395	0.0123762	395	0.0066547	395
394	0.0126407	394	0.0103177	394	0.00951734	394	0.00587618	394	0.00349011	394	0.00994447	394	0.00717474	394	0.00624199	394	0.00964423	394	0.00429086	394	0.00228619	394	0.0114754	394	0.00777079				394	0.0201024	394	0.0178733	394	0.0125145	394	0.0165255	394	0.0139428	394	0.0237238	394	0.0184503	394	0.00864022	394	0.00445414	394	0.000825149	394
393	0.0100309	393	0.00898706	393	0.0120023	393	0.0101196	393	0.00440081	393	0.00686732	393	0.0112931	393	0.00895454	393	0.0123502	393	0.00891971	393	0.00968789	393	0.0092477	393	0.00646607				393	0.0232015	393	0.0138052	393	0.00783674	393	0.0147689	393	0.0148475	393	0.0216542	393	0.0286097	393	0.0124735	393	0.00805522	393	0.0102474	393
392	0.013653	392	0.0140083	392	0.0195163	392	0.013332	392	0.0112754	392	0.00803332	392	0.0092502	392	0.00583094	392	0.0104918	392	0.00207869	392	0.00286706	392	0.0078099	392	0.0014291				392	0.0262955	392	0.0304548	392	0.013073	392	0.0192857	392	0.0176641	392	0.022566	392	0.0230133	392	0.0118832	392	0.00533414	392	0.00100753	392
391	0.00683066	391	0.0113849	391	0.00930322	391	0.0081183	391	0.00842942	391	0.0118052	391	0.0102509	391	0.0105205	391	0.00912124	391	0.0140986	391	0.0108383	391	0.00286334	391	0.0020926				391	0.0212397	391	0.0140256	391	0.00546231	391	0.0148577	391	0.0197209	391	0.0281462	391	0.0197873	391	0.0136445	391	-0.000989507	391	0.0153179	391
390	0.0149145	390	0.00774433	390	0.0118857	390	0.0080826	390	0.0122244	390	0.0132095	390	0.00879232	390	0.0145088	390	0.0122817	390	0.00654154	390	0.00419479	390	0.00666263	390	0.00815542				390	0.0197257	390	0.0188731	390	0.0063363	390	0.0180042	390	0.0173931	390	0.0248438	390	0.0209193	390	0.0206463	390	0.00913693	390	0.0113049	390
389	0.00904495	389	0.0142657	389	0.00828653	389	0.00417909	389	0.00823691	389	0.0143532	389	0.0143589	389	0.00903721	389	0.0138374	389	0.00971253	389	0.00812061	389	0.00718993	389	0.00907367				389	0.0172654	389	0.0190875	389	0.00559392	389	0.0132945	389	0.0193208	389	0.0281297	389	0.022797	389	0.0158932	389	0.00799503	389	0.0212437	389
388	0.00946808	388	0.0102898	388	0.00789542	388	0.00647974	388	0.007311	388	0.00683225	388	0.0136593	388	0.00264989	388	0.0122028	388	0.0160955	388	0.010331	388	0.00622269	388	0.00758893				388	0.0176008	388	0.0242862	388	0.00513418	388	0.0158869	388	0.0176467	388	0.0243229	388	0.0226997	388	0.0119208	388	0.00803332	388	0.0142904	388
387	0.0132527	387	0.0118795	387	0.00984204	387	0.0101268	387	0.00729975	387	0.0133671	387	0.0150541	387	0.00742777	387	0.00957638	387	0.00917234	387	0.00378139	387	0.0064574	387	0.00960709				387	0.0217581	387	0.0241726	387	0.0130062	387	0.0194123	387	0.0137556	387	0.0245921	387	0.0245603	387	0.0110181	387	0.00568653	387	0.0119146	387
386	0.011473	386	0.00777931	386	0.0123207	386	0.00969849	386	0.00959953	386	0.00774944	386	0.0158437	386	0.00962071	386	0.0163991	386	0.00924073	386	0.0137829	386	0.00643007	386	0.00124279				386	0.0222016	386	0.024591	386	0.0115	386	0.0175747	386	0.020495	386	0.0296826	386	0.0234883	386	0.0147261	386	0.0206806	386	0.00454922	386
385	0.01109	385	0.0150124	385	0.009028	385	0.011845	385	0.00657155	385	0.0155573	385	0.013034	385	0.0128796	385	0.0133694	385	0.00721849	385	0.00650152	385	0.0121844	385	0.00822036				385	0.0245931	385	0.0244895	385	0.00842448	385	0.0202842	385	0.0180613	385	0.0301343	385	0.0186353	385	0.0134092	385	0.004467	385	0.0101603	385
384	0.0135672	384	0.0137244	384	0.0109237	384	0.0109208	384	0.00593886	384	0.00900076	384	0.0120701	384	0.0122808	384	0.010175	384	0.011346	384	0.0105153	384	0.00944303	384	0.0128513				384	0.0260228	384	0.0249715	384	0.0188434	384	0.0228908	384	0.0181392	384	0.0329357	384	0.022979	384	0.0127214	384	0.00698478	384	0.0160089	384
383	0.0143289	383	0.0132557	383	0.0164611	383	0.0170536	383	0.00901229	383	0.0125092	383	0.0151144	383	0.00842949	383	0.0142026	383	0.0130053	383	0.012884	383	0.00629951	383	0.0100937				383	0.0298479	383	0.02348	383	0.0159715	383	0.0255284	383	0.0190309	383	0.0289168	383	0.027568	383	0.0120297	383	0.00381759	383	0.0157101	383
382	0.00944273	382	0.00936181	382	0.0125551	382	0.00909056	382	0.0130355	382	0.0154693	382	0.0141174	382	0.0129273	382	0.0139121	382	0.0111907	382	0.0085046	382	0.00920242	382	0.0139793				382	0.0262618	382	0.0171299	382	0.0106307	382	0.0225849	382	0.021873	382	0.0309941	382	0.0243966	382	0.0187037	382	0.0146015	382	0.00654646	382
381	0.00985384	381	0.01343	381	0.0131168	381	0.0121444	381	0.0175392	381	0.00884943	381	0.0147886	381	0.0107935	381	0.0159828	381	0.0097894	381	0.0129409	381	0.0106286	381	0.00984419				381	0.0257211	381	0.0217285	381	0.0148492	381	0.0258837	381	0.0222055	381	0.0305288	381	0.0254494	381	0.0178566	381	0.0110044	381	0.012667	381
380	0.0164342	380	0.0102278	380	0.0203859	380	0.0149845	380	0.0118662	380	0.0124626	380	0.00898968	380	0.0150641	380	0.0150348	380	0.0118825	380	0.0104864	380	0.0122941	380	0.0094639				380	0.0277217	380	0.028096	380	0.014879	380	0.0228358	380	0.0231916	380	0.0260124	380	0.0272314	380	0.0195498	380	0.00651399	380	0.0193904	380
379	0.0080924	379	0.0138068	379	0.0107277	379	0.0103537	379	0.00957617	379	0.0157726	379	0.0143533	379	0.00810908	379	0.0121581	379	0.0112888	379	0.010888	379	0.00605709	379	0.00621267				379	0.0309156	379	0.0285044	379	0.0139291	379	0.0243441	379	0.026046	379	0.0320586	379	0.0260318	379	0.0198302	379	0.00779516	379	0.0111033	379
378	0.0136253	378	0.0139687	378	0.0182321	378	0.0156304	378	0.0149744	378	0.0170434	378	0.00833822	378	0.0105854	378	0.017545	378	0.00903232	378	0.00781519	378	0.0132545	378	0.0159814				378	0.0308053	378	0.0307481	378	0.0226869	378	0.0283294	378	0.0288586	378	0.037125	378	0.0269323	378	0.0172784	378	0.0159028	378	0.0220203	378
377	0.0128522	377	0.0174618	377	0.0149634	377	0.0130862	377	0.0140886	377	0.0153092	377	0.00791932	377	0.0193301	377	0.0159958	377	0.0125119	377	0.00889994	377	0.00929888	377	0.0104874				377	0.0304958	377	0.0254316	377	0.0173656	377	0.0251732	377	0.0293921	377	0.0352573	377	0.027125	377	0.028979	377	0.0160721	377	0.0137378	377
376	0.0151572	376	0.0172501	376	0.0128141	376	0.0106046	376	0.0154799	376	0.0101542	376	0.0164915	376	0.018823	376	0.0190539	376	0.0115316	376	0.00863641	376	0.0170529	376	0.0190279				376	0.0298406	376	0.0318617	376	0.0255336	376	0.0281286	376	0.0284734	376	0.0311332	376	0.030989	376	0.0233026	376	0.0225898	376	0.0178147	376
375	0.0228088	375	0.0190567	375	0.0216127	375	0.0187153	375	0.0142532	375	0.0137674	375	0.0189228	375	0.0195834	375	0.0221864	375	0.0149674	375	0.0147422	375	0.0140254	375	0.0146773				375	0.0322627	375	0.0320934	375	0.0220284	375	0.0293763	375	0.0302135	375	0.0320538	375	0.0345572	375	0.0257562	375	0.0229857	375	0.0202962	375
374	0.0114379	374	0.0098183	374	0.0122168	374	0.0113723	374	0.0135593	374	0.0159724	374	0.0182144	374	0.0203362	374	0.0193479	374	0.0171006	374	0.0148107	374	0.0113779	374	0.0175235				374	0.0244091	374	0.0277448	374	0.0172278	374	0.0229312	374	0.0251006	374	0.0309795	374	0.0287534	374	0.0226887	374	0.0141644	374	0.0257036	374
373	0.0156652	373	0.0191329	373	0.0151508	373	0.012971	373	0.0082831	373	0.0133436	373	0.0154496	373	0.0156394	373	0.0145966	373	0.0159034	373	0.0117722	373	0.0151011	373	0.00970122				373	0.0288509	373	0.0277338	373	0.0155855	373	0.0267153	373	0.0240892	373	0.0271085	373	0.027646	373	0.025313	373	0.0141006	373	0.0166373	373
372	0.016001	372	0.0157021	372	0.0148985	372	0.0121123	372	0.0210154	372	0.0160736	372	0.015753	372	0.0129877	372	0.0168348	372	0.0145695	372	0.00567093	372	0.0149758	372	0.0115243				372	0.0280746	372	0.0306593	372	0.0201595	372	0.0223235	372	0.0290813	372	0.0345844	372	0.0234261	372	0.0209472	372	0.0174389	372	0.0128317	372
371	0.0175416	371	0.0166155	371	0.0210711	371	0.0142885	371	0.0146997	371	0.017141	371	0.0115458	371	0.0119578	371	0.02615	371	0.0197702	371	0.0155258	371	0.0110618	371	0.00974411				371	0.0361065	371	0.0238312	371	0.0164751	371	0.0270045	371	0.0289045	371	0.0332298	371	0.0327123	371	0.0281725	371	0.0205733	371	0.0211892	371
370	0.015388	370	0.0170085	370	0.0115093	370	0.0110666	370	0.0173036	370	0.011897	370	0.021429	370	0.011224	370	0.0152112	370	0.019999	370	0.0131066	370	0.0138074	370	0.00863077				370	0.0287049	370	0.0242885	370	0.0193177	370	0.0252371	370	0.0279025	370	0.0352682	370	0.0414729	370	0.0220764	370	0.0076948	370	0.0260534	370
369	0.0157887	369	0.0160695	369	0.0165479	369	0.0127758	369	0.0115715	369	0.0193913	369	0.0117667	369	0.0182985	369	0.0155014	369	0.0158817	369	0.0161873	369	0.0161137	369	0.0164972				369	0.0351354	369	0.0286466	369	0.019229	369	0.028415	369	0.0269018	369	0.0389718	369	0.0280621	369	0.0269927	369	0.0115299	369	0.0195495	369
368	0.0173825	368	0.0154086	368	0.0129602	368	0.0148784	368	0.0168758	368	0.0162966	368	0.0207648	368	0.0175953	368	0.0213089	368	0.0160949	368	0.0158961	368	0.013242	368	0.0103398				368	0.0294818	368	0.0291404	368	0.0170678	368	0.0289097	368	0.0330361	368	0.0382832	368	0.0409472	368	0.0267488	368	0.0160507	368	0.0219662	368
367	0.0236585	367	0.0225214	367	0.0165908	367	0.0142845	367	0.0185223	367	0.0170942	367	0.017026	367	0.0131515	367	0.0221483	367	0.0153534	367	0.0168508	367	0.017586	367	0.0122088				367	0.0374926	367	0.0360958	367	0.0285473	367	0.0318431	367	0.033176	367	0.0308804	367	0.0352969	367	0.0228731	367	0.0157588	367	0.0264637	367
366	0.0207343	366	0.0175253	366	0.012711	366	0.0134718	366	0.0174657	366	0.015937	366	0.0210163	366	0.0179127	366	0.0232314	366	0.0197111	366	0.0129889	366	0.0143084	366	0.0111911				366	0.0327518	366	0.0293796	366	0.027136	366	0.0287557	366	0.034166	366	0.0346994	366	0.0422219	366	0.0306295	366	0.0234959	366	0.0188466	366
365	0.0240499	365	0.0237794	365	0.0253209	365	0.0179374	365	0.019919	365	0.025262	365	0.0233635	365	0.0201916	365	0.0254641	365	0.0178675	365	0.0132727	365	0.0171557	365	0.0149795				365	0.03844	365	0.0337162	365	0.0340938	365	0.035504	365	0.0328796	365	0.0436639	365	0.0401201	365	0.0365564	365	0.024542	365	0.0263831	365
364	0.0160216	364	0.0158135	364	0.0172796	364	0.0139466	364	0.0212409	364	0.0244802	364	0.0218	364	0.0113223	364	0.0224411	364	0.0272369	364	0.0189956	364	0.0123899	364	0.0119669				364	0.0386097	364	0.0289933	364	0.0235411	364	0.031869	364	0.037925	364	0.0383683	364	0.0430202	364	0.0257779	364	0.0237326	364	0.0295217	364
363	0.0244197	363	0.023885	363	0.0210152	363	0.018276	363	0.0234277	363	0.0170777	363	0.0230322	363	0.0191612	363	0.0199609	363	0.0200161	363	0.0175717	363	0.0174443	363	0.0144255				363	0.0452616	363	0.0390008	363	0.0284197	363	0.0440119	363	0.0376337	363	0.0380573	363	0.0444721	363	0.0388039	363	0.0271836	363	0.0268008	363
362	0.0230982	362	0.0211661	362	0.0184521	362	0.0201714	362	0.0238162	362	0.0216692	362	0.0212474	362	0.0163238	362	0.0232488	362	0.0226445	362	0.0186685	362	0.0228647	362	0.0228357				362	0.0464736	362	0.0436882	362	0.0342234	362	0.0383743	362	0.0417838	362	0.041522	362	0.0501149	362	0.0366563	362	0.0280852	362	0.0281848	362
361	0.0282056	361	0.0264925	361	0.0227919	361	0.016467	361	0.0259898	361	0.0194254	361	0.02224	361	0.0246102	361	0.0281578	361	0.0216907	361	0.0198023	361	0.0228294	361	0.0216966				361	0.0422794	361	0.0402483	361	0.0279085	361	0.0400293	361	0.0496388	361	0.043909	361	0.0534779	361	0.0473448	361	0.0398281	361	0.0438543	361
360	0.0236221	360	0.0257099	360	0.027399	360	0.0247356	360	0.0241184	360	0.0210617	360	0.0258056	360	0.0320902	360	0.0355271	360	0.0191626	360	0.0204609	360	0.0260928	360	0.0236594				360	0.0494629	360	0.0489403	360	0.0376687	360	0.0485725	360	0.0487634	360	0.0460657	360	0.0571039	360	0.0523812	360	0.0529961	360	0.0395124	360
359	0.0274434	359	0.0255484	359	0.0254237	359	0.0270875	359	0.0205807	359	0.0301396	359	0.030439	359	0.0262897	359	0.0284433	359	0.0237502	359	0.0284078	359	0.0295875	359	0.0297873				359	0.0548742	359	0.0487382	359	0.0426403	359	0.0523551	359	0.0497439	359	0.0503909	359	0.0586868	359	0.0536255	359	0.0484753	359	0.047215	359
358	0.0266825	358	0.028416	358	0.0299058	358	0.0293606	358	0.0315452	358	0.0304892	358	0.0327885	358	0.0325166	358	0.0301951	358	0.0265345	358	0.0235406	358	0.0264391	358	0.0270676				358	0.0545125	358	0.0595651	358	0.0494427	358	0.0552318	358	0.0664914	358	0.0542951	358	0.0662638	358	0.0671304	358	0.057632	358	0.0481762	358
357	0.0275168	357	0.0240041	357	0.0387297	357	0.0337262	357	0.0293193	357	0.0320725	357	0.0339129	357	0.0375996	357	0.035978	357	0.0346104	357	0.0321217	357	0.0312826	357	0.0316223				357	0.0715994	357	0.0513849	357	0.0577875	357	0.0659789	357	0.0630828	357	0.0616844	357	0.0730298	357	0.068699	357	0.0595395	357	0.0645363	357
356	0.0380694	356	0.0386065	356	0.0380806	356	0.0302226	356	0.0383488	356	0.0393585	356	0.0378682	356	0.0342198	356	0.0396019	356	0.0343607	356	0.0339841	356	0.0378428	356	0.0407963				356	0.0690049	356	0.0744025	356	0.0583113	356	0.072166	356	0.0783817	356	0.0703154	356	0.0840437	356	0.0735294	356	0.059906	356	0.0721221	356
355	0.033833	355	0.0347662	355	0.0398594	355	0.0366168	355	0.0326861	355	0.0368529	355	0.0358625	355	0.041833	355	0.0437995	355	0.0389528	355	0.0356791	355	0.0377029	355	0.037389				355	0.0764563	355	0.0649756	355	0.0695657	355	0.0770862	355	0.0769907	355	0.0760148	355	0.079995	355	0.0838943	355	0.0695084	355	0.0735532	355
354	0.0419429	354	0.0395215	354	0.0398559	354	0.0378051	354	0.0392845	354	0.0431594	354	0.04364	354	0.0416798	354	0.0477841	354	0.0449894	354	0.0429146	354	0.0436673	354	0.0455403				354	0.0796896	354	0.0844815	354	0.0749313	354	0.0825815	354	0.0873236	354	0.0731865	354	0.0899444	354	0.0787603	354	0.0806572	354	0.082298	354
353	0.0419618	353	0.0439157	353	0.0448663	353	0.0449148	353	0.0422285	353	0.0487006	353	0.0464113	353	0.047993	353	0.0515247	353	0.0482421	353	0.0448908	353	0.0428906	353	0.0405775				353	0.0876039	353	0.0853375	353	0.0778367	353	0.0890689	353	0.0895923	353	0.083913	353	0.101313	353	0.0994005	353	0.0902925	353	0.0880761	353
352	0.0445793	352	0.0432225	352	0.0546337	352	0.0542633	352	0.0478965	352	0.0522969	352	0.0528779	352	0.0529678	352	0.0576639	352	0.0556534	352	0.0538553	352	0.0562967	352	0.0580706				352	0.103965	352	0.0970807	352	0.0997675	352	0.107553	352	0.102166	352	0.101511	352	0.118099	352	0.110501	352	0.108696	352	0.107305	352
351	0.0585633	351	0.0547227	351	0.0656701	351	0.0605974	351	0.0566499	351	0.0662433	351	0.0577663	351	0.0621871	351	0.0681667	351	0.0684293	351	0.0663931	351	0.0596275	351	0.0641096				351	0.12535	351	0.119986	351	0.123599	351	0.127857	351	0.1261	351	0.126274	351	0.139858	351	0.132567	351	0.132069	351	0.143759	351
350	0.0750355	350	0.0777341	350	0.076611	350	0.0698463	350	0.0753662	350	0.0734836	350	0.076138	350	0.0774717	350	0.0820046	350	0.0771062	350	0.0746884	350	0.0824244	350	0.0828773				350	0.154922	350	0.156281	350	0.153251	350	0.154596	350	0.16149	350	0.168755	350	0.163812	350	0.16214	350	0.157712	350	0.161563	350
349	0.0939668	349	0.0922131	349	0.0870028	349	0.0864833	349	0.0921959	349	0.0890614	349	0.0966885	349	0.0975917	349	0.0971844	349	0.0946766	349	0.0981332	349	0.0927841	349	0.098277				349	0.192031	349	0.203477	349	0.195983	349	0.187227	349	0.194902	349	0.21558	349	0.205068	349	0.197381	349	0.200789	349	0.202266	349
348	0.109369	348	0.106859	348	0.108933	348	0.105883	348	0.109661	348	0.10598	348	0.107159	348	0.113553	348	0.119279	348	0.114283	348	0.114892	348	0.115332	348	0.116499				348	0.238499	348	0.23247	348	0.244414	348	0.235003	348	0.238462	348	0.270371	348	0.243776	348	0.236176	348	0.244936	348	0.248463	348
347	0.127779	347	0.125103	347	0.13491	347	0.12939	347	0.129372	347	0.130283	347	0.128665	347	0.129184	347	0.132544	347	0.134715	347	0.134112	347	0.1363	347	0.136534				347	0.284663	347	0.279277	347	0.291314	347	0.279195	347	0.280232	347	0.318291	347	0.282422	347	0.282928	347	0.277984	347	0.294225	347
346	0.146862	346	0.149288	346	0.148852	346	0.141966	346	0.147028	346	0.144329	346	0.149348	346	0.147015	346	0.149895	346	0.149157	346	0.148459	346	0.152112	346	0.156642				346	0.322286	346	0.322743	346	0.323721	346	0.319939	346	0.314351	346	0.350768	346	0.319884	346	0.313348	346	0.319228	346	0.316547	346
345	0.161133	345	0.164284	345	0.1614	345	0.158835	345	0.163034	345	0.154899	345	0.158478	345	0.155683	345	0.163226	345	0.163248	345	0.159027	345	0.166351	345	0.169371				345	0.348501	345	0.349381	345	0.345306	345	0.33692	345	0.332285	345	0.357616	345	0.334031	345	0.326457	345	0.334358	345	0.339607	345
344	0.162571	344	0.15726	344	0.161376	344	0.159158	344	0.161063	344	0.158607	344	0.157242	344	0.159676	344	0.173312	344	0.160286	344	0.157981	344	0.163018	344	0.166693				344	0.340037	344	0.336667	344	0.342324	344	0.331611	344	0.333096	344	0.33638	344	0.330046	344	0.327899	344	0.334247	344	0.322344	344
343	0.148429	343	0.147374	343	0.154599	343	0.15339	343	0.151546	343	0.155808	343	0.151471	343	0.150675	343	0.158878	343	0.152921	343	0.148365	343	0.16023	343	0.157714				343	0.317882	343	0.309185	343	0.316492	343	0.315001	343	0.310249	343	0.309076	343	0.318672	343	0.307818	343	0.301708	343	0.301061	343
342	0.138632	342	0.138989	342	0.137591	342	0.136471	342	0.140688	342	0.140581	342	0.144414	342	0.140274	342	0.145386	342	0.144965	342	0.143887	342	0.149239	342	0.142538				342	0.286475	342	0.282638	342	0.282992	342	0.284926	342	0.284268	342	0.286262	342	0.289559	342	0.27839	342	0.277698	342	0.283528	342
341	0.124737	341	0.127897	341	0.126219	341	0.120419	341	0.130914	341	0.123949	341	0.12967	341	0.129447	341	0.132561	341	0.128581	341	0.129991	341	0.123263	341	0.127118				341	0.255877	341	0.257453	341	0.255682	341	0.256905	341	0.261208	341	0.245339	341	0.262833	341	0.249589	341	0.240816	341	0.251028	341
340	0.111822	340	0.112382	340	0.116363	340	0.112144	340	0.110145	340	0.113313	340	0.115603	340	0.115086	340	0.119928	340	0.115963	340	0.113062	340	0.115382	340	0.111789				340	0.231822	340	0.229165	340	0.233871	340	0.229475	340	0.23498	340	0.217747	340	0.242562	340	0.225591	340	0.224403	340	0.226375	340
339	0.105555	339	0.104993	339	0.109275	339	0.107619	339	0.107341	339	0.105804	339	0.104363	339	0.110483	339	0.112064	339	0.10569	339	0.111335	339	0.106193	339	0.105125				339	0.21256	339	0.214981	339	0.213939	339	0.209809	339	0.208617	339	0.203346	339	0.215098	339	0.214258	339	0.213815	339	0.212213	339
338	0.100399	338	0.0949935	338	0.094843	338	0.0943584	338	0.0917612	338	0.0969482	338	0.0981088	338	0.0970662	338	0.10456	338	0.0986998	338	0.097578	338	0.0936225	338	0.0958263				338	0.186967	338	0.193758	338	0.190417	338	0.188638	338	0.182208	338	0.175303	338	0.189892	338	0.186427	338	0.186735	338	0.193328	338
337	0.0838265	337	0.0867716	337	0.0933654	337	0.0846196	337	0.0888192	337	0.0831034	337	0.0953048	337	0.0906232	337	0.0922898	337	0.0941058	337	0.0864012	337	0.0855377	337	0.0880918				337	0.17456	337	0.167054	337	0.174782	337	0.178767	337	0.17572	337	0.158321	337	0.1891	337	0.17432	337	0.175993	337	0.175842	337
336	0.0833821	336	0.0839829	336	0.0849664	336	0.0817371	336	0.0846113	336	0.0854468	336	0.0879333	336	0.0834056	336	0.0871634	336	0.0852418	336	0.0784605	336	0.0878434	336	0.0864985				336	0.165517	336	0.170156	336	0.164396	336	0.163217	336	0.172078	336	0.158269	336	0.173947	336	0.173754	336	0.164125	336	0.171497	336
335	0.089038	335	0.0824281	335	0.0877543	335	0.0872405	335	0.0862936	335	0.0882273	335	0.0880136	335	0.0906879	335	0.0931421	335	0.0853388	335	0.082775	335	0.0925003	335	0.094787				335	0.172216	335	0.170627	335	0.17363	335	0.170991	335	0.171475	335	0.172621	335	0.182837	335	0.178074	335	0.178597	335	0.174097	335
334	0.0901671	334	0.0856802	334	0.089153	334	0.0860414	334	0.0904962	334	0.0938595	334	0.096719	334	0.0884784	334	0.0968243	334	0.0910823	334	0.0892015	334	0.0916189	334	0.0885531				334	0.181526	334	0.19062	334	0.180047	334	0.178368	334	0.186421	334	0.185128	334	0.189901	334	0.181411	334	0.187317	334	0.187608	334
333	0.0941663	333	0.0957003	333	0.0933042	333	0.0915819	333	0.0986295	333	0.0882817	333	0.100842	333	0.103279	333	0.10288	333	0.0981786	333	0.0993428	333	0.0984729	333	0.098237				333	0.189179	333	0.200744	333	0.195812	333	0.188307	333	0.195833	333	0.19425	333	0.199614	333	0.200019	333	0.206701	333	0.213312	333
332	0.106037	332	0.102171	332	0.104019	332	0.10186	332	0.104568	332	0.105107	332	0.106535	332	0.112462	332	0.110153	332	0.10822	332	0.108841	332	0.108193	332	0.109614				332	0.213752	332	0.219319	332	0.21316	332	0.208524	332	0.21277	332	0.222591	332	0.220343	332	0.218149	332	0.22657	332	0.238129	332
331	0.113153	331	0.109551	331	0.111412	331	0.110806	331	0.115888	331	0.111214	331	0.114613	331	0.114262	331	0.122547	331	0.118798	331	0.112512	331	0.114374	331	0.121878				331	0.237336	331	0.24148	331	0.243442	331	0.231928	331	0.237694	331	0.250601	331	0.239256	331	0.236584	331	0.250426	331	0.252161	331
330	0.120215	330	0.118512	330	0.122408	330	0.120118	330	0.123315	330	0.126435	330	0.122556	330	0.132504	330	0.132837	330	0.124445	330	0.1226	330	0.124973	330	0.12756				330	0.255724	330	0.246407	330	0.260854	330	0.249421	330	0.252997	330	0.276686	330	0.25399	330	0.253889	330	0.267859	330	0.270602	330
329	0.126237	329	0.126649	329	0.129241	329	0.123387	329	0.125349	329	0.130991	329	0.132004	329	0.134497	329	0.136499	329	0.137085	329	0.131505	329	0.130911	329	0.136827				329	0.262337	329	0.26586	329	0.271882	329	0.262973	329	0.262662	329	0.278918	329	0.269493	329	0.268798	329	0.274772	329	0.28573	329
328	0.131344	328	0.129362	328	0.133116	328	0.129609	328	0.127759	328	0.131392	328	0.135066	328	0.128488	328	0.13672	328	0.128442	328	0.126681	328	0.130456	328	0.13409				328	0.26959	328	0.275884	328	0.27787	328	0.26533	328	0.263314	328	0.272752	328	0.267934	328	0.257555	328	0.281184	328	0.278711	328
327	0.125628	327	0.123522	327	0.126207	327	0.118671	327	0.122464	327	0.1268	327	0.12741	327	0.12442	327	0.12969	327	0.124677	327	0.128288	327	0.128899	327	0.127458				327	0.255462	327	0.257413	327	0.251373	327	0.246377	327	0.248804	327	0.25747	327	0.255649	327	0.250948	327	0.262947	327	0.263664	327
326	0.11814	326	0.11524	326	0.117693	326	0.115579	326	0.124957	326	0.116588	326	0.125558	326	0.124163	326	0.12223	326	0.12137	326	0.120879	326	0.118151	326	0.115992				326	0.236142	326	0.238334	326	0.239839	326	0.229907	326	0.236435	326	0.228124	326	0.241254	326	0.231979	326	0.24411	326	0.249387	326
325	0.108495	325	0.102886	325	0.106974	325	0.107678	325	0.108198	325	0.108401	325	0.115245	325	0.109604	325	0.116303	325	0.109626	325	0.106717	325	0.108388	325	0.108846				325	0.211129	325	0.212207	325	0.214943	325	0.211906	325	0.21119	325	0.205704	325	0.218393	325	0.206027	325	0.231132	325	0.221247	325
324	0.092064	324	0.0907998	324	0.0973341	324	0.0932284	324	0.0967258	324	0.101248	324	0.105664	324	0.100146	324	0.104437	324	0.100399	324	0.0973354	324	0.0967886	324	0.0973375				324	0.186884	324	0.19352	324	0.191025	324	0.183129	324	0.188251	324	0.185931	324	0.195811	324	0.187499	324	0.203049	324	0.203011	324
323	0.088692	323	0.0853662	323	0.0882818	323	0.0865257	323	0.0851682	323	0.0900318	323	0.0913974	323	0.0864578	323	0.0981291	323	0.0904452	323	0.0856867	323	0.0917096	323	0.0901013				323	0.167489	323	0.17104	323	0.172731	323	0.166601	323	0.169629	323	0.16453	323	0.175019	323	0.165354	323	0.191325	323	0.184467	323
322	0.0807712	322	0.0771308	322	0.0787552	322	0.078114	322	0.0797571	322	0.0864798	322	0.0778562	322	0.0823643	322	0.0901937	322	0.0823354	322	0.0794241	322	0.083398	322	0.082305				322	0.152594	322	0.156481	322	0.158273	322	0.14699	322	0.150949	322	0.153499	322	0.155097	322	0.152738	322	0.167476	322	0.160568	322
321	0.0731874	321	0.0740487	321	0.0795712	321	0.0717401	321	0.0736208	321	0.0770327	321	0.0812794	321	0.0755784	321	0.0776475	321	0.0806199	321	0.0776151	321	0.0743812	321	0.0720787				321	0.140897	321	0.150218	321	0.147301	321	0.138044	321	0.14012	321	0.140608	321	0.147735	321	0.141324	321	0.156098	321	0.15843	321
320	0.0710835	320	0.0704185	320	0.0679518	320	0.0675073	320	0.0731252	320	0.0726477	320	0.074048	320	0.0771316	320	0.0812138	320	0.0734175	320	0.0743304	320	0.0758363	320	0.0734526				320	0.135562	320	0.145267	320	0.141	320	0.130631	320	0.137842	320	0.138826	320	0.133846	320	0.136365	320	0.150646	320	0.153895	320
319	0.0721649	319	0.07241	319	0.0724252	319	0.068688	319	0.0694058	319	0.0666108	319	0.0764937	319	0.0742027	319	0.0810768	319	0.074013	319	0.0730239	319	0.0716768	319	0.068838				319	0.130419	319	0.140222	319	0.136703	319	0.125258	319	0.132325	319	0.129211	319	0.137157	319	0.13077	319	0.149902	319	0.155882	319
318	0.070109	318	0.066244	318	0.0712104	318	0.0686052	318	0.0718036	318	0.0740476	318	0.0722051	318	0.0726342	318	0.0779129	318	0.0689146	318	0.0685369	318	0.0734251	318	0.0689118				318	0.131383	318	0.140823	318	0.140632	318	0.134732	318	0.131573	318	0.140094	318	0.134608	318	0.132416	318	0.148108	318	0.14529	318
317	0.0725468	317	0.0702764	317	0.0781042	317	0.0738378	317	0.0694331	317	0.0746429	317	0.0712667	317	0.0782638	317	0.0792002	317	0.0737065	317	0.0724612	317	0.0724737	317	0.0706762				317	0.14109	317	0.143389	317	0.146206	317	0.138277	317	0.127476	317	0.142007	317	0.139021	317	0.13668	317	0.144769	317	0.154256	317
316	0.076619	316	0.0711256	316	0.070808	316	0.072078	316	0.0741549	316	0.0786258	316	0.0702169	316	0.0782962	316	0.0783791	316	0.0800201	316	0.0754083	316	0.0711079	316	0.0729017				316	0.141837	316	0.145291	316	0.148346	316	0.135044	316	0.139506	316	0.147395	316	0.135552	316	0.14022	316	0.154646	316	0.159069	316
315	0.0770467	315	0.0723192	315	0.0727159	315	0.0720304	315	0.0756296	315	0.0711805	315	0.0766367	315	0.0755802	315	0.0810894	315	0.0801642	315	0.0738624	315	0.0764441	315	0.0783894				315	0.143503	315	0.14978	315	0.146275	315	0.137961	315	0.13425	315	0.14386	315	0.141538	315	0.134412	315	0.151482	315	0.15372	315
314	0.0773415	314	0.0760913	314	0.0755603	314	0.0761115	314	0.0767187	314	0.0731873	314	0.0756106	314	0.0760147	314	0.0849214	314	0.0773419	314	0.0717594	314	0.0796109	314	0.0789817				314	0.143954	314	0.153219	314	0.150494	314	0.136832	314	0.138348	314	0.145206	314	0.140836	314	0.13617	314	0.151711	314	0.149794	314
313	0.074803	313	0.0726179	313	0.0788161	313	0.0738505	313	0.0706055	313	0.0752706	313	0.0804409	313	0.0769084	313	0.0824699	313	0.0759929	313	0.0753219	313	0.0727749	313	0.0717603				313	0.138399	313	0.141962	313	0.143329	313	0.133387	313	0.134569	313	0.140838	313	0.137039	313	0.135016	313	0.143659	313	0.150237	313
312	0.0746496	312	0.0727784	312	0.0694861	312	0.0656903	312	0.0685414	312	0.0698441	312	0.0735445	312	0.07382	312	0.0769128	312	0.0739138	312	0.0689941	312	0.0748886	312	0.0704937				312	0.129697	312	0.142046	312	0.135364	312	0.123633	312	0.12731	312	0.131763	312	0.132874	312	0.124193	312	0.139641	312	0.139834	312
311	0.0664854	311	0.0627704	311	0.0701619	311	0.066537	311	0.0666078	311	0.0702018	311	0.0691786	311	0.0718844	311	0.0717028	311	0.070233	311	0.0668019	311	0.0643525	311	0.0626667				311	0.125714	311	0.131578	311	0.135333	311	0.120972	311	0.121274	311	0.131534	311	0.121515	311	0.11813	311	0.12335	311	0.126806	311
310	0.0703313	310	0.0637148	310	0.0640185	310	0.0603629	310	0.0667882	310	0.0704699	310	0.0669331	310	0.0655847	310	0.0731896	310	0.0647969	310	0.061272	310	0.0656085	310	0.0617474				310	0.113308	310	0.128298	310	0.117861	310	0.112441	310	0.117653	310	0.121448	310	0.114697	310	0.112694	310	0.127956	310	0.117863	310
309	0.0572686	309	0.0578415	309	0.0659872	309	0.0609098	309	0.0615561	309	0.0607247	309	0.0670723	309	0.0610405	309	0.0647311	309	0.061409	309	0.0565064	309	0.0595308	309	0.0622497				309	0.111899	309	0.111434	309	0.122788	309	0.10712	309	0.103608	309	0.110706	309	0.11159	309	0.10211	309	0.115999	309	0.117446	309
308	0.0592113	308	0.0592833	308	0.0639209	308	0.0561121	308	0.0607602	308	0.0586645	308	0.0566284	308	0.0557762	308	0.0651598	308	0.0555162	308	0.0537269	308	0.0606059	308	0.0547607				308	0.102963	308	0.114344	308	0.111591	308	0.0976057	308	0.100282	308	0.09997	308	0.100763	308	0.100858	308	0.108789	308	0.106409	308
307	0.058098	307	0.0538276	307	0.062113	307	0.0564725	307	0.0537161	307	0.0559212	307	0.0566628	307	0.0583144	307	0.0629286	307	0.0567635	307	0.0491862	307	0.054418	307	0.0506912				307	0.104249	307	0.107394	307	0.114054	307	0.0969268	307	0.0961202	307	0.101237	307	0.0989792	307	0.0935334	307	0.100762	307	0.0970018	307
306	0.0579983	306	0.0525822	306	0.0585998	306	0.0516544	306	0.0531641	306	0.0548015	306	0.0550682	306	0.0600927	306	0.0629099	306	0.0564297	306	0.0566009	306	0.0579143	306	0.0535429				306	0.0960196	306	0.105098	306	0.0954424	306	0.0898379	306	0.092275	306	0.0984107	306	0.0949181	306	0.0910647	306	0.101427	306	0.104686	306
305	0.0590304	305	0.0568143	305	0.0561019	305	0.0502411	305	0.0559753	305	0.0617739	305	0.0544212	305	0.0525636	305	0.0574492	305	0.0537685	305	0.0523822	305	0.0560083	305	0.0533007				305	0.0968669	305	0.106238	305	0.0977672	305	0.0910291	305	0.0912894	305	0.0974138	305	0.0937365	305	0.0882591	305	0.0919064	305	0.0990533	305
304	0.0533809	304	0.0495717	304	0.05673	304	0.0519966	304	0.0546912	304	0.0540577	304	0.056604	304	0.0599361	304	0.0579076	304	0.0543421	304	0.0504691	304	0.0552596	304	0.0547207				304	0.0979893	304	0.106016	304	0.101233	304	0.0873583	304	0.0908808	304	0.0963656	304	0.0975934	304	0.0917473	304	0.0925199	304	0.0999419	304
303	0.0577728	303	0.0523535	303	0.0583141	303	0.0560994	303	0.0567155	303	0.0547538	303	0.0581424	303	0.058056	303	0.058131	303	0.0567702	303	0.049478	303	0.0554285	303	0.055109				303	0.0972151	303	0.107256	303	0.102904	303	0.0878534	303	0.0876711	303	0.0939339	303	0.0981261	303	0.0862668	303	0.0933481	303	0.100949	303
302	0.0556341	302	0.0525906	302	0.0576934	302	0.0528467	302	0.0524445	302	0.0563427	302	0.0574555	302	0.056087	302	0.06008	302	0.0584417	302	0.0500254	302	0.0535227	302	0.0466698				302	0.0920128	302	0.0993895	302	0.0976123	302	0.0855999	302	0.0891549	302	0.0926705	302	0.0929218	302	0.0879031	302	0.0916407	302	0.0941769	302
301	0.0575889	301	0.0526299	301	0.0548965	301	0.0520201	301	0.0546545	301	0.0558347	301	0.0547798	301	0.0583708	301	0.0632199	301	0.0576657	301	0.0517781	301	0.0558617	301	0.0542308				301	0.0947666	301	0.106404	301	0.103095	301	0.0843753	301	0.088838	301	0.0984914	301	0.0945675	301	0.086695	301	0.0960846	301	0.0975641	301
300	0.0562157	300	0.0544624	300	0.0542451	300	0.0532195	300	0.0537038	300	0.0554613	300	0.0565819	300	0.0623755	300	0.0592369	300	0.0572222	300	0.0492296	300	0.0547131	300	0.0550355				300	0.0953075	300	0.0971717	300	0.102121	300	0.0879263	300	0.0875061	300	0.0962448	300	0.0914647	300	0.0869151	300	0.0923458	300	0.0949281	300
299	0.0587727	299	0.0542944	299	0.0588973	299	0.0537834	299	0.0555855	299	0.0597918	299	0.0574272	299	0.0564259	299	0.060064	299	0.0577285	299	0.0562194	299	0.0577245	299	0.0548108				299	0.0924624	299	0.100188	299	0.096005	299	0.0868731	299	0.0876026	299	0.0959384	299	0.0926988	299	0.085067	299	0.0915182	299	0.0940379	299
298	0.0580453	298	0.0560934	298	0.0558864	298	0.0549037	298	0.0505322	298	0.0563833	298	0.0504365	298	0.0560873	298	0.062155	298	0.0553437	298	0.0503897	298	0.0547079	298	0.049854				298	0.0915078	298	0.1006	298	0.0888355	298	0.0824147	298	0.0862541	298	0.0940243	298	0.0878716	298	0.0843388	298	0.0930128	298	0.0915903	298
297	0.0549442	297	0.0508859	297	0.0548842	297	0.0534028	297	0.0526611	297	0.0544207	297	0.060295	297	0.0588725	297	0.0581066	297	0.0545574	297	0.0514466	297	0.0544967	297	0.0494209				297	0.0902697	297	0.102018	297	0.099677	297	0.0846197	297	0.0826213	297	0.0864387	297	0.0918135	297	0.0838553	297	0.0836723	297	0.0854305	297
296	0.0554336	296	0.05324	296	0.05491	296	0.0496826	296	0.05136	296	0.0550917	296	0.0572195	296	0.054566	296	0.0585709	296	0.059255	296	0.0528474	296	0.0535018	296	0.0520657				296	0.0902476	296	0.100561	296	0.0930084	296	0.0783856	296	0.0830927	296	0.083821	296	0.0894007	296	0.0836839	296	0.0808272	296	0.0912425	296
295	0.0584875	295	0.0536872	295	0.0541674	295	0.0517615	295	0.0554287	295	0.0570142	295	0.0600803	295	0.0574708	295	0.066386	295	0.0545235	295	0.0518063	295	0.0579579	295	0.0550766				295	0.0904165	295	0.104759	295	0.0885874	295	0.0824155	295	0.0864697	295	0.0850821	295	0.0929612	295	0.083411	295	0.0888664	295	0.0880443	295
294	0.0581949	294	0.0521463	294	0.0564216	294	0.0501983	294	0.0539992	294	0.0547753	294	0.0560867	294	0.0572151	294	0.0605021	294	0.057869	294	0.0525748	294	0.0571649	294	0.0540267				294	0.0879571	294	0.0992706	294	0.0928022	294	0.0835109	294	0.0856386	294	0.0894314	294	0.0917489	294	0.0864215	294	0.0923053	294	0.0933391	294
293	0.0593609	293	0.0535069	293	0.0596109	293	0.0544009	293	0.0532704	293	0.0554289	293	0.0638048	293	0.0586303	293	0.0602813	293	0.0605634	293	0.0557508	293	0.0580303	293	0.0544718				293	0.0922717	293	0.0954941	293	0.0980478	293	0.0840346	293	0.0838347	293	0.0889688	293	0.0942987	293	0.091808	293	0.0872953	293	0.0938627	293
292	0.0565713	292	0.05402	292	0.0577138	292	0.0552807	292	0.0553277	292	0.0633329	292	0.0612114	292	0.0606003	292	0.063727	292	0.055299	292	0.0538514	292	0.0584849	292	0.0583704				292	0.0961013	292	0.0968173	292	0.0966	292	0.0863793	292	0.0894315	292	0.0917032	292	0.0966866	292	0.0921852	292	0.0931457	292	0.0943465	292
291	0.061104	291	0.0555536	291	0.0614414	291	0.0568517	291	0.0586069	291	0.0610121	291	0.0624476	291	0.0611815	291	0.0657546	291	0.0599764	291	0.0572443	291	0.0569176	291	0.0574422				291	0.0956972	291	0.101337	291	0.0996947	291	0.0880581	291	0.0910788	291	0.0882608	291	0.0983799	291	0.0915346	291	0.0985718	291	0.0965031	291
290	0.0596671	290	0.0558235	290	0.0646701	290	0.0607496	290	0.0618127	290	0.0611857	290	0.0651284	290	0.0627269	290	0.0670261	290	0.0624311	290	0.0586195	290	0.06052	290	0.0574959				290	0.102434	290	0.0990107	290	0.109182	290	0.0909396	290	0.0953138	290	0.0929058	290	0.100931	290	0.0973127	290	0.097661	290	0.0999081	290
289	0.0622178	289	0.0561902	289	0.0655047	289	0.0600593	289	0.0642879	289	0.0654129	289	0.0657854	289	0.0657819	289	0.0705543	289	0.064534	289	0.0586064	289	0.0641936	289	0.0600673				289	0.0988226	289	0.104742	289	0.111015	289	0.0959935	289	0.102278	289	0.0984482	289	0.108532	289	0.101635	289	0.106929	289	0.10287	289
288	0.0627856	288	0.056115	288	0.0687315	288	0.0665853	288	0.066862	288	0.0659239	288	0.070545	288	0.0675563	288	0.0731042	288	0.0685531	288	0.0643518	288	0.0667592	288	0.0627378				288	0.105353	288	0.1068	288	0.112307	288	0.100993	288	0.102345	288	0.0973799	288	0.113341	288	0.105245	288	0.106437	288	0.110484	288
287	0.069568	287	0.0645354	287	0.0710333	287	0.0678307	287	0.0667348	287	0.0708405	287	0.0724103	287	0.072352	287	0.0747468	287	0.0725508	287	0.0654478	287	0.0714354	287	0.0676582				287	0.110046	287	0.115242	287	0.118717	287	0.104761	287	0.109219	287	0.100068	287	0.117434	287	0.111487	287	0.10973	287	0.114683	287
286	0.0713868	286	0.0673326	286	0.0712492	286	0.0667452	286	0.0712659	286	0.0764102	286	0.0803841	286	0.0750746	286	0.0827624	286	0.0765236	286	0.0723186	286	0.0743975	286	0.0729004				286	0.112742	286	0.114624	286	0.114989	286	0.105009	286	0.112248	286	0.108555	286	0.127292	286	0.11789	286	0.124067	286	0.123987	286
285	0.0746259	285	0.0702375	285	0.0777187	285	0.0715211	285	0.0731065	285	0.0769803	285	0.0800512	285	0.0822592	285	0.0852829	285	0.0791541	285	0.0745837	285	0.0788756	285	0.078252				285	0.121462	285	0.126647	285	0.127272	285	0.115406	285	0.123875	285	0.108983	285	0.132751	285	0.134932	285	0.130934	285	0.132557	285
284	0.0789849	284	0.0758323	284	0.0852721	284	0.0794811	284	0.081201	284	0.0817405	284	0.0874292	284	0.0905124	284	0.0934919	284	0.085461	284	0.0826884	284	0.0863937	284	0.0815796				284	0.134328	284	0.139604	284	0.144601	284	0.129262	284	0.134725	284	0.120115	284	0.147681	284	0.144826	284	0.144411	284	0.150469	284
283	0.0905826	283	0.0817885	283	0.0930143	283	0.0888064	283	0.0876394	283	0.0941124	283	0.0982728	283	0.0940293	283	0.101554	283	0.0931565	283	0.087175	283	0.0944005	283	0.0933132				283	0.148494	283	0.149734	283	0.157887	283	0.144242	283	0.150752	283	0.14241	283	0.164766	283	0.16344	283	0.170096	283	0.16965	283
282	0.103539	282	0.0977069	282	0.107747	282	0.0999414	282	0.100345	282	0.103354	282	0.105955	282	0.112974	282	0.116578	282	0.114054	282	0.108964	282	0.111109	282	0.109469				282	0.17428	282	0.177833	282	0.189274	282	0.16983	282	0.177727	282	0.17031	282	0.190224	282	0.192515	282	0.193852	282	0.199137	282
281	0.122841	281	0.116468	281	0.125236	281	0.118049	281	0.121373	281	0.128287	281	0.13036	281	0.129194	281	0.13675	281	0.131937	281	0.127711	281	0.131106	281	0.131097				281	0.214145	281	0.218337	281	0.233701	281	0.205838	281	0.213943	281	0.215116	281	0.23103	281	0.225118	281	0.238126	281	0.240313	281
280	0.145599	280	0.142013	280	0.155644	280	0.148965	280	0.151233	280	0.155485	280	0.154345	280	0.160514	280	0.163296	280	0.162386	280	0.15762	280	0.16341	280	0.161787				280	0.272825	280	0.28267	280	0.30275	280	0.266268	280	0.27219	280	0.290798	280	0.283105	280	0.283554	280	0.298026	280	0.306311	280
279	0.188235	279	0.182582	279	0.191413	279	0.187175	279	0.185777	279	0.189725	279	0.195611	279	0.191416	279	0.200551	279	0.196	279	0.194241	279	0.194217	279	0.200356				279	0.349404	279	0.364898	279	0.374861	279	0.338398	279	0.340083	279	0.378802	279	0.351747	279	0.35121	279	0.371665	279	0.376196	279
278	0.225088	278	0.218876	278	0.225055	278	0.218527	278	0.219651	278	0.220388	278	0.224514	278	0.224458	278	0.229872	278	0.227174	278	0.226108	278	0.231448	278	0.234824				278	0.425182	278	0.431687	278	0.457459	278	0.404206	278	0.405419	278	0.450477	278	0.418394	278	0.410823	278	0.434913	278	0.442158	278
277	0.241416	277	0.234567	277	0.239907	277	0.232036	277	0.234235	277	0.237243	277	0.240762	277	0.237086	277	0.24247	277	0.240625	277	0.237645	277	0.243588	277	0.24413				277	0.445327	277	0.46411	277	0.472203	277	0.42921	277	0.43465	277	0.450818	277	0.438562	277	0.431915	277	0.443478	277	0.455818	277
276	0.224881	276	0.219256	276	0.22468	276	0.218135	276	0.224039	276	0.226245	276	0.226648	276	0.228194	276	0.233365	276	0.230823	276	0.223062	276	0.232075	276	0.228415				276	0.405915	276	0.420555	276	0.435592	276	0.397832	276	0.399411	276	0.398288	276	0.405481	276	0.40171	276	0.410394	276	0.414754	276
275	0.1963	275	0.193674	275	0.202841	275	0.198886	275	0.198454	275	0.20306	275	0.210474	275	0.209021	275	0.210193	275	0.205007	275	0.200116	275	0.206668	275	0.20161				275	0.350517	275	0.363354	275	0.375828	275	0.342985	275	0.341465	275	0.33182	275	0.353326	275	0.347103	275	0.352323	275	0.354432	275
274	0.17467	274	0.172405	274	0.179969	274	0.177542	274	0.180755	274	0.18159	274	0.186105	274	0.186315	274	0.190764	274	0.182607	274	0.179266	274	0.18467	274	0.179789				274	0.298754	274	0.314993	274	0.328232	274	0.290827	274	0.296396	274	0.285543	274	0.305297	274	0.30005	274	0.306839	274	0.311981	274
273	0.161644	273	0.155028	273	0.168424	273	0.164666	273	0.16601	273	0.167351	273	0.169774	273	0.170416	273	0.175442	273	0.17212	273	0.168852	273	0.167561	273	0.162378				273	0.268393	273	0.283947	273	0.302889	273	0.262634	273	0.267562	273	0.257365	273	0.272496	273	0.268014	273	0.272058	273	0.282879	273
272	0.154036	272	0.147969	272	0.156741	272	0.15541	272	0.158637	272	0.157363	272	0.161774	272	0.16407	272	0.16899	272	0.162284	272	0.157815	272	0.161481	272	0.158071				272	0.24731	272	0.262085	272	0.280649	272	0.239081	272	0.247937	272	0.237141	272	0.251704	272	0.252098	272	0.259021	272	0.263523	272
271	0.153989	271	0.146218	271	0.155777	271	0.15294	271	0.155209	271	0.154979	271	0.159621	271	0.161056	271	0.166135	271	0.160164	271	0.156958	271	0.161439	271	0.156927				271	0.237627	271	0.254554	271	0.271551	271	0.230393	271	0.235571	271	0.229849	271	0.242716	271	0.240894	271	0.247968	271	0.256568	271
270	0.152639	270	0.145822	270	0.15691	270	0.152965	270	0.15494	270	0.15875	270	0.160682	270	0.162914	270	0.165986	270	0.163974	270	0.159283	270	0.161514	270	0.157949				270	0.240635	270	0.261308	270	0.276713	270	0.231727	270	0.229575	270	0.23504	270	0.245702	270	0.243436	270	0.253084	270	0.261556	270
269	0.160581	269	0.156494	269	0.164291	269	0.160266	269	0.162001	269	0.165476	269	0.170793	269	0.172281	269	0.17644	269	0.172119	269	0.168958	269	0.172385	269	0.168863				269	0.251558	269	0.278443	269	0.295407	269	0.243419	269	0.247316	269	0.26012	269	0.262527	269	0.258655	269	0.272489	269	0.280526	269
268	0.174713	268	0.165052	268	0.176502	268	0.173792	268	0.174172	268	0.177412	268	0.180111	268	0.179726	268	0.18807	268	0.186429	268	0.178582	268	0.181892	268	0.1792				268	0.275593	268	0.300064	268	0.322033	268	0.266095	268	0.270216	268	0.281205	268	0.277959	268	0.275233	268	0.295318	268	0.297651	268
267	0.17994	267	0.17335	267	0.186726	267	0.18306	267	0.184505	267	0.187959	267	0.185614	267	0.192779	267	0.195854	267	0.193368	267	0.18838	267	0.193274	267	0.189514				267	0.294416	267	0.320491	267	0.338055	267	0.283368	267	0.287113	267	0.302393	267	0.294389	267	0.290358	267	0.309316	267	0.319078	267
266	0.187411	266	0.181091	266	0.189123	266	0.186759	266	0.185933	266	0.194149	266	0.195793	266	0.191862	266	0.200015	266	0.197472	266	0.190021	266	0.199155	266	0.195858				266	0.299001	266	0.327065	266	0.340758	266	0.289363	266	0.288327	266	0.306323	266	0.300521	266	0.295702	266	0.31277	266	0.32096	266
265	0.183674	265	0.17568	265	0.187627	265	0.186022	265	0.18688	265	0.189615	265	0.188683	265	0.191305	265	0.194215	265	0.19157	265	0.186025	265	0.192446	265	0.186802				265	0.287256	265	0.313845	265	0.333267	265	0.27821	265	0.282071	265	0.284246	265	0.287924	265	0.28187	265	0.292069	265	0.303251	265
264	0.174203	264	0.167722	264	0.178393	264	0.17325	264	0.175623	264	0.18185	264	0.18305	264	0.181082	264	0.185651	264	0.183973	264	0.176531	264	0.182966	264	0.178035				264	0.266507	264	0.296713	264	0.310871	264	0.254171	264	0.255983	264	0.259156	264	0.265402	264	0.259275	264	0.274926	264	0.280365	264
263	0.165648	263	0.156739	263	0.168926	263	0.164001	263	0.166412	263	0.172422	263	0.172629	263	0.172799	263	0.176767	263	0.172908	263	0.168386	263	0.173894	263	0.168892				263	0.241195	263	0.268883	263	0.287999	263	0.229325	263	0.232732	263	0.237447	263	0.243588	263	0.240789	263	0.253992	263	0.255857	263
262	0.156455	262	0.149955	262	0.160169	262	0.15326	262	0.157484	262	0.163041	262	0.165193	262	0.166154	262	0.170915	262	0.165389	262	0.158778	262	0.165462	262	0.160292				262	0.22182	262	0.253021	262	0.267516	262	0.209279	262	0.214898	262	0.21701	262	0.223183	262	0.219454	262	0.237587	262	0.240949	262
261	0.151251	261	0.143236	261	0.155913	261	0.151978	261	0.153784	261	0.154615	261	0.155407	261	0.160029	261	0.163494	261	0.161457	261	0.155585	261	0.156915	261	0.152437				261	0.208106	261	0.243239	261	0.256472	261	0.200154	261	0.200195	261	0.202646	261	0.205234	261	0.207267	261	0.22443	261	0.230587	261
260	0.150326	260	0.14264	260	0.150407	260	0.147174	260	0.152466	260	0.151756	260	0.155937	260	0.157913	260	0.162117	260	0.158457	260	0.151445	260	0.154485	260	0.147519				260	0.199495	260	0.237337	260	0.247828	260	0.187782	260	0.194455	260	0.19597	260	0.2045	260	0.200871	260	0.218898	260	0.225495	260
259	0.148632	259	0.139847	259	0.15251	259	0.14849	259	0.148158	259	0.154225	259	0.155128	259	0.156392	259	0.162811	259	0.156373	259	0.149577	259	0.15618	259	0.15357				259	0.196922	259	0.231249	259	0.246801	259	0.186521	259	0.189573	259	0.196931	259	0.201786	259	0.196633	259	0.218294	259	0.21833	259
258	0.150372	258	0.141709	258	0.151962	258	0.148794	258	0.150523	258	0.155252	258	0.155063	258	0.161159	258	0.16689	258	0.161368	258	0.153387	258	0.155296	258	0.152324				258	0.198373	258	0.2346	258	0.247492	258	0.188044	258	0.1911	258	0.197428	258	0.203708	258	0.199148	258	0.219149	258	0.227359	258
257	0.151354	257	0.144863	257	0.156702	257	0.15368	257	0.151869	257	0.157676	257	0.158789	257	0.162522	257	0.165003	257	0.161212	257	0.155959	257	0.156851	257	0.156423				257	0.207592	257	0.239516	257	0.258283	257	0.192203	257	0.198587	257	0.203228	257	0.204142	257	0.206169	257	0.224577	257	0.22953	257
256	0.154161	256	0.144401	256	0.156861	256	0.152659	256	0.15515	256	0.159542	256	0.162239	256	0.15981	256	0.168943	256	0.165382	256	0.156294	256	0.161778	256	0.155104				256	0.204921	256	0.237644	256	0.258264	256	0.192932	256	0.198341	256	0.203085	256	0.2067	256	0.201721	256	0.226084	256	0.233592	256
255	0.15661	255	0.150369	255	0.159171	255	0.154181	255	0.15591	255	0.159933	255	0.164319	255	0.164343	255	0.168491	255	0.164015	255	0.156204	255	0.163647	255	0.157865				255	0.206704	255	0.239799	255	0.257519	255	0.194506	255	0.198146	255	0.203278	255	0.208425	255	0.204463	255	0.227583	255	0.226555	255
254	0.155135	254	0.146018	254	0.157253	254	0.152138	254	0.154896	254	0.158951	254	0.161152	254	0.160943	254	0.16842	254	0.162065	254	0.154684	254	0.160936	254	0.154178				254	0.200281	254	0.232961	254	0.25033	254	0.190575	254	0.196213	254	0.196811	254	0.203575	254	0.199689	254	0.226369	254	0.223579	254
253	0.153313	253	0.148063	253	0.157621	253	0.152606	253	0.157421	253	0.161078	253	0.16141	253	0.163853	253	0.164716	253	0.165024	253	0.158877	253	0.162608	253	0.15758				253	0.200763	253	0.235448	253	0.249563	253	0.187922	253	0.195489	253	0.195859	253	0.206265	253	0.200996	253	0.219408	253	0.227598	253
252	0.156934	252	0.149221	252	0.157551	252	0.156761	252	0.15988	252	0.158793	252	0.162319	252	0.170064	252	0.172932	252	0.167165	252	0.158571	252	0.163648	252	0.156937				252	0.204551	252	0.240732	252	0.254882	252	0.192753	252	0.200284	252	0.195742	252	0.208162	252	0.206422	252	0.228144	252	0.23559	252
251	0.161079	251	0.151414	251	0.167607	251	0.161455	251	0.161615	251	0.168648	251	0.173626	251	0.171209	251	0.177076	251	0.171828	251	0.165424	251	0.174255	251	0.166454				251	0.21697	251	0.243377	251	0.269644	251	0.203078	251	0.208444	251	0.211203	251	0.219472	251	0.217234	251	0.239392	251	0.248729	251
250	0.173714	250	0.164761	250	0.17522	250	0.170284	250	0.17505	250	0.173205	250	0.180459	250	0.182697	250	0.185937	250	0.18593	250	0.17705	250	0.179872	250	0.178104				250	0.234386	250	0.267832	250	0.289555	250	0.223132	250	0.228601	250	0.230556	250	0.239309	250	0.237494	250	0.261134	250	0.273984	250
249	0.188109	249	0.179755	249	0.189267	249	0.185089	249	0.187911	249	0.189927	249	0.197513	249	0.199979	249	0.202836	249	0.196917	249	0.190281	249	0.20037	249	0.194592				249	0.263016	249	0.2985	249	0.32136	249	0.252704	249	0.2625	249	0.269037	249	0.273149	249	0.271782	249	0.294771	249	0.305503	249
248	0.212646	248	0.201815	248	0.214719	248	0.209727	248	0.208636	248	0.216047	248	0.220806	248	0.222199	248	0.227525	248	0.223634	248	0.21734	248	0.222971	248	0.222107				248	0.317365	248	0.346416	248	0.379811	248	0.301651	248	0.307211	248	0.332908	248	0.321106	248	0.319101	248	0.359556	248	0.363013	248
247	0.250441	247	0.239455	247	0.251529	247	0.24618	247	0.248247	247	0.248926	247	0.252234	247	0.25756	247	0.26138	247	0.259966	247	0.256049	247	0.261705	247	0.256364				247	0.393276	247	0.423696	247	0.459489	247	0.376125	247	0.37733	247	0.410423	247	0.387285	247	0.387486	247	0.427105	247	0.438195	247
246	0.294854	246	0.282269	246	0.293587	246	0.287665	246	0.291459	246	0.289447	246	0.297115	246	0.30076	246	0.305101	246	0.304008	246	0.296359	246	0.305864	246	0.307386				246	0.484788	246	0.516699	246	0.551142	246	0.46386	246	0.464495	246	0.508876	246	0.470902	246	0.47184	246	0.516794	246	0.536734	246
245	0.337339	245	0.327584	245	0.338178	245	0.329827	245	0.332741	245	0.333196	245	0.333094	245	0.339551	245	0.346059	245	0.342495	245	0.340085	245	0.34942	245	0.348261				245	0.572088	245	0.60743	245	0.644095	245	0.5508	245	0.549288	245	0.594801	245	0.551104	245	0.549615	245	0.597606	245	0.616302	245
244	0.363364	244	0.35257	244	0.363288	244	0.35663	244	0.355276	244	0.359144	244	0.36154	244	0.365257	244	0.368277	244	0.368716	244	0.36716	244	0.374547	244	0.37419				244	0.619859	244	0.651325	244	0.687677	244	0.595908	244	0.594526	244	0.631424	244	0.602111	244	0.599889	244	0.638886	244	0.654085	244
243	0.365025	243	0.354265	243	0.366448	243	0.360406	243	0.360252	243	0.366557	243	0.371283	243	0.373759	243	0.374303	243	0.373829	243	0.370608	243	0.37516	243	0.369837				243	0.615708	243	0.643669	243	0.680472	243	0.598749	243	0.595157	243	0.618094	243	0.603533	243	0.604142	243	0.636193	243	0.649142	243
242	0.356365	242	0.344599	242	0.352445	242	0.346757	242	0.352673	242	0.355919	242	0.359186	242	0.362067	242	0.369475	242	0.361206	242	0.354426	242	0.365249	242	0.35879				242	0.583266	242	0.616471	242	0.647016	242	0.567548	242	0.570835	242	0.578514	242	0.579676	242	0.577175	242	0.611916	242	0.613987	242
241	0.339887	241	0.328156	241	0.338306	241	0.332937	241	0.335686	241	0.340965	241	0.346487	241	0.347362	241	0.35429	241	0.350099	241	0.34152	241	0.34819	241	0.341171				241	0.543675	241	0.57889	241	0.6069	241	0.529042	241	0.531732	241	0.535893	241	0.54612	241	0.542207	241	0.574012	241	0.581008	241
240	0.326482	240	0.315604	240	0.325894	240	0.321489	240	0.323711	240	0.329235	240	0.330827	240	0.336967	240	0.342908	240	0.336621	240	0.32824	240	0.333053	240	0.33033				240	0.504178	240	0.537381	240	0.569997	240	0.492559	240	0.494203	240	0.5032	240	0.512073	240	0.505365	240	0.53956	240	0.553093	240
239	0.318899	239	0.308539	239	0.316205	239	0.310539	239	0.316229	239	0.321465	239	0.326202	239	0.333027	239	0.333682	239	0.333285	239	0.320846	239	0.330261	239	0.322063				239	0.475415	239	0.514366	239	0.539587	239	0.46236	239	0.471632	239	0.471959	239	0.484513	239	0.483211	239	0.517044	239	0.527634	239
238	0.318979	238	0.30772	238	0.316868	238	0.311976	238	0.317855	238	0.32244	238	0.326805	238	0.32989	238	0.337511	238	0.332117	238	0.32267	238	0.332597	238	0.322304				238	0.463723	238	0.501995	238	0.529797	238	0.44991	238	0.458981	238	0.464948	238	0.474753	238	0.471128	238	0.51189	238	0.520635	238
237	0.327777	237	0.314503	237	0.328216	237	0.324204	237	0.329588	237	0.3328	237	0.337816	237	0.342689	237	0.345743	237	0.343562	237	0.333169	237	0.342196	237	0.335716				237	0.469809	237	0.505359	237	0.537756	237	0.457588	237	0.465346	237	0.475727	237	0.476016	237	0.47548	237	0.521876	237	0.53425	237
236	0.349299	236	0.33813	236	0.345802	236	0.341396	236	0.345256	236	0.351603	236	0.355312	236	0.359551	236	0.365088	236	0.36012	236	0.348742	236	0.362616	236	0.354622				236	0.485475	236	0.523193	236	0.55568	236	0.468255	236	0.474117	236	0.486612	236	0.486806	236	0.486632	236	0.538308	236	0.547786	236
235	0.369311	235	0.355764	235	0.369705	235	0.362748	235	0.367748	235	0.371818	235	0.383533	235	0.385992	235	0.391349	235	0.387923	235	0.379294	235	0.385241	235	0.375859				235	0.495658	235	0.535074	235	0.566532	235	0.481273	235	0.487838	235	0.497431	235	0.503693	235	0.502114	235	0.561507	235	0.572354	235
234	0.39032	234	0.381666	234	0.391418	234	0.387962	234	0.391863	234	0.396416	234	0.404714	234	0.413373	234	0.416971	234	0.41327	234	0.401602	234	0.408906	234	0.404499				234	0.499902	234	0.541244	234	0.569581	234	0.484586	234	0.494102	234	0.490788	234	0.505118	234	0.505778	234	0.575436	234	0.584731	234
233	0.415457	233	0.408256	233	0.416605	233	0.416535	233	0.421336	233	0.43118	233	0.434341	233	0.446376	233	0.443651	233	0.441993	233	0.432432	233	0.442086	233	0.434277				233	0.493223	233	0.534916	233	0.564293	233	0.478366	233	0.484149	233	0.48541	233	0.501162	233	0.50222	233	0.57842	233	0.589179	233
232	0.454217	232	0.438391	232	0.456161	232	0.450424	232	0.45259	232	0.463251	232	0.473996	232	0.482577	232	0.486688	232	0.48012	232	0.47202	232	0.478314	232	0.4724				232	0.488282	232	0.52658	232	0.561909	232	0.473637	232	0.478715	232	0.471926	232	0.4964	232	0.497856	232	0.58676	232	0.599978	232
231	0.507024	231	0.493642	231	0.507093	231	0.499718	231	0.507942	231	0.518348	231	0.528464	231	0.543904	231	0.540006	231	0.539203	231	0.527025	231	0.536246	231	0.5309				231	0.486859	231	0.531364	231	0.564015	231	0.473304	231	0.482194	231	0.472982	231	0.498876	231	0.502638	231	0.614293	231	0.621738	231
230	0.583566	230	0.571268	230	0.585267	230	0.57704	230	0.582329	230	0.597353	230	0.609922	230	0.622272	230	0.623006	230	0.620677	230	0.610448	230	0.623684	230	0.617111				230	0.503652	230	0.554102	230	0.591706	230	0.490755	230	0.499381	230	0.490482	230	0.515259	230	0.516891	230	0.667329	230	0.67587	230
229	0.682701	229	0.672915	229	0.686312	229	0.683282	229	0.690475	229	0.701008	229	0.72008	229	0.735957	229	0.738107	229	0.734173	229	0.724981	229	0.731038	229	0.732108				229	0.537622	229	0.593046	229	0.630947	229	0.523021	229	0.534286	229	0.519257	229	0.554985	229	0.555755	229	0.745706	229	0.755696	229
228	0.823825	228	0.813271	228	0.829734	228	0.826727	228	0.832904	228	0.846807	228	0.866709	228	0.885489	228	0.88779	228	0.881296	228	0.875479	228	0.89155	228	0.888671				228	0.595106	228	0.663068	228	0.698957	228	0.580576	228	0.589599	228	0.580986	228	0.612666	228	0.61795	228	0.866044	228	0.870989	228
227	1.01039	227	0.99724	227	1.00927	227	1.00671	227	1.023	227	1.04226	227	1.05928	227	1.08046	227	1.0932	227	1.08434	227	1.07272	227	1.09107	227	1.09003				227	0.679949	227	0.752244	227	0.804027	227	0.668641	227	0.677307	227	0.666823	227	0.699526	227	0.704595	227	1.01656	227	1.02707	227
226	1.24039	226	1.23118	226	1.24455	226	1.23902	226	1.26371	226	1.2824	226	1.30414	226	1.32584	226	1.34486	226	1.32832	226	1.31931	226	1.33723	226	1.35097				226	0.787328	226	0.882682	226	0.937543	226	0.775262	226	0.793131	226	0.773049	226	0.815602	226	0.826019	226	1.22348	226	1.23752	226
225	1.5193	225	1.51494	225	1.54046	225	1.53214	225	1.546	225	1.57731	225	1.61027	225	1.63032	225	1.6403	225	1.63772	225	1.63119	225	1.654	225	1.66255				225	0.936066	225	1.04886	225	1.11005	225	0.920204	225	0.940523	225	0.917052	225	0.963787	225	0.974455	225	1.48825	225	1.4965	225
224	1.85817	224	1.85821	224	1.8763	224	1.87296	224	1.88434	224	1.91225	224	1.94203	224	1.96991	224	1.98512	224	1.98993	224	1.98182	224	2.00861	224	2.01081				224	1.11523	224	1.25136	224	1.32405	224	1.10297	224	1.11518	224	1.09905	224	1.15402	224	1.16929	224	1.80429	224	1.82545	224
223	2.20464	223	2.19455	223	2.21172	223	2.22384	223	2.24585	223	2.28054	223	2.28668	223	2.32418	223	2.3239	223	2.33469	223	2.35305	223	2.35182	223	2.36776				223	1.33245	223	1.50236	223	1.59432	223	1.32241	223	1.34146	223	1.31453	223	1.38092	223	1.40504	223	2.20346	223	2.21445	223
222	2.50678	222	2.4934	222	2.52854	222	2.51327	222	2.55292	222	2.5636	222	2.55704	222	2.58641	222	2.57215	222	2.6034	222	2.63069	222	2.63239	222	2.68781				222	1.59193	222	1.80344	222	1.90216	222	1.59038	222	1.61048	222	1.58503	222	1.64549	222	1.68112	222	2.64612	222	2.6625	222
221	2.69744	221	2.67924	221	2.69547	221	2.67278	221	2.69425	221	2.7057	221	2.70395	221	2.69682	221	2.6548	221	2.77575	221	2.74813	221	2.78477	221	2.77927				221	1.88406	221	2.14376	221	2.26107	221	1.87964	221	1.89384	221	1.88285	221	1.96047	221	1.99781	221	3.14849	221	3.12252	221
220	2.75109	220	2.73562	220	2.74394	220	2.77961	220	2.80256	220	2.73249	220	2.72365	220	2.77965	220	2.71843	220	2.77646	220	2.81917	220	2.78407	220	2.84037				220	2.20501	220	2.5276	220	2.68892	220	2.1947	220	2.21989	220	2.23186	220	2.27547	220	2.31099	220	3.58495	220	3.52487	220
219	2.71536	219	2.73622	219	2.7934	219	2.77707	219	2.77542	219	2.7305	219	2.75308	219	2.74312	219	2.73099	219	2.86014	219	2.76435	219	2.83863	219	2.8693				219	2.4618	219	2.94864	219	3.12388	219	2.45833	219	2.49205	219	2.57149	219	2.559	219	2.54627	219	3.86523	219	3.78655	219
218	2.71695	218	2.7658	218	2.77372	218	2.78715	218	2.79709	218	2.71148	218	2.7469	218	2.78457	218	2.75053	218	2.81966	218	2.8442	218	2.81455	218	2.86921				218	2.62388	218	3.28676	218	3.46465	218	2.62595	218	2.65752	218	2.89009	218	2.70827	218	2.70215	218	3.95652	218	3.8343	218
217	2.75166	217	2.7251	217	2.791	217	2.73941	217	2.7678	217	2.74518	217	2.77557	217	2.75828	217	2.71459	217	2.80978	217	2.83898	217	2.82891	217	2.83088				217	2.68754	217	3.51842	217	3.70975	217	2.67696	217	2.71372	217	3.09385	217	2.77884	217	2.7642	217	3.94943	217	3.8443	217
216	2.66711	216	2.71809	216	2.74623	216	2.69929	216	2.74633	216	2.71628	216	2.73136	216	2.69383	216	2.7274	216	2.83768	216	2.7945	216	2.82098	216	2.84251				216	2.69168	216	3.62815	216	3.81867	216	2.68279	216	2.70944	216	3.18835	216	2.79088	216	2.80263	216	3.98265	216	3.94281	216
215	2.67371	215	2.66862	215	2.68819	215	2.67202	215	2.71458	215	2.68786	215	2.67009	215	2.74188	215	2.70961	215	2.76513	215	2.82227	215	2.79721	215	2.9389				215	2.67279	215	3.64963	215	3.83227	215	2.65816	215	2.6946	215	3.16748	215	2.73034	215	2.74801	215	3.98141	215	3.88197	215
214	2.62844	214	2.61051	214	2.67609	214	2.6567	214	2.7143	214	2.61415	214	2.71276	214	2.67928	214	2.70098	214	2.75114	214	2.80526	214	2.78233	214	2.8387				214	2.64213	214	3.57811	214	3.77173	214	2.61259	214	2.63013	214	3.13826	214	2.77428	214	2.7517	214	3.96144	214	3.93494	214
213	2.55115	213	2.49917	213	2.62805	213	2.60328	213	2.68814	213	2.60309	213	2.67412	213	2.66834	213	2.65505	213	2.78167	213	2.7505	213	2.77684	213	2.8213				213	2.5369	213	3.49414	213	3.75125	213	2.53024	213	2.59057	213	3.09569	213	2.64398	213	2.7126	213	3.92413	213	3.83318	213
212	2.41619	212	2.40625	212	2.53298	212	2.48744	212	2.54968	212	2.53815	212	2.55899	212	2.6198	212	2.60046	212	2.74108	212	2.70996	212	2.78955	212	2.81599				212	2.46876	212	3.35566	212	3.54714	212	2.46975	212	2.48292	212	3.03465	212	2.62637	212	2.65007	212	3.89731	212	3.76332	212
211	2.28005	211	2.2932	211	2.37185	211	2.32753	211	2.46898	211	2.44421	211	2.4719	211	2.60354	211	2.56801	211	2.71554	211	2.66863	211	2.7321	211	2.83422				211	2.33086	211	3.17377	211	3.38938	211	2.32005	211	2.38205	211	2.94323	211	2.57257	211	2.56995	211	3.7504	211	3.78278	211
210	2.06873	210	2.11632	210	2.20323	210	2.15852	210	2.29389	210	2.30854	210	2.39163	210	2.44938	210	2.47814	210	2.64627	210	2.70819	210	2.76529	210	2.75109				210	2.13275	210	2.80057	210	3.15543	210	2.15076	210	2.25297	210	2.80918	210	2.4497	210	2.51398	210	3.6724	210	3.70574	210
209	1.81091	209	1.79529	209	1.98692	209	1.94222	209	2.05955	209	2.10341	209	2.21529	209	2.38363	209	2.38847	209	2.55772	209	2.58662	209	2.71382	209	2.69269				209	1.91492	209	2.48994	209	2.66936	209	1.88456	209	1.98881	209	2.56052	209	2.28946	209	2.40736	209	3.60874	209	3.60205	209
208	1.46459	208	1.45959	208	1.69023	208	1.62303	208	1.77358	208	1.83387	208	2.00591	208	2.2384	208	2.3083	208	2.52001	208	2.53779	208	2.7062	208	2.68172				208	1.63783	208	1.98238	208	2.25656	208	1.62191	208	1.70811	208	2.23738	208	2.08088	208	2.27855	208	3.38154	208	3.48464	208
207	1.05281	207	1.07318	207	1.23634	207	1.18159	207	1.37682	207	1.50114	207	1.76212	207	2.00467	207	2.11977	207	2.37564	207	2.39949	207	2.58963	207	2.63332				207	1.21367	207	1.38862	207	1.67623	207	1.16295	207	1.35458	207	1.8587	207	1.79804	207	2.05213	207	3.14795	207	3.39405	207
206	0.648654	206	0.670271	206	0.819777	206	0.786977	206	0.935546	206	1.04708	206	1.38157	206	1.73875	206	1.85232	206	2.27898	206	2.24563	206	2.52433	206	2.57284				206	0.748436	206	0.868993	206	1.00855	206	0.738228	206	0.867184	206	1.38366	206	1.42027	206	1.75262	206	2.88208	206	3.07139	206
205	0.452342	205	0.472114	205	0.531167	205	0.484186	205	0.551961	205	0.622761	205	0.943317	205	1.36402	205	1.56058	205	2.01939	205	2.03292	205	2.46857	205	2.54008				205	0.444985	205	0.473603	205	0.632356	205	0.452337	205	0.521586	205	0.822366	205	0.989102	205	1.37464	205	2.34497	205	2.8631	205
204	0.316103	204	0.334374	204	0.403663	204	0.418682	204	0.446336	204	0.384874	204	0.554921	204	0.85654	204	1.09615	204	1.73834	204	1.75985	204	2.36072	204	2.42262				204	0.443835	204	0.431315	204	0.470954	204	0.343861	204	0.416064	204	0.615536	204	0.640892	204	0.921925	204	1.7537	204	2.4545	204
203	0.378126	203	0.361602	203	0.408007	203	0.400851	203	0.450179	203	0.388928	203	0.380887	203	0.540139	203	0.673494	203	1.37257	203	1.41936	203	2.24533	203	2.25325				203	0.368974	203	0.382375	203	0.480598	203	0.389888	203	0.350683	203	0.486408	203	0.46106	203	0.54845	203	1.0799	203	1.88624	203
202	0.300881	202	0.357775	202	0.361037	202	0.405624	202	0.413091	202	0.30366	202	0.279053	202	0.379515	202	0.416981	202	0.925712	202	0.949406	202	2.03404	202	2.06036				202	0.342435	202	0.273927	202	0.423345	202	0.311468	202	0.340849	202	0.432745	202	0.373909	202	0.510066	202	0.720942	202	1.3398	202
201	0.252852	201	0.256224	201	0.297017	201	0.291009	201	0.378515	201	0.342387	201	0.325469	201	0.312404	201	0.33722	201	0.621568	201	0.602995	201	1.78203	201	1.80088				201	0.277129	201	0.246862	201	0.292123	201	0.259537	201	0.322038	201	0.438332	201	0.355865	201	0.392484	201	0.619248	201	0.853978	201
200	0.275425	200	0.272653	200	0.359886	200	0.3394	200	0.317194	200	0.221259	200	0.283108	200	0.283013	200	0.266806	200	0.424914	200	0.43445	200	1.41758	200	1.42745				200	0.288932	200	0.263564	200	0.296936	200	0.271243	200	0.288891	200	0.280064	200	0.329159	200	0.316931	200	0.547078	200	0.612986	200
[truncated: 83 more columns]
